# Supplementary material for: Norovirus Replication in Human Intestinal Epithelial Cells Is Restricted by the Interferon-Induced JAK/STAT Signaling Pathway and RNA Polymerase II-Mediated Transcriptional Responses
Source: mBio. 2020 Mar 17;11(2):e00215-20. doi: 10.1128/mBio.00215-20 (PMC7078467; doi:10.1128/mBio.00215-20)
Supplement: TABLE S1 [file mBio.00215-20-st001.xlsx]

## Sheet: Sheet1
Supplemental Table 1. Composition of Media
A. Proliferation Media	ADF+++	Final concentration	Company	Cat. No.
	Advanced DMEM/F12 (ADF)
	Glutamax	2mM	Thermo Fisher Scientific	35050061
	Penicillin/Strep	100 units/mL	Thermo Fisher Scientific	15140122
	Hepes buffer	10 μM	Thermo Fisher Scientific	15630080
B. Proliferation Media
	Components
	ADF+++	See A.
	WNT conditioned media	2x	In-house
	R-Spondin conditioned media	5x	In-house
	M Noggin (recombinant)	100 ng/ml	Peprotech	250-38
	B27	1x	Thermo Fisher Scientific	12587010
	n-Acetyl Cysteine	1.25 mM	Sigma	A9165-5G
	Nicotinamide	10 mM	Sigma	N0636-100G
	mEGF (recombinant)	50 ng/ml	Invitrogen	PMG8043
	A8301 (TGF-beta inhibitor)	2 μM	Tocris	2939
	SB202190 (p38 inhibitor)	3 μM	Sigma	S7067-25MG
	Primocin	100 μg/ml	Invivogen	ant-pm-1
	Y27632 (ROCK inhibitor)	10 μM	Stem Cell Research	72302
C. Differentiation Media
	ADF+++	See A.
	M Noggin (recombinant)	100 ng/ml	Peprotech	250-38
	B27	1x	Thermo Fisher Scientific	12587010
	n-Acetyl Cysteine	1.25 mM	Sigma	A9165-5G
	mEGF (recombinant)	50 ng/ml	Invitrogen	N0636-100G
	A8301 (TGF-beta inhibitor)	2 μM	Tocris	PMG8043
	Primocin	100 μg/ml	Invivogen	ant-pm-1
	Y27632 (ROCK inhibitor)	10 μM	Stem Cell Research	72302
