# Supplementary material for: Norovirus Replication in Human Intestinal Epithelial Cells Is Restricted by the Interferon-Induced JAK/STAT Signaling Pathway and RNA Polymerase II-Mediated Transcriptional Responses
Source: mBio. 2020 Mar 17;11(2):e00215-20. doi: 10.1128/mBio.00215-20 (PMC7078467; doi:10.1128/mBio.00215-20)
Supplement: TABLE S2 [file mBio.00215-20-st002.xlsx]

## Sheet: Sheet1
Supplemental Table 2. Interferons and inhibitors
A. Interferons (IFN)		Final concentration	Company	Cat. No.
	IFNαA/D	1000RU/ml	Sigma	I4401
	IFNβ, Human	2000RU/ml	Peprotech	300-02BC
	IFNλ1, Human	300ng/ml	Peprotech	300-02L
	IFNλ2, Human	300ng/ml	Peprotech	300-02K
B. Inhibitors
	Ruxolitinib	5μM	Invivogen	tlrl-rux
	Triptolide	10nM	Invivogen	ant-tpl
