# Supplementary material for: Norovirus Replication in Human Intestinal Epithelial Cells Is Restricted by the Interferon-Induced JAK/STAT Signaling Pathway and RNA Polymerase II-Mediated Transcriptional Responses
Source: mBio. 2020 Mar 17;11(2):e00215-20. doi: 10.1128/mBio.00215-20 (PMC7078467; doi:10.1128/mBio.00215-20)
Supplement: TABLE S3 [file mBio.00215-20-st003.xlsx]

## Sheet: Sheet1
Supplemental Table 3. List of detection primers
GII HuNoV detection primers
	NK2F	ATGTTYAGRTGGATGAGATTCTC
	NK2R	TCGACGCCATCTTCATTCAC
	Ring2-TP	FAM-TGGGAGGGCGATCGCAATCT-TAMRA
IFN and ISG detection primers
	ISG15 Fwd	CGCAGATCACCCAGAAGATCG
	ISG15 Rev	TTCGTCGCATTTGTCCACCA
	IFIT2 Fwd	AAGCACCTCAAAGGGCAAAAC
	IFIT2 Rev	TCGGCCCATGTGATAGTAGAC
	IFIT1 Fwd	GCGCTGGGTATGCGATCTC
	IFIH1 Fwd	TCACAAGTTGATGGTCCTCAAGT
	IFIH1 Rev	CTGATGAGTTATTCTCCATGCCC
	VIPERIN Fwd	TGCTTAAGGAAGCTGGTATGG
	VIPERIN Rev	GCCGCAACTCTACTTTGCAG
	IFNβ Fwd	CAGAAGGAGGACGCCGCATTGAC
	IFNβ Rev	CCAGGCACAGTGACTGTACTCC
	IFNλ2/3 Fwd	GAACCGGTACAGCCAATGGT
	IFNλ2/3 Rev	AGTTCCGGGCCTGTATCCAG
	β-actin Fwd	TTCTACAATGAGCTGCGTGTG
	β-actin Rev	GGGGTGTTGAAGGTCTCAAA
	hu-MxA Fwd	TTCAGCACCTGATGGCCTATC
	hu-MxA Rev	CCGTACGTCTGGAGCATGAAG
	hCXCL10/IP-10 Fwd	GTGGCATTCAAGGAGTACCTC
	hCXCL10/IP10 Rev	TGATGGCCTTCGATTCTGGATT
