# Supplementary material for: Norovirus Replication in Human Intestinal Epithelial Cells Is Restricted by the Interferon-Induced JAK/STAT Signaling Pathway and RNA Polymerase II-Mediated Transcriptional Responses
Source: mBio. 2020 Mar 17;11(2):e00215-20. doi: 10.1128/mBio.00215-20 (PMC7078467; doi:10.1128/mBio.00215-20)
Supplement: TABLE S4 [file mBio.00215-20-st004.xlsx]

## Sheet: TI365-Organoid-1-Virus-Mock-DEG
Gene	SampleA	SampleB	logFC	LogCPM	PValue	FDR	Gene Description
MX1	Virus	Mock	3.31271	6.88701	9.91043e-92	1.62095e-87	MX dynamin like GTPase 1
OAS2	Virus	Mock	6.30427	4.6419	8.24166e-87	6.74003e-83	2'-5'-oligoadenylate synthetase 2
IFIT1	Virus	Mock	3.79039	6.60456	1.63424e-82	8.90985e-79	interferon induced protein with tetratricopeptide repeats 1
RSAD2	Virus	Mock	4.57147	5.1475	1.05316e-81	4.30637e-78	radical S-adenosyl methionine domain containing 2
CXCL10	Virus	Mock	5.42657	3.67706	3.2459e-76	1.0618e-72	C-X-C motif chemokine ligand 10
OASL	Virus	Mock	6.37366	4.13419	9.9503e-74	2.71245e-70	2'-5'-oligoadenylate synthetase like
CMPK2	Virus	Mock	4.63286	4.15502	2.61533e-66	6.1109e-63	cytidine/uridine monophosphate kinase 2
HERC5	Virus	Mock	4.16598	4.35232	7.04662e-66	1.44068e-62	HECT and RLD domain containing E3 ubiquitin protein ligase 5
OAS3	Virus	Mock	3.64151	4.78851	1.8687e-57	3.39605e-54	2'-5'-oligoadenylate synthetase 3
IFI44L	Virus	Mock	7.62176	2.90284	1.3446e-53	2.19923e-50	interferon induced protein 44 like
ISG15	Virus	Mock	3.84428	6.73237	1.76457e-50	2.62376e-47	ISG15 ubiquitin-like modifier
USP18	Virus	Mock	3.3582	4.12613	5.98722e-48	8.16058e-45	ubiquitin specific peptidase 18
IFIT3	Virus	Mock	3.04828	5.32887	7.83137e-48	9.85306e-45	interferon induced protein with tetratricopeptide repeats 3
IFI44	Virus	Mock	4.79963	3.67881	1.02841e-45	1.20148e-42	interferon induced protein 44
XAF1	Virus	Mock	2.70845	6.0391	9.58726e-43	1.0454e-39	XIAP associated factor 1
DDX60	Virus	Mock	2.5305	5.23124	2.80914e-39	2.87164e-36	DExD/H-box helicase 60
OAS1	Virus	Mock	2.14128	7.13068	1.21008e-37	1.16424e-34	2'-5'-oligoadenylate synthetase 1
IFIT2	Virus	Mock	2.48551	5.70632	9.21657e-33	7.93401e-30	interferon induced protein with tetratricopeptide repeats 2
HELZ2	Virus	Mock	2.70425	4.37489	1.39571e-31	1.14141e-28	helicase with zinc finger 2
CXCL11	Virus	Mock	3.1203	3.55677	3.58181e-31	2.78972e-28	C-X-C motif chemokine ligand 11
MX2	Virus	Mock	2.42714	5.48173	1.99304e-29	1.48173e-26	MX dynamin like GTPase 2
IFITM1	Virus	Mock	2.00273	5.8509	2.49773e-26	1.77621e-23	interferon induced transmembrane protein 1
GBP1	Virus	Mock	1.94521	5.06075	7.07819e-24	4.82378e-21	guanylate binding protein 1
EPSTI1	Virus	Mock	1.4288	6.82649	2.32602e-23	1.52178e-20	epithelial stromal interaction 1
SAMD9	Virus	Mock	2.25166	4.18893	4.62301e-23	2.90823e-20	sterile alpha motif domain containing 9
PARP9	Virus	Mock	1.74208	4.93141	4.79298e-22	2.90348e-19	poly(ADP-ribose) polymerase family member 9
DDX58	Virus	Mock	1.84057	4.43447	2.45796e-21	1.4358e-18	DExD/H-box helicase 58
BST2	Virus	Mock	3.91889	2.03204	6.61874e-21	3.73297e-18	bone marrow stromal cell antigen 2
IRF9	Virus	Mock	1.45167	6.54195	7.12907e-20	3.88677e-17	interferon regulatory factor 9
SAMD9L	Virus	Mock	2.12897	3.82291	1.13893e-19	6.00915e-17	sterile alpha motif domain containing 9 like
DDX60L	Virus	Mock	1.92301	5.03227	2.30784e-19	1.1796e-16	DExD/H-box 60 like
LAMP3	Virus	Mock	3.42756	1.94042	7.724e-18	3.82829e-15	lysosomal associated membrane protein 3
IRF7	Virus	Mock	2.01752	3.34863	1.64391e-17	7.90817e-15	interferon regulatory factor 7
IFIH1	Virus	Mock	1.7716	4.02921	2.9886e-17	1.39662e-14	interferon induced with helicase C domain 1
SLC15A3	Virus	Mock	3.85315	1.80898	1.29436e-16	5.72179e-14	solute carrier family 15 member 3
FGF19	Virus	Mock	1.87402	3.12101	1.27804e-15	5.50093e-13	fibroblast growth factor 19
HERC6	Virus	Mock	1.37708	4.62046	5.19458e-15	2.17853e-12	HECT and RLD domain containing E3 ubiquitin protein ligase family member 6
HSH2D	Virus	Mock	1.51279	4.46857	7.65635e-15	3.13068e-12	hematopoietic SH2 domain containing
REC8	Virus	Mock	1.64648	3.45184	1.73991e-14	6.94097e-12	REC8 meiotic recombination protein
UBE2L6	Virus	Mock	1.23228	5.61926	2.29984e-14	8.95623e-12	ubiquitin conjugating enzyme E2 L6
IFITM3	Virus	Mock	2.14625	4.35586	6.41301e-14	2.43933e-11	interferon induced transmembrane protein 3
LGALS9	Virus	Mock	1.26947	5.83703	7.40723e-14	2.75347e-11	galectin 9
STAT1	Virus	Mock	1.13238	5.88944	2.26266e-13	8.22402e-11	signal transducer and activator of transcription 1
BATF2	Virus	Mock	1.5861	3.99089	2.75493e-13	9.79558e-11	basic leucine zipper ATF-like transcription factor 2
SLFN5	Virus	Mock	2.25575	3.05905	4.54041e-13	1.58006e-10	schlafen family member 5
SP110	Virus	Mock	1.31185	4.6538	2.37947e-12	8.10803e-10	SP110 nuclear body protein
IFI6	Virus	Mock	1.27046	7.89434	3.94912e-12	1.29184e-09	interferon alpha inducible protein 6
HRASLS2	Virus	Mock	1.98046	3.20097	7.53972e-12	2.41803e-09	HRAS like suppressor 2
ZBP1	Virus	Mock	2.18158	3.13853	6.49821e-11	2.04394e-08	Z-DNA binding protein 1
NT5C3A	Virus	Mock	1.01387	6.57185	8.65969e-11	2.67241e-08	5'-nucleotidase, cytosolic IIIA
PARP12	Virus	Mock	1.04879	5.78663	1.06952e-10	3.18056e-08	poly(ADP-ribose) polymerase family member 12
NLRC5	Virus	Mock	1.33519	3.80506	2.58929e-10	7.56257e-08	NLR family CARD domain containing 5
PARP14	Virus	Mock	1.25378	5.37891	4.81425e-10	1.35762e-07	poly(ADP-ribose) polymerase family member 14
IFI16	Virus	Mock	1.3137	3.80148	5.81002e-10	1.61065e-07	interferon gamma inducible protein 16
TRIM69	Virus	Mock	1.12409	4.11452	7.73985e-09	2.00941e-06	tripartite motif containing 69
ETV7	Virus	Mock	1.21751	3.59238	1.32918e-08	3.39689e-06	ETS variant 7
GBP4	Virus	Mock	2.93757	1.23457	1.60078e-08	4.02805e-06	guanylate binding protein 4
ISG20	Virus	Mock	1.14118	5.44186	3.43588e-08	8.14452e-06	interferon stimulated exonuclease gene 20
PNPT1	Virus	Mock	1.0373	4.5664	4.11309e-08	9.61053e-06	polyribonucleotide nucleotidyltransferase 1
GMPR	Virus	Mock	1.24377	3.08638	1.38308e-07	3.09887e-05	guanosine monophosphate reductase
CD274	Virus	Mock	2.58315	1.34165	1.79374e-07	3.86031e-05	CD274 molecule
TNFSF13B	Virus	Mock	2.21091	1.77588	2.28209e-07	4.84751e-05	TNF superfamily member 13b
C4orf48	Virus	Mock	1.06499	4.0824	2.59776e-07	5.37836e-05	chromosome 4 open reading frame 48
EIF2AK2	Virus	Mock	1.22648	4.56288	2.56607e-07	5.37836e-05	eukaryotic translation initiation factor 2 alpha kinase 2
TRIM5	Virus	Mock	1.17485	3.38024	2.91917e-07	5.96824e-05	tripartite motif containing 5
DHX58	Virus	Mock	1.12593	3.71164	6.18828e-06	0.00103281	DExH-box helicase 58
MLKL	Virus	Mock	1.17701	3.26077	2.00006e-05	0.00308613	mixed lineage kinase domain like pseudokinase
PPM1K	Virus	Mock	1.69407	1.8383	3.7781e-05	0.00566923	protein phosphatase, Mg2+/Mn2+ dependent 1K
RN7SL1	Virus	Mock	-2.30042	6.03653	4.36657e-05	0.0064342	RNA, 7SL, cytoplasmic 1
TYMP	Virus	Mock	1.16046	2.98009	5.10825e-05	0.00745987	thymidine phosphorylase

## Sheet: TI365-Organoid-1-Virus-UV-DEG
Gene	SampleA	SampleB	logFC	LogCPM	PValue	FDR	Gene Description
MX1	Virus	UV	3.34236	6.92623	2.45769e-160	4.0918e-156	MX dynamin like GTPase 1
IFIT1	Virus	UV	3.97918	6.63476	1.71652e-122	1.42892e-118	interferon induced protein with tetratricopeptide repeats 1
RSAD2	Virus	UV	4.50224	5.19254	3.29077e-102	1.82627e-98	radical S-adenosyl methionine domain containing 2
CXCL10	Virus	UV	5.95174	3.70982	7.79982e-99	3.24648e-95	C-X-C motif chemokine ligand 10
ISG15	Virus	UV	3.75556	6.7804	8.15079e-88	2.71405e-84	ISG15 ubiquitin-like modifier
HERC5	Virus	UV	4.21341	4.39308	7.1121e-85	1.97349e-81	HECT and RLD domain containing E3 ubiquitin protein ligase 5
OASL	Virus	UV	6.19223	4.18109	3.95742e-82	9.41243e-79	2'-5'-oligoadenylate synthetase like
CMPK2	Virus	UV	4.87675	4.18789	6.5029e-80	1.35334e-76	cytidine/uridine monophosphate kinase 2
OAS3	Virus	UV	3.41621	4.84842	2.2717e-73	4.2024e-70	2'-5'-oligoadenylate synthetase 3
IFITM1	Virus	UV	2.19303	5.85661	9.73222e-66	1.62032e-62	interferon induced transmembrane protein 1
IFIT3	Virus	UV	3.16492	5.35899	2.88106e-65	4.36061e-62	interferon induced protein with tetratricopeptide repeats 3
OAS1	Virus	UV	2.21701	7.15873	1.88979e-64	2.62193e-61	2'-5'-oligoadenylate synthetase 1
MX2	Virus	UV	2.52373	5.50971	1.1123e-62	1.42451e-59	MX dynamin like GTPase 2
USP18	Virus	UV	3.33131	4.17237	4.07087e-61	4.84114e-58	ubiquitin specific peptidase 18
IFI44L	Virus	UV	6.67966	2.95339	1.04498e-58	1.15986e-55	interferon induced protein 44 like
OAS2	Virus	UV	5.49865	4.70004	1.50768e-56	1.56883e-53	2'-5'-oligoadenylate synthetase 2
DDX60	Virus	UV	2.40876	5.2916	1.80789e-54	1.77056e-51	DExD/H-box helicase 60
XAF1	Virus	UV	2.49776	6.11027	1.73732e-52	1.60693e-49	XIAP associated factor 1
IFIT2	Virus	UV	2.69908	5.71798	6.54216e-50	5.73266e-47	interferon induced protein with tetratricopeptide repeats 2
CXCL11	Virus	UV	3.52022	3.56355	3.68958e-48	3.07139e-45	C-X-C motif chemokine ligand 11
EPSTI1	Virus	UV	1.68723	6.80312	5.39032e-39	4.2735e-36	epithelial stromal interaction 1
IRF9	Virus	UV	1.40715	6.59604	1.01246e-38	7.66201e-36	interferon regulatory factor 9
GBP1	Virus	UV	2.21513	5.05057	3.79436e-37	2.74662e-34	guanylate binding protein 1
IFITM3	Virus	UV	2.75647	4.30211	2.85218e-35	1.97858e-32	interferon induced transmembrane protein 3
SAMD9	Virus	UV	2.23373	4.23372	4.55651e-35	3.03445e-32	sterile alpha motif domain containing 9
IFI44	Virus	UV	4.47831	3.73817	2.23125e-33	1.42877e-30	interferon induced protein 44
PARP9	Virus	UV	1.73628	4.97544	2.76657e-33	1.70595e-30	poly(ADP-ribose) polymerase family member 9
DDX58	Virus	UV	1.8683	4.47018	2.07383e-32	1.23312e-29	DExD/H-box helicase 58
UBE2L6	Virus	UV	1.3915	5.61586	7.66016e-30	4.39773e-27	ubiquitin conjugating enzyme E2 L6
NT5C3A	Virus	UV	1.17957	6.56117	5.07742e-29	2.8178e-26	5'-nucleotidase, cytosolic IIIA
HSH2D	Virus	UV	1.65532	4.47423	2.83127e-28	1.52058e-25	hematopoietic SH2 domain containing
HELZ2	Virus	UV	2.07989	4.52118	2.87683e-27	1.49676e-24	helicase with zinc finger 2
IFI6	Virus	UV	1.35572	7.91162	8.28153e-25	4.17816e-22	interferon alpha inducible protein 6
SAMD9L	Virus	UV	2.18059	3.85662	3.28899e-24	1.61054e-21	sterile alpha motif domain containing 9 like
HRASLS2	Virus	UV	2.22628	3.20062	3.3256e-22	1.58194e-19	HRAS like suppressor 2
LAMP3	Virus	UV	3.72173	1.9636	4.477e-21	1.96152e-18	lysosomal associated membrane protein 3
BST2	Virus	UV	3.49277	2.1096	4.38654e-21	1.96152e-18	bone marrow stromal cell antigen 2
NLRC5	Virus	UV	1.86882	3.71417	5.31498e-21	2.26895e-18	NLR family CARD domain containing 5
MT2A	Virus	UV	1.49696	4.91247	6.32157e-21	2.63119e-18	metallothionein 2A
DDX60L	Virus	UV	1.70405	5.12333	1.34918e-20	5.47866e-18	DExD/H-box 60 like
IFIH1	Virus	UV	1.64016	4.1023	7.23777e-20	2.86909e-17	interferon induced with helicase C domain 1
BATF2	Virus	UV	1.68146	4.01246	7.86698e-20	3.04598e-17	basic leucine zipper ATF-like transcription factor 2
PARP14	Virus	UV	1.15543	5.44837	1.26586e-18	4.6834e-16	poly(ADP-ribose) polymerase family member 14
IFI35	Virus	UV	1.19924	5.93177	2.7935e-18	1.01106e-15	interferon induced protein 35
SP110	Virus	UV	1.41873	4.6673	5.63169e-18	1.99493e-15	SP110 nuclear body protein
LGALS9	Virus	UV	1.34109	5.85774	1.1806e-17	4.09495e-15	galectin 9
HERC6	Virus	UV	1.25968	4.69367	3.09104e-17	1.02925e-14	HECT and RLD domain containing E3 ubiquitin protein ligase family member 6
STAT1	Virus	UV	1.02071	5.96757	3.91536e-17	1.27817e-14	signal transducer and activator of transcription 1
ISG20	Virus	UV	1.26508	5.44674	2.79379e-16	8.7762e-14	interferon stimulated exonuclease gene 20
ZBP1	Virus	UV	2.10326	3.19217	5.92155e-16	1.8257e-13	Z-DNA binding protein 1
LAP3	Virus	UV	1.01618	5.85276	9.20233e-16	2.76522e-13	leucine aminopeptidase 3
IRF7	Virus	UV	1.76263	3.44364	1.18596e-15	3.40433e-13	interferon regulatory factor 7
GMPR	Virus	UV	1.77564	2.98953	2.61722e-15	7.38544e-13	guanosine monophosphate reductase
FGF19	Virus	UV	1.50216	3.25371	2.82784e-14	7.71814e-12	fibroblast growth factor 19
SLC15A3	Virus	UV	3.43913	1.88851	3.17372e-14	8.52247e-12	solute carrier family 15 member 3
IFI16	Virus	UV	1.40577	3.81816	3.44777e-14	9.11143e-12	interferon gamma inducible protein 16
ETV7	Virus	UV	1.42112	3.57586	8.58747e-14	2.23395e-11	ETS variant 7
LY6E	Virus	UV	1.01369	5.61788	1.96949e-13	4.96819e-11	lymphocyte antigen 6 family member E
NSG1	Virus	UV	-4.88641	1.24163	1.60771e-12	3.87923e-10	neuronal vesicle trafficking associated 1
SLFN5	Virus	UV	1.87918	3.17419	2.13716e-12	4.94188e-10	schlafen family member 5
DHX58	Virus	UV	1.46865	3.6555	3.27757e-12	7.4751e-10	DExH-box helicase 58
REC8	Virus	UV	1.32649	3.57634	4.82555e-12	1.08568e-09	REC8 meiotic recombination protein
APOL1	Virus	UV	1.15118	3.96793	2.4709e-11	5.41289e-09	apolipoprotein L1
SLC25A28	Virus	UV	1.00737	4.78029	6.44988e-11	1.3946e-08	solute carrier family 25 member 28
TGIF2-C20orf24	Virus	UV	5.14409	1.12639	8.86855e-11	1.89298e-08
GBP4	Virus	UV	3.2164	1.25417	3.64437e-10	7.39941e-08	guanylate binding protein 4
TRIM69	Virus	UV	1.05026	4.1811	4.67867e-10	9.38496e-08	tripartite motif containing 69
TNFSF13B	Virus	UV	2.45576	1.78182	1.49125e-09	2.95569e-07	TNF superfamily member 13b
IFIT5	Virus	UV	1.0734	3.50316	2.43893e-08	4.36621e-06	interferon induced protein with tetratricopeptide repeats 5
TRIM5	Virus	UV	1.16624	3.42419	6.35509e-08	1.10215e-05	tripartite motif containing 5
RTP4	Virus	UV	1.13891	3.27619	4.61815e-07	7.32263e-05	receptor transporter protein 4
MLKL	Virus	UV	1.20594	3.2937	2.54076e-06	0.000364665	mixed lineage kinase domain like pseudokinase
PPM1K	Virus	UV	1.60881	1.90377	2.52241e-05	0.00302127	protein phosphatase, Mg2+/Mn2+ dependent 1K
DNA2	Virus	UV	-1.93195	1.09985	4.28267e-05	0.00481771	DNA replication helicase/nuclease 2
CD274	Virus	UV	2.04632	1.48165	4.6679e-05	0.00521583	CD274 molecule
EVA1B	Virus	UV	-1.11576	3.07579	6.07651e-05	0.00652695	eva-1 homolog B

## Sheet: TI006-Organoid-2-Virus-Mock-DEG
	sampleA	sampleB	LogFC	logCPM	PValue	FDR	Gene Description
ISG15	Virus	Mock	4.46189	8.98626	3.87065e-98	5.92442e-94	ISG15 ubiquitin-like modifier
CMPK2	Virus	Mock	4.86572	5.76943	1.4514e-90	7.40505e-87	cytidine/uridine monophosphate kinase 2
OAS2	Virus	Mock	6.13525	5.71148	1.34716e-90	7.40505e-87	2'-5'-oligoadenylate synthetase 2
IFI44L	Virus	Mock	7.33379	5.21379	2.45658e-89	9.40011e-86	interferon induced protein 44 like
RSAD2	Virus	Mock	4.70276	7.1315	3.16686e-78	9.6944e-75	radical S-adenosyl methionine domain containing 2
IFIT3	Virus	Mock	4.30699	6.67677	4.31064e-77	1.09964e-73	interferon induced protein with tetratricopeptide repeats 3
IFITM1	Virus	Mock	4.92609	6.83839	4.20887e-76	9.20299e-73	interferon induced transmembrane protein 1
USP18	Virus	Mock	4.15111	5.73157	3.11917e-71	5.96775e-68	ubiquitin specific peptidase 18
IFIT1	Virus	Mock	3.84241	8.1352	3.97065e-71	6.75276e-68	interferon induced protein with tetratricopeptide repeats 1
MX1	Virus	Mock	3.82884	8.29297	3.50054e-68	4.87085e-65	MX dynamin like GTPase 1
OASL	Virus	Mock	4.97667	5.38466	8.30412e-67	1.05919e-63	2'-5'-oligoadenylate synthetase like
XAF1	Virus	Mock	4.76808	7.3181	3.49955e-66	4.12031e-63	XIAP associated factor 1
MX2	Virus	Mock	4.03945	6.85428	4.60332e-66	5.03275e-63	MX dynamin like GTPase 2
HERC5	Virus	Mock	4.24061	5.85795	1.60625e-64	1.63902e-61	HECT and RLD domain containing E3 ubiquitin protein ligase 5
OAS1	Virus	Mock	3.29521	8.17928	2.72981e-63	2.6114e-60	2'-5'-oligoadenylate synthetase 1
IFITM3	Virus	Mock	4.31223	7.16672	4.71921e-58	4.24895e-55	interferon induced transmembrane protein 3
LAMP3	Virus	Mock	4.41375	4.04969	4.44454e-57	3.77934e-54	lysosomal associated membrane protein 3
DDX60	Virus	Mock	3.44743	6.42028	9.67627e-57	7.795e-54	DExD/H-box helicase 60
OAS3	Virus	Mock	4.08454	5.85507	2.60778e-56	1.99573e-53	2'-5'-oligoadenylate synthetase 3
BST2	Virus	Mock	3.80025	5.84657	2.9442e-55	2.1459e-52	bone marrow stromal cell antigen 2
CXCL10	Virus	Mock	4.20543	4.46151	4.72782e-55	3.28927e-52	C-X-C motif chemokine ligand 10
IFI44	Virus	Mock	4.56969	6.61512	8.24703e-55	5.48822e-52	interferon induced protein 44
SLC15A3	Virus	Mock	5.57835	3.48557	3.14594e-52	2.00633e-49	solute carrier family 15 member 3
HRASLS2	Virus	Mock	5.82254	3.14558	1.10793e-49	6.78318e-47	HRAS like suppressor 2
GBP4	Virus	Mock	4.3511	3.11608	1.56757e-46	9.22817e-44	guanylate binding protein 4
UBE2L6	Virus	Mock	3.00021	6.61389	3.94126e-46	2.23426e-43	ubiquitin conjugating enzyme E2 L6
IFIT2	Virus	Mock	3.06203	6.60878	1.11256e-43	6.0817e-41	interferon induced protein with tetratricopeptide repeats 2
GBP1	Virus	Mock	2.956	6.52749	4.82226e-43	2.46032e-40	guanylate binding protein 1
PARP9	Virus	Mock	2.63722	5.95739	2.62155e-39	1.29437e-36	poly(ADP-ribose) polymerase family member 9
LGALS9	Virus	Mock	2.6707	6.43059	1.85119e-38	8.85446e-36	galectin 9
HERC6	Virus	Mock	2.69922	4.73487	1.25385e-37	5.81557e-35	HECT and RLD domain containing E3 ubiquitin protein ligase family member 6
HELZ2	Virus	Mock	2.70681	5.94497	1.9516e-37	8.78562e-35	helicase with zinc finger 2
EPSTI1	Virus	Mock	2.71534	6.87937	2.46489e-33	1.07793e-30	epithelial stromal interaction 1
PNPT1	Virus	Mock	2.68714	4.4906	1.50347e-32	6.39227e-30	polyribonucleotide nucleotidyltransferase 1
ZBP1	Virus	Mock	4.13604	4.65037	1.58367e-32	6.55127e-30	Z-DNA binding protein 1
DHX58	Virus	Mock	2.4638	5.07872	7.25476e-32	2.92214e-29	DExH-box helicase 58
STAT1	Virus	Mock	2.4698	6.24656	3.86795e-31	1.51802e-28	signal transducer and activator of transcription 1
IFI16	Virus	Mock	3.08979	4.7496	1.06431e-29	4.07258e-27	interferon gamma inducible protein 16
SAMD9	Virus	Mock	2.73906	5.23722	1.58101e-29	5.90218e-27	sterile alpha motif domain containing 9
HSH2D	Virus	Mock	2.23341	5.54851	4.84571e-29	1.76592e-26	hematopoietic SH2 domain containing
LAP3	Virus	Mock	2.4282	6.71027	1.57148e-28	5.59374e-26	leucine aminopeptidase 3
IFIH1	Virus	Mock	2.38674	5.30611	2.89803e-28	1.00812e-25	interferon induced with helicase C domain 1
IFI35	Virus	Mock	2.25196	6.79119	5.81573e-28	1.97812e-25	interferon induced protein 35
TRIM22	Virus	Mock	2.46566	6.33914	6.80808e-27	2.26532e-24	tripartite motif containing 22
EIF2AK2	Virus	Mock	2.74204	5.08716	4.57917e-26	1.49125e-23	eukaryotic translation initiation factor 2 alpha kinase 2
DDX58	Virus	Mock	2.36971	5.39605	2.00516e-25	6.39396e-23	DExD/H-box helicase 58
TAP2	Virus	Mock	2.20523	5.13442	5.13168e-25	1.60297e-22	transporter 2, ATP binding cassette subfamily B member
CXCL11	Virus	Mock	2.40964	5.45468	7.93131e-24	2.38033e-21	C-X-C motif chemokine ligand 11
BISPR	Virus	Mock	3.19749	2.94258	1.93541e-23	5.6968e-21	BST2 interferon stimulated positive regulator
IRF7	Virus	Mock	2.01159	5.42229	1.17205e-22	3.38479e-20	interferon regulatory factor 7
ETV7	Virus	Mock	2.03591	4.5384	9.18575e-22	2.60365e-19	ETS variant 7
C19orf66	Virus	Mock	1.84741	5.46152	1.13989e-21	3.1722e-19	chromosome 19 open reading frame 66
SAMD9L	Virus	Mock	2.03811	5.09376	1.61493e-21	4.41395e-19	sterile alpha motif domain containing 9 like
BATF2	Virus	Mock	2.15672	4.25507	2.30407e-21	6.18704e-19	basic leucine zipper ATF-like transcription factor 2
NLRC5	Virus	Mock	2.13241	4.97752	2.43067e-21	6.41446e-19	NLR family CARD domain containing 5
DDX60L	Virus	Mock	2.098	6.51027	2.49408e-21	6.47024e-19	DExD/H-box 60 like
APOL1	Virus	Mock	2.07222	5.09583	7.22691e-21	1.84359e-18	apolipoprotein L1
LY6E	Virus	Mock	1.77328	7.84184	8.27489e-21	2.07632e-18	lymphocyte antigen 6 family member E
SLFN5	Virus	Mock	2.45711	3.78297	1.29602e-19	3.19949e-17	schlafen family member 5
PARP10	Virus	Mock	2.58264	5.32533	1.35201e-19	3.28474e-17	poly(ADP-ribose) polymerase family member 10
TRIM5	Virus	Mock	1.88405	4.37736	9.02048e-19	2.1573e-16	tripartite motif containing 5
IFIT5	Virus	Mock	1.78011	4.14681	3.39528e-18	7.99509e-16	interferon induced protein with tetratricopeptide repeats 5
APOBEC3A	Virus	Mock	3.15702	3.63119	1.52445e-17	3.53534e-15	apolipoprotein B mRNA editing enzyme catalytic subunit 3A
PARP14	Virus	Mock	2.0253	5.84246	1.59014e-17	3.63265e-15	poly(ADP-ribose) polymerase family member 14
NOS2	Virus	Mock	2.84657	2.38965	1.84644e-17	4.15611e-15	nitric oxide synthase 2
UBA7	Virus	Mock	1.818	4.64065	4.83311e-17	1.05679e-14	ubiquitin like modifier activating enzyme 7
REC8	Virus	Mock	1.76066	4.16986	6.18546e-17	1.33345e-14	REC8 meiotic recombination protein
CD274	Virus	Mock	3.50486	2.00807	8.43245e-17	1.7926e-14	CD274 molecule
SP110	Virus	Mock	1.78783	5.36725	1.88046e-16	3.94279e-14	SP110 nuclear body protein
TREX1	Virus	Mock	1.74484	4.14338	2.08267e-16	4.30776e-14	three prime repair exonuclease 1
TCHP	Virus	Mock	1.85696	4.57713	3.27104e-16	6.67553e-14	trichoplein keratin filament binding
TAP1	Virus	Mock	1.56495	6.33207	1.07718e-15	2.16939e-13	transporter 1, ATP binding cassette subfamily B member
STARD5	Virus	Mock	1.63514	3.92367	1.14957e-15	2.2851e-13	StAR related lipid transfer domain containing 5
DTX3L	Virus	Mock	1.70469	5.14667	2.0414e-15	4.00585e-13	deltex E3 ubiquitin ligase 3L
PLSCR1	Virus	Mock	1.69995	7.9333	6.74432e-15	1.30669e-12	phospholipid scramblase 1
CMTR1	Virus	Mock	1.65775	4.27399	8.23531e-15	1.57562e-12	cap methyltransferase 1
ZNFX1	Virus	Mock	1.66474	5.10126	2.21351e-14	4.18271e-12	zinc finger NFX1-type containing 1
RTP4	Virus	Mock	2.23045	3.99787	2.99494e-14	5.59031e-12	receptor transporter protein 4
RNF213	Virus	Mock	1.51542	6.55146	4.53276e-14	8.25933e-12	ring finger protein 213
GMPR	Virus	Mock	1.71934	3.86804	1.08567e-13	1.95496e-11	guanosine monophosphate reductase
PARP12	Virus	Mock	1.44137	6.80415	3.19112e-13	5.67945e-11	poly(ADP-ribose) polymerase family member 12
ADAR	Virus	Mock	1.6918	5.91738	6.94123e-13	1.22118e-10	adenosine deaminase, RNA specific
IFI27	Virus	Mock	1.38935	11.2556	1.77634e-12	3.0549e-10	interferon alpha inducible protein 27
APOL6	Virus	Mock	1.47352	4.38614	3.05151e-12	5.18961e-10	apolipoprotein L6
PML	Virus	Mock	1.37528	5.32421	3.19231e-12	5.36939e-10	promyelocytic leukemia
SP100	Virus	Mock	1.48391	6.90692	6.77992e-12	1.12797e-09	SP100 nuclear antigen
TMEM160	Virus	Mock	-1.71393	3.53104	7.93303e-12	1.29843e-09	transmembrane protein 160
TRIM69	Virus	Mock	1.35514	5.18851	7.97418e-12	1.29843e-09	tripartite motif containing 69
PHF11	Virus	Mock	1.41068	5.61381	1.08766e-11	1.75239e-09	PHD finger protein 11
APOL2	Virus	Mock	1.36561	4.81336	1.33482e-11	2.1282e-09	apolipoprotein L2
MLKL	Virus	Mock	2.37855	2.27504	1.38018e-11	2.17785e-09	mixed lineage kinase domain like pseudokinase
IRF9	Virus	Mock	1.47742	7.55025	2.20725e-11	3.44737e-09	interferon regulatory factor 9
ZC3HAV1	Virus	Mock	1.30444	4.12052	7.30234e-11	1.12899e-08	zinc finger CCCH-type containing, antiviral 1
TYMP	Virus	Mock	1.2336	6.10516	2.16655e-10	3.31612e-08	thymidine phosphorylase
NT5C3A	Virus	Mock	1.2759	7.1331	2.25223e-10	3.41313e-08	5'-nucleotidase, cytosolic IIIA
C4orf48	Virus	Mock	-1.85487	3.6456	2.95516e-10	4.3492e-08	chromosome 4 open reading frame 48
PCSK1N	Virus	Mock	-1.47856	3.53221	4.30858e-10	6.22143e-08	proprotein convertase subtilisin/kexin type 1 inhibitor
NMI	Virus	Mock	1.55913	4.83904	1.15972e-09	1.64358e-07	N-myc and STAT interactor
STAT2	Virus	Mock	1.40571	6.0176	1.20078e-09	1.68616e-07	signal transducer and activator of transcription 2
IFI6	Virus	Mock	1.2296	10.4393	1.60188e-09	2.18914e-07	interferon alpha inducible protein 6
TRIM25	Virus	Mock	1.38001	5.51437	1.90801e-09	2.58443e-07	tripartite motif containing 25
ISG20	Virus	Mock	1.25164	7.65973	2.63225e-09	3.50341e-07	interferon stimulated exonuclease gene 20
PSMB9	Virus	Mock	1.2528	6.01927	2.8085e-09	3.68282e-07	proteasome subunit beta 9
C5orf56	Virus	Mock	1.61415	2.69446	2.81517e-09	3.68282e-07	chromosome 5 open reading frame 56
POLR2J2	Virus	Mock	2.70805	3.11667	4.67494e-09	6.06395e-07	RNA polymerase II subunit J2
SLC25A28	Virus	Mock	1.14534	5.34723	6.03342e-09	7.76029e-07	solute carrier family 25 member 28
CX3CL1	Virus	Mock	1.30902	3.44828	6.16424e-09	7.86248e-07	C-X3-C motif chemokine ligand 1
ODF3B	Virus	Mock	1.12444	4.25742	7.02391e-09	8.88495e-07	outer dense fiber of sperm tails 3B
MYD88	Virus	Mock	1.0989	6.17567	7.14776e-09	8.9675e-07	MYD88, innate immune signal transduction adaptor
IRF1	Virus	Mock	1.10724	5.92563	8.99255e-09	1.11902e-06	interferon regulatory factor 1
RARRES3	Virus	Mock	1.18893	5.73894	1.09082e-08	1.33569e-06	retinoic acid receptor responder 3
SP140L	Virus	Mock	1.12996	4.57104	1.27901e-08	1.55369e-06	SP140 nuclear body protein like
MAP2	Virus	Mock	1.28854	3.80626	1.43714e-08	1.73203e-06	microtubule associated protein 2
ZCCHC2	Virus	Mock	1.29765	3.44453	1.45928e-08	1.74498e-06	zinc finger CCHC-type containing 2
PLEKHA4	Virus	Mock	2.13312	1.48036	3.23161e-08	3.83434e-06	pleckstrin homology domain containing A4
TRIM34	Virus	Mock	1.4358	2.87528	3.2685e-08	3.84828e-06	tripartite motif containing 34
CNP	Virus	Mock	1.16174	5.1093	3.54537e-08	4.1424e-06	2',3'-cyclic nucleotide 3' phosphodiesterase
LINC01515	Virus	Mock	1.54612	2.76575	3.58492e-08	4.15687e-06	long intergenic non-protein coding RNA 1515
MT2A	Virus	Mock	1.50489	5.45292	3.83819e-08	4.4171e-06	metallothionein 2A
PPM1K	Virus	Mock	2.30375	1.47179	4.68317e-08	5.3493e-06	protein phosphatase, Mg2+/Mn2+ dependent 1K
SECTM1	Virus	Mock	1.20272	6.80425	5.12838e-08	5.81444e-06	secreted and transmembrane 1
PSMB8	Virus	Mock	1.09712	6.169	5.51913e-08	6.21146e-06	proteasome subunit beta 8
MIF	Virus	Mock	-1.01962	7.79285	5.74664e-08	6.42029e-06	macrophage migration inhibitory factor
DUOX2	Virus	Mock	1.12258	6.13988	5.88651e-08	6.5289e-06	dual oxidase 2
TNFSF13B	Virus	Mock	2.69452	1.52159	1.14976e-07	1.2481e-05	TNF superfamily member 13b
NUB1	Virus	Mock	1.24123	6.46287	1.18879e-07	1.28138e-05	negative regulator of ubiquitin like proteins 1
CSRNP1	Virus	Mock	1.01692	4.22012	2.10045e-07	2.24822e-05	cysteine and serine rich nuclear protein 1
FSTL1	Virus	Mock	1.16175	5.11147	2.38779e-07	2.52052e-05	follistatin like 1
PXK	Virus	Mock	1.05473	4.12327	2.59991e-07	2.72563e-05	PX domain containing serine/threonine kinase like
DNAJC6	Virus	Mock	2.39671	1.52316	2.76803e-07	2.88214e-05	DnaJ heat shock protein family (Hsp40) member C6
TRIM21	Virus	Mock	1.23061	5.11111	3.53855e-07	3.65953e-05	tripartite motif containing 21
ANO7L1	Virus	Mock	1.31422	4.03463	5.81728e-07	5.89664e-05	anoctamin 7 like 1
THEMIS2	Virus	Mock	1.74333	1.98347	8.93782e-07	8.94132e-05	thymocyte selection associated family member 2
SEMA7A	Virus	Mock	1.22298	3.84541	1.14427e-06	0.000112995	semaphorin 7A (John Milton Hagen blood group)
SERPINB9	Virus	Mock	1.00418	4.47071	1.43068e-06	0.000139478	serpin family B member 9
FAM111A	Virus	Mock	1.02571	4.14854	1.44446e-06	0.000139929	family with sequence similarity 111 member A
BTC	Virus	Mock	1.65404	2.20813	1.475e-06	0.000141989	betacellulin
DAPP1	Virus	Mock	1.07831	3.76499	1.72819e-06	0.000164296	dual adaptor of phosphotyrosine and 3-phosphoinositides 1
FBXL15	Virus	Mock	-1.33668	2.80202	1.75007e-06	0.000165349	F-box and leucine rich repeat protein 15
ICAM1	Virus	Mock	1.05505	5.88244	2.03183e-06	0.000189629	intercellular adhesion molecule 1
TTC36	Virus	Mock	-1.9041	2.15526	2.3788e-06	0.000219337	tetratricopeptide repeat domain 36
TMEM132A	Virus	Mock	1.30395	3.48435	2.6537e-06	0.000238927	transmembrane protein 132A
RFX5	Virus	Mock	1.06971	3.46651	2.71448e-06	0.000242943	regulatory factor X5
SNHG9	Virus	Mock	-1.09251	3.9026	2.77745e-06	0.000245732	small nucleolar RNA host gene 9
TPGS1	Virus	Mock	-1.75449	1.59066	7.43378e-06	0.000621756	tubulin polyglutamylase complex subunit 1
AQP12A	Virus	Mock	-1.06269	3.53008	1.47294e-05	0.00116211	aquaporin 12A
APOBEC3F	Virus	Mock	1.32414	2.34827	1.81526e-05	0.00141037	apolipoprotein B mRNA editing enzyme catalytic subunit 3F
RBM43	Virus	Mock	1.55716	1.72755	2.11672e-05	0.00161992	RNA binding motif protein 43
IL15RA	Virus	Mock	1.07318	2.9324	2.18308e-05	0.00164602	interleukin 15 receptor subunit alpha
HLA-J	Virus	Mock	1.21749	2.4049	2.24687e-05	0.00166944	major histocompatibility complex, class I, J (pseudogene)
TRIM56	Virus	Mock	1.00178	3.60658	2.62787e-05	0.00193376	tripartite motif containing 56
GTPBP1	Virus	Mock	1.0532	5.50811	3.05033e-05	0.00222325	GTP binding protein 1
ARNTL2	Virus	Mock	1.06188	3.2476	3.13535e-05	0.00227439	aryl hydrocarbon receptor nuclear translocator like 2
EIF2S2P4	Virus	Mock	4.00992	1.31202	3.6935e-05	0.00261726	eukaryotic translation initiation factor 2 subunit 2 beta pseudogene 4
ST20-MTHFS	Virus	Mock	-1.06364	3.38039	5.15087e-05	0.00351961	ST20-MTHFS readthrough
RASGRP3	Virus	Mock	1.29537	2.03475	5.64518e-05	0.00382324	RAS guanyl releasing protein 3
TLR3	Virus	Mock	1.1714	4.60649	6.21807e-05	0.00413799	toll like receptor 3
NOCT	Virus	Mock	1.02997	2.78447	8.15226e-05	0.00530972	nocturnin
UBA6	Virus	Mock	1.00559	4.25242	8.55294e-05	0.00554709	ubiquitin like modifier activating enzyme 6
XRN1	Virus	Mock	1.03554	4.23012	9.48638e-05	0.00604994	5'-3' exoribonuclease 1
SMCHD1	Virus	Mock	1.05082	4.84592	0.000109269	0.00682642	structural maintenance of chromosomes flexible hinge domain containing 1
TRANK1	Virus	Mock	1.05381	5.1407	0.000160224	0.00949544	tetratricopeptide repeat and ankyrin repeat containing 1

## Sheet: TI006-Organoid-2-Virus-UV-DEG
	sampleA	sampleB	logFC	logCPM	PValue	FDR	Gene Description
IFITM1	Virus	UV	5.53092	6.92705	2.33257e-269	3.62784e-265	interferon induced transmembrane protein 1
ISG15	Virus	UV	5.10379	9.0697	2.42578e-247	1.88641e-243	ISG15 ubiquitin-like modifier
IFITM3	Virus	UV	4.77677	7.25224	1.42572e-237	7.3914e-234	interferon induced transmembrane protein 3
CMPK2	Virus	UV	4.96331	5.8684	2.46732e-202	9.59357e-199	cytidine/uridine monophosphate kinase 2
IFIT3	Virus	UV	4.55627	6.77022	6.60656e-202	2.05504e-198	interferon induced protein with tetratricopeptide repeats 3
HERC5	Virus	UV	4.718	5.9401	2.04496e-195	5.30087e-192	HECT and RLD domain containing E3 ubiquitin protein ligase 5
OASL	Virus	UV	5.30491	5.47605	9.17501e-177	2.03856e-173	2'-5'-oligoadenylate synthetase like
IFIT1	Virus	UV	4.56337	8.20373	4.93463e-176	9.59354e-173	interferon induced protein with tetratricopeptide repeats 1
USP18	Virus	UV	4.57452	5.81411	1.01263e-174	1.74993e-171	ubiquitin specific peptidase 18
RSAD2	Virus	UV	4.95256	7.22819	2.08139e-174	3.23718e-171	radical S-adenosyl methionine domain containing 2
UBE2L6	Virus	UV	3.43439	6.67617	1.03055e-139	1.45711e-136	ubiquitin conjugating enzyme E2 L6
IFI44	Virus	UV	5.3833	6.69364	4.93401e-138	6.39489e-135	interferon induced protein 44
OAS1	Virus	UV	3.13492	8.30084	8.79353e-132	1.05204e-128	2'-5'-oligoadenylate synthetase 1
MX1	Virus	UV	3.8785	8.39569	4.36266e-130	4.84661e-127	MX dynamin like GTPase 1
IFI44L	Virus	UV	7.59099	5.31178	2.19466e-127	2.27557e-124	interferon induced protein 44 like
MX2	Virus	UV	4.06209	6.95803	1.49582e-126	1.45403e-123	MX dynamin like GTPase 2
ZBP1	Virus	UV	4.02738	4.75216	4.36628e-126	3.99463e-123	Z-DNA binding protein 1
DDX60	Virus	UV	3.41708	6.52724	5.94476e-124	5.1366e-121	DExD/H-box helicase 60
CXCL10	Virus	UV	4.68997	4.53666	2.37348e-121	1.94288e-118	C-X-C motif chemokine ligand 10
EPSTI1	Virus	UV	3.05528	6.94362	2.41804e-117	1.88039e-114	epithelial stromal interaction 1
SLC15A3	Virus	UV	5.58624	3.56902	1.37312e-116	1.01696e-113	solute carrier family 15 member 3
IFI35	Virus	UV	2.97343	6.79408	2.64888e-111	1.87264e-108	interferon induced protein 35
IFI16	Virus	UV	3.33836	4.82312	3.69352e-108	2.49762e-105	interferon gamma inducible protein 16
IFIT2	Virus	UV	3.30224	6.68972	1.85435e-99	1.20169e-96	interferon induced protein with tetratricopeptide repeats 2
LAP3	Virus	UV	2.73132	6.77177	4.15431e-97	2.58448e-94	leucine aminopeptidase 3
OAS2	Virus	UV	6.28507	5.81148	2.15613e-94	1.28978e-91	2'-5'-oligoadenylate synthetase 2
LGALS9	Virus	UV	2.38951	6.57656	4.68102e-79	2.60014e-76	galectin 9
PARP9	Virus	UV	2.8125	6.03744	1.85783e-77	9.96374e-75	poly(ADP-ribose) polymerase family member 9
DHX58	Virus	UV	2.49862	5.17432	1.85227e-75	9.60276e-73	DExH-box helicase 58
GBP1	Virus	UV	2.71204	6.66196	6.31651e-75	3.16905e-72	guanylate binding protein 1
LAMP3	Virus	UV	4.20557	4.15088	6.01756e-74	2.92472e-71	lysosomal associated membrane protein 3
XAF1	Virus	UV	4.19941	7.44848	1.01659e-72	4.79123e-70	XIAP associated factor 1
LY6E	Virus	UV	2.26028	7.85104	1.97968e-72	9.05585e-70	lymphocyte antigen 6 family member E
APOBEC3A	Virus	UV	3.91172	3.65838	2.18306e-71	9.70092e-69	apolipoprotein B mRNA editing enzyme catalytic subunit 3A
HELZ2	Virus	UV	2.37765	6.0969	3.29241e-67	1.42241e-64	helicase with zinc finger 2
OAS3	Virus	UV	3.27157	6.01742	2.68554e-66	1.12887e-63	2'-5'-oligoadenylate synthetase 3
HERC6	Virus	UV	2.54239	4.85545	1.68453e-65	6.89462e-63	HECT and RLD domain containing E3 ubiquitin protein ligase family member 6
CXCL11	Virus	UV	2.63273	5.52297	5.89189e-65	2.34966e-62	C-X-C motif chemokine ligand 11
HSH2D	Virus	UV	2.18707	5.65994	2.21679e-64	8.61945e-62	hematopoietic SH2 domain containing
C19orf66	Virus	UV	2.17562	5.49922	3.01471e-64	1.1436e-61	chromosome 19 open reading frame 66
PARP10	Virus	UV	2.46574	5.44515	3.28457e-64	1.21631e-61	poly(ADP-ribose) polymerase family member 10
GBP4	Virus	UV	4.38361	3.19277	8.43332e-63	3.05031e-60	guanylate binding protein 4
RTP4	Virus	UV	2.77176	4.01084	1.10166e-62	3.89411e-60	receptor transporter protein 4
BATF2	Virus	UV	2.49312	4.29643	1.71618e-60	5.9315e-58	basic leucine zipper ATF-like transcription factor 2
SP110	Virus	UV	2.05666	5.41384	6.99314e-56	2.36444e-53	SP110 nuclear body protein
ETV7	Virus	UV	2.21025	4.60564	1.91706e-54	6.34384e-52	ETS variant 7
IRF7	Virus	UV	2.20849	5.4883	2.71953e-54	8.81186e-52	interferon regulatory factor 7
HRASLS2	Virus	UV	5.41942	3.23522	1.43664e-53	4.56002e-51	HRAS like suppressor 2
BST2	Virus	UV	4.56793	5.90817	1.30539e-52	3.98092e-50	bone marrow stromal cell antigen 2
IFIH1	Virus	UV	2.26831	5.42795	5.35502e-51	1.60167e-48	interferon induced with helicase C domain 1
STAT1	Virus	UV	2.33098	6.37293	7.05528e-50	2.07039e-47	signal transducer and activator of transcription 1
APOL1	Virus	UV	2.29907	5.15672	7.67378e-49	2.21019e-46	apolipoprotein L1
PNPT1	Virus	UV	2.34943	4.63893	2.56932e-46	7.26558e-44	polyribonucleotide nucleotidyltransferase 1
IFI6	Virus	UV	1.97486	10.3603	4.34824e-45	1.20765e-42	interferon alpha inducible protein 6
IFI27	Virus	UV	1.85606	11.2474	2.15015e-44	5.8669e-42	interferon alpha inducible protein 27
MT2A	Virus	UV	1.90127	5.46242	2.77208e-44	7.43347e-42	metallothionein 2A
NMI	Virus	UV	1.85201	4.87155	1.32731e-42	3.47981e-40	N-myc and STAT interactor
RARRES3	Virus	UV	1.86356	5.66857	1.34243e-42	3.47981e-40	retinoic acid receptor responder 3
DDX60L	Virus	UV	1.74719	6.68858	2.08461e-42	5.31507e-40	DExD/H-box 60 like
IRF9	Virus	UV	1.81401	7.57428	2.31063e-42	5.79633e-40	interferon regulatory factor 9
PLSCR1	Virus	UV	1.7619	8.02513	5.45175e-41	1.34589e-38	phospholipid scramblase 1
DDX58	Virus	UV	2.2537	5.51819	6.40263e-41	1.55594e-38	DExD/H-box helicase 58
TRIM22	Virus	UV	2.20995	6.48625	1.81465e-39	4.34203e-37	tripartite motif containing 22
PSMB9	Virus	UV	1.81218	5.97985	2.52439e-38	5.94875e-36	proteasome subunit beta 9
STARD5	Virus	UV	2.00711	3.93874	3.75236e-38	8.71051e-36	StAR related lipid transfer domain containing 5
TAP2	Virus	UV	1.92638	5.29011	9.74715e-38	2.22937e-35	transporter 2, ATP binding cassette subfamily B member
TAP1	Virus	UV	1.60741	6.42637	1.30621e-37	2.94428e-35	transporter 1, ATP binding cassette subfamily B member
SP100	Virus	UV	1.58439	6.98649	7.64295e-37	1.69815e-34	SP100 nuclear antigen
GMPR	Virus	UV	2.27227	3.85454	7.41269e-36	1.6238e-33	guanosine monophosphate reductase
SAMD9L	Virus	UV	1.83542	5.23748	7.14455e-34	1.54332e-31	sterile alpha motif domain containing 9 like
PHF11	Virus	UV	1.58505	5.67219	9.33811e-32	1.98953e-29	PHD finger protein 11
IFIT5	Virus	UV	1.75811	4.24963	5.42709e-30	1.14064e-27	interferon induced protein with tetratricopeptide repeats 5
UBA7	Virus	UV	1.92963	4.7184	8.89701e-30	1.845e-27	ubiquitin like modifier activating enzyme 7
CFB	Virus	UV	1.42222	8.13468	2.92289e-29	5.98154e-27	complement factor B
REC8	Virus	UV	1.77617	4.26607	3.67067e-29	7.41427e-27	REC8 meiotic recombination protein
TRIM5	Virus	UV	1.71578	4.5138	8.80111e-29	1.75492e-26	tripartite motif containing 5
TYMP	Virus	UV	1.45295	6.14799	1.64728e-28	3.20252e-26	thymidine phosphorylase
SAMD9	Virus	UV	2.17567	5.4261	4.12764e-28	7.92558e-26	sterile alpha motif domain containing 9
TCHP	Virus	UV	1.77244	4.69616	4.39239e-27	8.33107e-25	trichoplein keratin filament binding
PSMB8	Virus	UV	1.36813	6.19299	1.24069e-26	2.32488e-24	proteasome subunit beta 8
RNF213	Virus	UV	1.37446	6.69486	5.86229e-26	1.08543e-23	ring finger protein 213
CD274	Virus	UV	3.48625	2.06834	2.49152e-25	4.5589e-23	CD274 molecule
NLRC5	Virus	UV	1.30378	5.27332	8.8393e-25	1.59858e-22	NLR family CARD domain containing 5
NT5C3A	Virus	UV	1.40025	7.20371	9.61271e-25	1.71846e-22	5'-nucleotidase, cytosolic IIIA
TRIM69	Virus	UV	1.39087	5.28202	1.54832e-24	2.73647e-22	tripartite motif containing 69
TRIM21	Virus	UV	1.63671	5.10455	2.20263e-24	3.80639e-22	tripartite motif containing 21
EIF2AK2	Virus	UV	2.08863	5.29184	1.89118e-23	3.23226e-21	eukaryotic translation initiation factor 2 alpha kinase 2
SECTM1	Virus	UV	1.24823	6.89643	2.47109e-23	4.17748e-21	secreted and transmembrane 1
ISG20	Virus	UV	1.44779	7.7101	6.92197e-23	1.14529e-20	interferon stimulated exonuclease gene 20
SHISA5	Virus	UV	1.24924	6.60362	8.12919e-23	1.33088e-20	shisa family member 5
PML	Virus	UV	1.33259	5.43956	1.43906e-22	2.33143e-20	promyelocytic leukemia
NOS2	Virus	UV	2.54947	2.50092	3.59856e-22	5.76994e-20	nitric oxide synthase 2
SLC25A28	Virus	UV	1.24358	5.42127	1.26642e-21	2.00985e-19	solute carrier family 25 member 28
CNP	Virus	UV	1.23132	5.192	1.60512e-20	2.49644e-18	2',3'-cyclic nucleotide 3' phosphodiesterase
CMTR1	Virus	UV	1.39637	4.44139	1.92701e-20	2.9674e-18	cap methyltransferase 1
TNFSF10	Virus	UV	1.11573	8.20222	2.00346e-20	3.05488e-18	TNF superfamily member 10
PARP12	Virus	UV	1.16627	6.98924	2.58725e-20	3.90675e-18	poly(ADP-ribose) polymerase family member 12
TREX1	Virus	UV	1.9829	4.1901	7.95822e-20	1.19014e-17	three prime repair exonuclease 1
APOL2	Virus	UV	1.2747	4.94162	8.47208e-19	1.25492e-16	apolipoprotein L2
TMEM140	Virus	UV	1.11078	5.65203	1.17567e-18	1.72502e-16	transmembrane protein 140
PARP14	Virus	UV	1.4799	6.07206	2.47282e-18	3.56109e-16	poly(ADP-ribose) polymerase family member 14
GSDMB	Virus	UV	1.02676	7.52684	1.96431e-17	2.80283e-15	gasdermin B
PRKD2	Virus	UV	1.09906	5.33162	2.45758e-17	3.47479e-15	protein kinase D2
MYD88	Virus	UV	1.02864	6.30347	4.99983e-17	7.00562e-15	MYD88, innate immune signal transduction adaptor
CX3CL1	Virus	UV	1.43797	3.50704	9.27621e-17	1.28815e-14	C-X3-C motif chemokine ligand 1
ODF3B	Virus	UV	1.29322	4.30737	1.16129e-16	1.59837e-14	outer dense fiber of sperm tails 3B
HLA-F	Virus	UV	1.08426	8.82392	1.17616e-16	1.60464e-14	major histocompatibility complex, class I, F
DTX3L	Virus	UV	1.29345	5.35705	1.22832e-16	1.66122e-14	deltex E3 ubiquitin ligase 3L
NEURL3	Virus	UV	1.2887	4.57242	6.5042e-16	8.64614e-14	neuralized E3 ubiquitin protein ligase 3
CASP1	Virus	UV	2.07759	2.25124	7.54969e-16	9.95088e-14	caspase 1
IFITM2	Virus	UV	3.24447	1.81397	1.27381e-15	1.66484e-13	interferon induced transmembrane protein 2
ZNFX1	Virus	UV	1.16279	5.34146	2.70037e-15	3.49991e-13	zinc finger NFX1-type containing 1
PSME2	Virus	UV	1.09275	7.99998	1.26253e-14	1.60952e-12	proteasome activator subunit 2
MLKL	Virus	UV	2.34044	2.35924	1.42336e-14	1.7998e-12	mixed lineage kinase domain like pseudokinase
SLFN5	Virus	UV	1.62386	4.04154	7.06974e-14	8.79645e-12	schlafen family member 5
APOL6	Virus	UV	1.17236	4.57256	7.50329e-14	9.2618e-12	apolipoprotein L6
PPM1K	Virus	UV	2.56971	1.47637	1.70393e-13	2.07041e-11	protein phosphatase, Mg2+/Mn2+ dependent 1K
TNFSF13B	Virus	UV	2.62111	1.58047	8.68549e-13	1.03119e-10	TNF superfamily member 13b
NUB1	Virus	UV	1.09425	6.61382	1.19304e-12	1.40571e-10	negative regulator of ubiquitin like proteins 1
APOBEC3F	Virus	UV	1.68248	2.33628	3.48295e-12	4.04256e-10	apolipoprotein B mRNA editing enzyme catalytic subunit 3F
ACOT7	Virus	UV	1.07767	4.20616	1.65735e-11	1.85444e-09	acyl-CoA thioesterase 7
PXK	Virus	UV	1.07968	4.21536	1.90483e-11	2.11613e-09	PX domain containing serine/threonine kinase like
SAA1	Virus	UV	1.27413	3.51294	2.08402e-11	2.29878e-09	serum amyloid A1
ZC3HAV1	Virus	UV	1.00909	4.31148	3.90432e-11	4.18785e-09	zinc finger CCCH-type containing, antiviral 1
TRIM34	Virus	UV	1.22866	3.02268	5.91986e-11	6.26337e-09	tripartite motif containing 34
PSMB10	Virus	UV	1.06759	5.23243	1.17163e-10	1.19884e-08	proteasome subunit beta 10
ADAR	Virus	UV	1.1328	6.17531	2.71275e-10	2.67034e-08	adenosine deaminase, RNA specific
MOB3C	Virus	UV	1.02594	3.48356	1.04598e-09	1.0042e-07	MOB kinase activator 3C
PLEKHA4	Virus	UV	2.24234	1.51378	1.15906e-09	1.09919e-07	pleckstrin homology domain containing A4
BTC	Virus	UV	1.51234	2.31819	1.50661e-09	1.39478e-07	betacellulin
DNAJC6	Virus	UV	1.9947	1.64737	1.87103e-09	1.71177e-07	DnaJ heat shock protein family (Hsp40) member C6
AKAP7	Virus	UV	1.34159	2.45771	2.80907e-09	2.54009e-07	A-kinase anchoring protein 7
IL15RA	Virus	UV	1.11834	3.01258	3.05709e-08	2.58407e-06	interleukin 15 receptor subunit alpha
RBM43	Virus	UV	1.63795	1.77361	1.07059e-07	8.67232e-06	RNA binding motif protein 43
C5orf56	Virus	UV	1.11115	2.92162	1.3288e-07	1.0653e-05	chromosome 5 open reading frame 56
THEMIS2	Virus	UV	1.49749	2.11945	1.43655e-07	1.13993e-05	thymocyte selection associated family member 2
CCL4L2	Virus	UV	2.18215	1.60406	1.99588e-07	1.56778e-05	C-C motif chemokine ligand 4 like 2
DDO	Virus	UV	1.61335	1.25327	1.31624e-06	9.43386e-05	D-aspartate oxidase
ZG16	Virus	UV	1.17936	2.06653	1.87905e-06	0.00013284	zymogen granule protein 16
FANCA	Virus	UV	1.48708	1.68819	1.41047e-05	0.000877483	FA complementation group A
PARP8	Virus	UV	1.12507	2.40591	2.74478e-05	0.00164824	poly(ADP-ribose) polymerase family member 8
RMI2	Virus	UV	1.46411	1.02062	3.03946e-05	0.00181818	RecQ mediated genome instability 2

## Sheet: TI365-Organoid-1-Virus-Mock-TF
Term	Overlap	P-value	Adjusted P-value	Old P-value	Old Adjusted P-value	Z-score	Combined Score	Genes
STAT2_K562_hg19	47/271	0.000000000000000000000000000000000000000000000000000000000000000000000003361051587412084956117723974240909699581291566499431323337493027124655610126596554359925851173847626305669802536656036157565881763376917937456043065922986603444250311102640027711985215574941321392543613910675048828125	0.0000000000000000000000000000000000000000000000000000000000000000000025476771032583602077253545341954227143679688877429896270008819661016820167250514586200224357923839089704249399638155160504021925473060645311952111379529267619546829720428467169757169585864176042377948760986328125	0.000000000000000000000000000000000000000000000000000000000000000000000000002541330441520276972614950746429269857483474415800944522209117481403596737404007158284241511104905955330384433765156673028638646320771584964206127683653952987494370271059194712882467297176969367455967585556209087371826171875	0.00000000000000000000000000000000000000000000000000000000000000000000000192632847467236996880578129922247400683217899111123903411554551090128423948767318847756028808175482514890124417318212908618923742377787826607425411424834709799680382118589416317981644066748003751854412257671356201171875	-1.88341	309.96	IFITM3;CD274;SLFN5;IFITM1;SAMD9L;SAMD9;IFI6;GMPR;DDX60L;UBE2L6;DDX60;IFIT1;USP18;IFIT3;IFI44L;OASL;IFIT2;IFIH1;HERC5;IFI16;TRIM5;DHX58;EPSTI1;LGALS9;HERC6;BATF2;PNPT1;RSAD2;STAT1;SP110;DDX58;MX2;MX1;EIF2AK2;ISG15;PARP14;PARP9;PARP12;BST2;ISG20;OAS1;OAS2;OAS3;IRF7;CMPK2;XAF1;IRF9
STAT1_K562_hg19	44/345	1.1893e-60	4.50746e-58	0.00000000000000000000000000000000000000000000000000000000000000021468862795985257830836180647713806543205757774055037588130287412688874749841604965856396015408806282518474878983198222598663409706234615271263557779061345262040794157343270853743888437747955322265625	0.000000000000000000000000000000000000000000000000000000000000081366989996784128325860260878316253607874678741846660497857587695784456750360299952361839755909219447585860096259601353721621800009631388354000462858760418793924173996856552548706531524658203125	-1.855	255.956	IFITM3;SLFN5;IFITM1;SAMD9L;SAMD9;IFI6;GMPR;DDX60L;UBE2L6;IFIT1;DDX60;USP18;IFI44L;IFIT3;OASL;IFIH1;IFI16;TRIM5;DHX58;EPSTI1;HERC6;BATF2;PNPT1;RSAD2;DDX58;SP110;STAT1;MX2;MX1;EIF2AK2;ISG15;PARP9;PARP14;PARP12;BST2;ISG20;ETV7;OAS1;OAS2;OAS3;IRF7;CMPK2;XAF1;IRF9
IKZF1_GM12878_hg19	31/2000	1.15904e-13	2.92851e-11	2.9468e-17	7.44559e-15	-1.71319	51.0292	CD274;IFITM1;DDX60L;IFIT1;USP18;IFIT3;OASL;TNFSF13B;IFIH1;IFI16;TRIM5;LAMP3;EPSTI1;TRIM69;SLC15A3;GBP4;HERC6;ZBP1;MLKL;SP110;DDX58;MX2;HRASLS2;PARP9;PARP14;ISG20;BST2;HSH2D;OAS1;OAS2;XAF1
IRF1_K562_hg19	43/4551	4.24565e-12	8.04551e-10	4.58478e-17	8.68816e-15	-1.57105	41.1383	IFITM3;SLFN5;CD274;IFITM1;SAMD9L;SAMD9;IFI6;GMPR;UBE2L6;DDX60L;PPM1K;DDX60;IFIT1;USP18;IFIT3;IFIT2;IFIH1;IFI16;TRIM5;DHX58;LGALS9;GBP1;HERC6;ZBP1;BATF2;PNPT1;RSAD2;STAT1;DDX58;SP110;MX2;MX1;ISG15;PARP14;PARP9;PARP12;ETV7;ISG20;BST2;OAS1;OAS3;CMPK2;XAF1
STAT1_HeLa-S3_hg19	19/945	3.51227e-10	5.3246e-08	2.44096e-12	3.70049e-10	-1.80127	39.2128	IFITM3;BATF2;SLFN5;IFITM1;MLKL;SP110;DDX58;STAT1;MX1;ISG15;UBE2L6;DDX60;PARP9;PARP14;BST2;IFI16;OAS3;IRF7;IRF9
IRF4_GM12878_hg19	23/1912	6.59994e-08	8.33792e-06	2.12921e-10	2.6899e-08	-1.81539	30.015	IFITM1;PNPT1;MX2;IFI6;PARP9;DDX60;OASL;TNFSF13B;IFIH1;ISG20;OAS1;TRIM5;OAS3;DHX58;IRF7;EPSTI1;TRIM69;CMPK2;LGALS9;SLC15A3;IRF9;GBP4;HERC6
STAT3_HeLa-S3_hg19	22/1974	5.3229e-07	5.76394e-05	2.45499e-09	2.6584e-07	-1.6819	24.2968	IFITM3;SLFN5;PNPT1;MLKL;SAMD9;SP110;STAT1;HRASLS2;IFI6;DDX60L;UBE2L6;IFIT1;PARP9;PARP14;IFIT3;BST2;ISG20;HERC5;OAS1;IFI16;GBP1;IRF9
EP300_CH12.LX_mm9	21/2000	2.76589e-06	0.000262068	1.78794e-08	1.69407e-06	-1.7602	22.5272	ZBP1;CD274;SLFN5;SAMD9L;STAT1;MX2;MX1;UBE2L6;IFIT1;PARP9;TNFSF13B;BST2;IFIH1;ISG20;CXCL10;EPSTI1;IRF7;CMPK2;XAF1;GBP4;HERC6
CUX1_GM12878_hg19	19/2000	3.91733e-05	0.00296933	4.81205e-07	3.64753e-05	-1.59869	16.2227	ZBP1;IFITM1;SAMD9L;SAMD9;SP110;MX1;C4ORF48;DDX60;IFI44L;IFIT2;TNFSF13B;HERC5;ISG20;IFI16;OAS2;TRIM5;OAS3;LAMP3;IRF7
STAT3_MCF 10A_hg19	28/3788	3.48104e-05	0.00293181	6.92822e-08	5.8351e-06	-1.56386	16.0539	IFITM3;CD274;IFITM1;SAMD9;UBE2L6;PPM1K;IFIT1;DDX60;TYMP;TNFSF13B;IFI16;TRIM5;GBP1;ZBP1;BATF2;RSAD2;STAT1;SP110;MX1;ISG15;PARP14;ISG20;ETV7;CXCL11;OAS1;OAS3;CMPK2;IRF9
WRNIP1_GM12878_hg19	18/2000	0.000133185	0.00776573	2.25279e-06	0.000131355	-1.79447	16.0134	SLFN5;IFITM1;MX2;IFI6;UBE2L6;PPM1K;PARP14;IFIT1;PARP9;REC8;IFI44L;IFIT3;OASL;DHX58;IRF7;XAF1;SLC15A3;GBP4
RELA_GM18951_hg19	18/2000	0.000133185	0.00776573	2.25279e-06	0.000131355	-1.78451	15.9245	ZBP1;CD274;IFITM1;MLKL;STAT1;DDX58;MX2;IFI6;ISG15;DDX60L;PPM1K;OASL;TYMP;HERC5;OAS2;OAS3;IRF7;GBP4
BATF_GM12878_hg19	10/760	0.000298388	0.0150785	2.60872e-05	0.00123588	-1.89552	15.3861	ISG20;CD274;MX2;TRIM69;ISG15;GBP1;IFIT3;GBP4;IFIT2;TNFSF13B
EBF1_GM12878_hg19	23/2924	9.51602e-05	0.0065574	5.89555e-07	4.06257e-05	-1.63139	15.1066	BATF2;CD274;SAMD9L;PNPT1;SP110;STAT1;MX2;EIF2AK2;IFI44;ISG15;UBE2L6;PPM1K;REC8;IFI44L;OASL;ETV7;BST2;OAS2;LAMP3;DHX58;EPSTI1;CMPK2;LGALS9
ETS1_MEL cell line_mm9	17/1902	0.000233234	0.0126279	5.07228e-06	0.000274628	-1.70191	14.2339	CD274;SLFN5;SAMD9L;RSAD2;STAT1;MX2;UBE2L6;ISG15;PPM1K;PARP12;REC8;ISG20;OAS3;LGALS9;XAF1;IRF9;HERC6
SPI1_GM12891_hg19	12/1074	0.000320421	0.01518	1.87884e-05	0.000949442	-1.71042	13.7618	IFITM1;SAMD9L;MLKL;OAS1;SAMD9;SP110;OAS3;IRF7;CMPK2;LGALS9;IRF9;TNFSF13B
ETS1_CH12.LX_mm9	16/2000	0.00124513	0.0471904	3.98019e-05	0.00150849	-1.73759	11.6219	SAMD9L;RSAD2;MX1;EIF2AK2;DDX60;PARP14;IFIT1;TNFSF13B;HELZ2;IFIH1;BST2;EPSTI1;CMPK2;XAF1;SLC15A3;GBP4
STAT3_GM12878_hg19	16/2000	0.00124513	0.0471904	3.98019e-05	0.00150849	-1.64321	10.9907	MLKL;SP110;MX2;PPM1K;IFIT1;DDX60;IFI44L;IFIT2;TNFSF13B;BST2;ISG20;IFI16;TRIM5;OAS3;IRF7;IRF9
RELA_GM12891_hg19	16/2000	0.00124513	0.0471904	3.98019e-05	0.00150849	-1.6146	10.7993	IFITM1;STAT1;MX2;TNFSF13B;BST2;IFIH1;CXCL10;TRIM5;OAS3;DHX58;IRF7;EPSTI1;XAF1;SLC15A3;GBP4;HERC6
PRDM1_HeLa-S3_hg19	14/1625	0.00131847	0.0475904	6.06581e-05	0.00208995	-1.62631	10.7845	BATF2;STAT1;SP110;DDX58;MX1;ISG15;IFIT1;PARP14;DDX60;IFIT2;HERC5;IFIH1;TRIM5;GBP1
SPI1_GM12878_hg19	16/2068	0.00176882	0.0609437	5.93396e-05	0.00208995	-1.67695	10.6276	CD274;MLKL;SP110;MX2;MX1;TNFSF13B;IFIH1;ISG20;HSH2D;OAS1;OAS3;LAMP3;IRF7;LGALS9;SLC15A3;IRF9
POLR2A_small intestine_mm9	16/2000	0.00124513	0.0471904	3.98019e-05	0.00150849	-1.53848	10.2902	ZBP1;SLFN5;BATF2;PNPT1;RSAD2;ISG15;PARP14;IFIT2;BST2;HSH2D;CXCL11;OAS2;OAS3;DHX58;IRF7;EPSTI1
GATA2_endothelial cell of umbilical vein_hg19	15/2000	0.00340956	0.112367	0.000149492	0.00453258	-1.61621	9.18199	CD274;SLFN5;MLKL;DDX58;GMPR;DDX60L;PARP14;USP18;IFIT3;ISG20;CXCL11;IFI16;TRIM5;CMPK2;GBP1
POLR2A_MCF 10A_hg19	20/3155	0.00474198	0.149768	9.58655e-05	0.00315939	-1.51079	8.08467	CD274;IFITM1;RSAD2;SAMD9;STAT1;MX1;IFI6;IFI44;ISG15;UBE2L6;C4ORF48;PARP14;IFIT1;USP18;IFI44L;ISG20;OAS1;OAS2;OAS3;CMPK2
FOS_MCF 10A_hg19	23/4017	0.00817358	0.247823	0.000114566	0.00361838	-1.47381	7.08439	IFITM3;SLFN5;BATF2;IFITM1;PNPT1;RSAD2;SAMD9;DDX58;SP110;MX1;UBE2L6;ISG15;PPM1K;IFIT1;ISG20;CXCL11;OAS1;IFI16;TRIM5;OAS3;IRF7;GBP1;IRF9
MYC_MCF 10A_hg19	20/3382	0.0103029	0.30037	0.000247674	0.00722066	-1.51861	6.94813	BATF2;IFITM1;RSAD2;SAMD9;DDX58;MX1;IFI44;UBE2L6;PPM1K;C4ORF48;DDX60;PARP9;PARP14;IFI44L;ISG20;OAS3;IRF7;CMPK2;GBP1;IRF9
BCL11A_GM12878_hg19	9/1186	0.0220695	0.492021	0.00341014	0.0738539	-1.79739	6.85447	ZBP1;ISG20;HSH2D;STAT1;MX2;LAMP3;IRF7;TYMP;HERC6
EP300_HeLa-S3_hg19	12/1770	0.0191109	0.465539	0.00180393	0.0414356	-1.63593	6.47419	BST2;ISG20;SLFN5;SAMD9L;OAS1;SAMD9;MLKL;IFI16;DDX60L;IFIT1;GBP1;IFIT3
CTCF_T-cell acute lymphoblastic leukemia_hg19	13/2000	0.0202676	0.465539	0.00166011	0.0393239	-1.64819	6.42584	BATF2;RSAD2;DDX58;STAT1;SP110;MX2;MX1;DDX60L;USP18;IFIT3;OAS1;DHX58;IRF9
NFIC_ECC-1_hg19	6/643	0.024909	0.539457	0.00644236	0.0957512	-1.71676	6.33917	HERC5;DDX58;IFI44;PPM1K;IFI44L;IRF9
MAFK_IMR-90_hg19	13/2000	0.0202676	0.465539	0.00166011	0.0393239	-1.60872	6.27199	SLFN5;MLKL;STAT1;IFI6;IFIT1;DDX60;IFIT3;IFIT2;ISG20;IFI16;TRIM5;EPSTI1;GBP1
RELA_GM10847_hg19	13/2000	0.0202676	0.465539	0.00166011	0.0393239	-1.58104	6.16406	ZBP1;IFITM1;MLKL;STAT1;MX2;UBE2L6;BST2;TRIM5;OAS2;OAS3;IRF7;EPSTI1;GBP4
BCL3_GM12878_hg19	5/503	0.0314042	0.626045	0.00990741	0.131622	-1.77768	6.15221	ISG20;STAT1;IRF7;REC8;IRF9
TCF12_SK-N-SH_hg19	7/857	0.0299688	0.613956	0.0066669	0.0971828	-1.74955	6.13673	SLFN5;SP110;DDX60L;IFIT1;IFIT3;GBP4;OASL
ZEB1_HepG2_hg19	3/188	0.0282598	0.595025	0.0131743	0.131622	-1.71411	6.11307	IFIH1;ETV7;FGF19
FOSL1_HCT116_hg19	4/360	0.0374302	0.626045	0.014403	0.139968	-1.82686	6.00175	ZBP1;ISG20;SAMD9;DDX60L
RELA_GM19099_hg19	13/2000	0.0202676	0.465539	0.00166011	0.0393239	-1.52824	5.9582	CD274;PNPT1;MLKL;DDX58;IFI6;ISG15;UBE2L6;PPM1K;IFIH1;ISG20;HERC5;CXCL10;DHX58
TBP_HepG2_hg19	13/2000	0.0202676	0.465539	0.00166011	0.0393239	-1.52222	5.93473	BATF2;SLFN5;PNPT1;SAMD9;MLKL;MX1;PPM1K;IFIT1;PARP14;OAS1;DHX58;CMPK2;IRF9
TBP_HeLa-S3_hg19	13/2000	0.0202676	0.465539	0.00166011	0.0393239	-1.49777	5.8394	IFITM3;BATF2;SAMD9L;IFITM1;PNPT1;SP110;DDX58;MX1;IFI44;PPM1K;PARP14;ISG20;GBP1
EP300_MEL cell line_mm9	2000-12-01	0.0437736	0.626045	0.00487596	0.0739196	-1.6444	5.14486	ISG20;SLFN5;OAS3;DHX58;UBE2L6;ISG15;LGALS9;PPM1K;XAF1;USP18;IRF9;REC8
CBX2_K562_hg19	2000-12-01	0.0437736	0.626045	0.00487596	0.0739196	-1.62693	5.09022	ZBP1;OAS1;OAS2;FGF19;OAS3;NLRC5;EPSTI1;UBE2L6;SLC15A3;USP18;HERC6;OASL
EZH2_K562_hg19	2000-12-01	0.0437736	0.626045	0.00487596	0.0739196	-1.56673	4.90188	SLFN5;BATF2;CD274;TRIM5;OAS2;EPSTI1;IFI6;XAF1;USP18;GBP4;IRF9;HERC6
CEBPB_IMR-90_hg19	2000-12-01	0.0437736	0.626045	0.00487596	0.0739196	-1.54358	4.82945	IFITM3;ISG20;BST2;BATF2;CD274;PNPT1;IFI16;MX1;IFIT1;GBP1;TNFSF13B;IFIT2
RELA_GM18505_hg19	2000-12-01	0.0437736	0.626045	0.00487596	0.0739196	-1.52541	4.77259	IFIH1;BST2;CXCL10;SLFN5;OAS2;STAT1;MX2;LAMP3;IRF7;PPM1K;IRF9;TNFSF13B
TBP_CH12.LX_mm9	2000-12-01	0.0437736	0.626045	0.00487596	0.0739196	-1.51669	4.7453	BST2;ZBP1;HELZ2;CD274;SAMD9L;PNPT1;MX2;DHX58;MX1;LGALS9;DDX60;XAF1
CTCF_spleen_hg19	2000-12-01	0.0437736	0.626045	0.00487596	0.0739196	-1.5162	4.74378	ETV7;CD274;PNPT1;SAMD9;OAS2;MX2;CMPK2;EIF2AK2;ISG15;LGALS9;IFIT1;PARP14
EZH2_T-cell acute lymphoblastic leukemia_hg19	2000-12-01	0.0437736	0.626045	0.00487596	0.0739196	-1.51269	4.73278	ISG20;CD274;SP110;STAT1;DDX58;TRIM5;OAS2;MX1;EPSTI1;PARP9;PARP14;OASL
MAX_GM12878_hg19	2000-12-01	0.0437736	0.626045	0.00487596	0.0739196	-1.48622	4.64998	IFIH1;HERC5;ZBP1;CXCL10;SAMD9;OAS3;IFI6;CMPK2;C4ORF48;USP18;REC8;IFIT2
EZH2_fibroblast of lung_hg19	2000-12-01	0.0437736	0.626045	0.00487596	0.0739196	-1.47902	4.62746	IFIH1;RSAD2;OAS1;SP110;OAS3;HRASLS2;EPSTI1;CMPK2;HERC6;OASL;TNFSF13B;TYMP
EZH2_GM12878_hg19	2000-12-01	0.0437736	0.626045	0.00487596	0.0739196	-1.4722	4.60611	ZBP1;BST2;CXCL11;PNPT1;TRIM5;FGF19;GMPR;UBE2L6;IFIT1;DDX60;USP18;IFIT3
RELA_GM19193_hg19	2000-12-01	0.0437736	0.626045	0.00487596	0.0739196	-1.46703	4.58994	HERC5;ZBP1;ISG20;MLKL;STAT1;TRIM5;OAS3;IRF7;GBP4;IRF9;TNFSF13B;HERC6
GTF2F1_HeLa-S3_hg19	2000-12-01	0.0437736	0.626045	0.00487596	0.0739196	-1.44416	4.51838	BST2;IFITM3;CD274;BATF2;IFITM1;IFI16;SP110;OAS3;EIF2AK2;ISG15;PPM1K;IRF9
POLR2AphosphoS5_HCT116_hg19	10/1588	0.0489856	0.687612	0.00743348	0.106313	-1.48845	4.48951	CD274;PNPT1;SAMD9;DDX58;MX1;IFI6;EIF2AK2;GMPR;PPM1K;IFIT1
RELA_GM12878_hg19	6/785	0.0565338	0.779139	0.0159929	0.153451	-1.55357	4.46327	IFIH1;ZBP1;STAT1;OAS3;USP18;GBP4
JUN_CH12.LX_mm9	10/1659	0.0623723	0.829442	0.00994915	0.131622	-1.60566	4.45511	ZBP1;ISG20;HELZ2;CXCL10;CD274;MX1;IRF7;TRIM69;IFI44;TNFSF13B
STAT1_GM12878_hg19	2000-12-01	0.0437736	0.626045	0.00487596	0.0739196	-1.40836	4.40638	ZBP1;SLFN5;CD274;PNPT1;MLKL;STAT1;OAS3;CMPK2;DDX60L;ISG15;PPM1K;PARP14
CEBPB_GM12878_hg19	5/639	0.0729566	0.833801	0.0249912	0.225516	-1.66617	4.36185	ISG20;OAS2;STAT1;IRF9;TNFSF13B
RAD21_A549_hg19	16/3040	0.0580203	0.785346	0.00400755	0.0739196	-1.44071	4.10166	BATF2;CD274;MLKL;DDX58;DDX60L;UBE2L6;PARP14;PARP9;DDX60;IFIT3;ISG20;HERC5;TRIM5;FGF19;IRF9;HERC6
NFIC_SK-N-SH_hg19	5/663	0.0824358	0.833801	0.0286581	0.22706	-1.63527	4.0812	HERC5;DDX58;PPM1K;IFI44L;IRF9
RAD21_ECC-1_hg19	7/1070	0.0798369	0.833801	0.0204315	0.193588	-1.578	3.98882	HERC5;BATF2;TRIM5;DDX58;FGF19;UBE2L6;HERC6
BCLAF1_GM12878_hg19	9/1490	0.0747331	0.833801	0.0142343	0.139968	-1.50655	3.90775	CD274;PNPT1;IFI16;DDX58;MX2;UBE2L6;PARP14;IFIT1;GBP4
CEBPB_HCT116_hg19	3/303	0.090029	0.853025	0.0443115	0.284645	-1.58574	3.81785	ISG20;SLFN5;DDX60L
CBX8_K562_hg19	2000-11-01	0.0869001	0.833801	0.0130991	0.131622	-1.49329	3.6481	ZBP1;CXCL10;CXCL11;OAS3;NLRC5;UBE2L6;PPM1K;SLC15A3;USP18;HERC6;OASL
CTCF_astrocyte_hg19	2000-11-01	0.0869001	0.833801	0.0130991	0.131622	-1.47848	3.61192	HERC5;ISG20;BATF2;CD274;DDX58;TRIM5;IFI6;UBE2L6;IRF9;IFIT2;HERC6
JUN_HeLa-S3_hg19	4/506	0.101249	0.913652	0.0423337	0.274265	-1.57674	3.61101	ISG20;SLFN5;SAMD9;DDX60L
RAD21_HCT116_hg19	1973-11-01	0.0806397	0.833801	0.0119232	0.131622	-1.43195	3.60532	ZBP1;HERC5;BATF2;CD274;DDX58;FGF19;TRIM69;ISG15;UBE2L6;PARP14;IRF9
CHD1_K562_hg19	2000-11-01	0.0869001	0.833801	0.0130991	0.131622	-1.47196	3.59599	IFIH1;IFITM3;ZBP1;SAMD9L;MLKL;DDX58;OAS3;DDX60L;C4ORF48;PARP14;GBP4
SMC3_MEL cell line_mm9	2000-11-01	0.0869001	0.833801	0.0130991	0.131622	-1.45498	3.55452	ZBP1;SAMD9L;HSH2D;OAS3;MX2;DHX58;IRF7;TRIM69;UBE2L6;IRF9;IFIT2
CTCF_fibroblast of dermis_hg19	2000-11-01	0.0869001	0.833801	0.0130991	0.131622	-1.45063	3.54388	CXCL10;CD274;BATF2;SP110;EPSTI1;DDX60L;UBE2L6;PPM1K;IFIT1;XAF1;IRF9
EZH2_HepG2_hg19	2000-11-01	0.0869001	0.833801	0.0130991	0.131622	-1.43798	3.51298	IFIH1;HERC5;ISG20;PNPT1;SAMD9;EPSTI1;TRIM69;GMPR;UBE2L6;PARP9;HERC6
SMC3_HeLa-S3_hg19	2000-11-01	0.0869001	0.833801	0.0130991	0.131622	-1.41599	3.45927	IFITM3;BST2;ISG20;BATF2;PNPT1;MLKL;SP110;MX1;UBE2L6;ISG15;C4ORF48
E2F4_MCF 10A_hg19	2000-11-01	0.0869001	0.833801	0.0130991	0.131622	-1.4085	3.44095	IFITM3;CD274;CXCL10;IFITM1;STAT1;CMPK2;ISG15;PARP14;IFIT1;GBP1;USP18
EZH2_skeletal muscle myoblast_hg19	2000-11-01	0.0869001	0.833801	0.0130991	0.131622	-1.39769	3.41455	CD274;MLKL;SP110;MX2;LAMP3;FGF19;IFI6;NLRC5;PPM1K;PARP12;TYMP
HCFC1_K562_hg19	2000-11-01	0.0869001	0.833801	0.0130991	0.131622	-1.39042	3.39679	CD274;IFITM1;PNPT1;STAT1;DDX58;DHX58;MX1;DDX60L;C4ORF48;PPM1K;IRF9
RCOR1_GM12878_hg19	2000-11-01	0.0869001	0.833801	0.0130991	0.131622	-1.38846	3.392	BST2;IFIH1;ZBP1;ISG20;PNPT1;OAS2;STAT1;EPSTI1;PPM1K;IFIT1;GBP4
POLR2AphosphoS5_SK-N-SH_hg19	8/1331	0.0925762	0.865107	0.0211587	0.198004	-1.41984	3.37884	SLFN5;PNPT1;SAMD9;STAT1;MX1;IFI44;ISG15;USP18
CHD7_H1-hESC_hg19	2000-11-01	0.0869001	0.833801	0.0130991	0.131622	-1.36276	3.32922	IFIH1;BATF2;PNPT1;MX1;EPSTI1;CMPK2;ISG15;PPM1K;PARP14;IFIT1;IRF9
CTBP2_H1-hESC_hg19	2000-11-01	0.0869001	0.833801	0.0130991	0.131622	-1.35153	3.30178	IFIH1;HERC5;CD274;STAT1;IFI6;CMPK2;UBE2L6;PPM1K;PARP14;PARP9;SLC15A3
RFX5_HepG2_hg19	2000-11-01	0.0869001	0.833801	0.0130991	0.131622	-1.35109	3.3007	BST2;CD274;BATF2;STAT1;DDX58;OAS2;MX1;ISG15;UBE2L6;IFIT1;IRF9
EP300_GM12878_hg19	22/4724	0.0837111	0.833801	0.00294598	0.0656781	-1.32558	3.28794	ZBP1;BATF2;PNPT1;MLKL;SP110;STAT1;GMPR;ISG15;PPM1K;PARP9;DDX60;IFI44L;ETV7;HERC5;ISG20;BST2;OAS2;DHX58;IRF7;CMPK2;GBP4;IRF9
JUND_HCT116_hg19	3/348	0.122612	0.999913	0.0617994	0.34776	-1.56305	3.28043	ISG20;SAMD9;DDX60L
RAD21_IMR-90_hg19	2000-11-01	0.0869001	0.833801	0.0130991	0.131622	-1.33518	3.26184	ISG20;SLFN5;BATF2;SP110;DDX58;MX1;EPSTI1;DDX60L;ISG15;USP18;IRF9
MTA3_GM12878_hg19	7/1150	0.106694	0.951461	0.0287861	0.22706	-1.44927	3.24316	ZBP1;OAS3;MX2;IFI6;PARP9;XAF1;REC8
ZKSCAN1_HeLa-S3_hg19	2000-11-01	0.0869001	0.833801	0.0130991	0.131622	-1.32287	3.23175	BST2;ISG20;BATF2;CD274;PNPT1;MX1;DDX60L;PPM1K;DDX60;IRF9;TYMP
EP300_MCF-7_hg19	2/175	0.125233	0.999913	0.0761558	0.360788	-1.51819	3.15415	ISG20;STAT1
GATA3_SK-N-SH_hg19	7/1185	0.119831	0.999913	0.0330852	0.228233	-1.4861	3.15301	SLFN5;IFI16;DDX58;DDX60L;IFIT1;IFIT3;GBP4
CTCF_HeLa-S3_hg19	16/3275	0.0991093	0.905118	0.00819194	0.114991	-1.33696	3.09042	BATF2;CD274;MLKL;DDX58;STAT1;IFI6;UBE2L6;PPM1K;PARP14;HERC5;IFIH1;ISG20;OAS3;TRIM69;XAF1;IRF9
GATA1_erythroblast_hg19	2266-12-01	0.0935868	0.865107	0.0126414	0.131622	-1.30062	3.08099	ISG20;CD274;RSAD2;IFI16;STAT1;TRIM5;DDX58;EPSTI1;CMPK2;DDX60L;USP18;IRF9
TAL1_G1E_mm9	6/983	0.129135	0.999913	0.0414707	0.273346	-1.48266	3.03484	ISG20;SLFN5;CD274;UBE2L6;USP18;REC8
ZC3H11A_CH12.LX_mm9	8/1429	0.1253	0.999913	0.0305976	0.22706	-1.42627	2.96243	IFITM3;SAMD9L;SP110;DHX58;IRF7;TRIM69;GBP4;IFIT2
REST_HeLa-S3_hg19	7/1183	0.119058	0.999913	0.0328285	0.228233	-1.38531	2.94813	IFIH1;BATF2;OAS1;STAT1;OAS3;PARP9;IRF9
CTCF_T47D_hg19	7/1219	0.133375	0.999913	0.037658	0.25716	-1.42893	2.87872	HERC5;BATF2;CD274;SLFN5;UBE2L6;IRF9;HERC6
TCF12_GM12878_hg19	6/1023	0.147681	0.999913	0.0486539	0.309913	-1.43165	2.73832	HERC5;CD274;IRF7;EPSTI1;PPM1K;USP18
CTCF_HCT116_hg19	15/3149	0.128048	0.999913	0.0131969	0.131622	-1.29117	2.6538	ZBP1;BATF2;CD274;DDX58;IFI6;UBE2L6;PARP14;IFIH1;HERC5;ISG20;TRIM5;FGF19;TRIM69;IRF9;HERC6
BRCA1_GM12878_hg19	2000-10-01	0.158182	0.999913	0.0320521	0.22706	-1.37911	2.54309	SP110;IRF7;EIF2AK2;PPM1K;PARP14;PARP9;DDX60;IRF9;HERC6;OASL
MAFK_CH12.LX_mm9	2000-10-01	0.158182	0.999913	0.0320521	0.22706	-1.37865	2.54224	CXCL10;MLKL;STAT1;SP110;MX1;IRF7;PPM1K;IFIT1;PARP9;GBP1
CTCF_WI38_hg19	2447-12-01	0.142368	0.999913	0.0219237	0.20266	-1.29525	2.52488	IFIH1;HERC5;ISG20;BATF2;CD274;TRIM5;FGF19;IFI6;UBE2L6;DDX60;IRF9;HERC6
BHLHE40_GM12878_hg19	2000-10-01	0.158182	0.999913	0.0320521	0.22706	-1.33629	2.46414	BATF2;PNPT1;MLKL;IFI16;STAT1;LAMP3;HRASLS2;C4ORF48;LGALS9;IFI44L
CTCF_GM12892_hg19	2000-10-01	0.158182	0.999913	0.0320521	0.22706	-1.33335	2.4587	HERC5;BATF2;SP110;MX2;OAS3;DHX58;PPM1K;PARP14;IRF9;TYMP
EZH2_H1-hESC_hg19	2000-10-01	0.158182	0.999913	0.0320521	0.22706	-1.33085	2.4541	IFIH1;PNPT1;SP110;OAS3;IFI6;EIF2AK2;GMPR;UBE2L6;SLC15A3;PARP9
FOS_endothelial cell of umbilical vein_hg19	2000-10-01	0.158182	0.999913	0.0320521	0.22706	-1.31611	2.42692	ISG20;HERC5;CXCL11;MLKL;IFI16;TRIM5;NLRC5;IFI44;IFIT3;IFIT2
EZH2_myotube_hg19	2000-10-01	0.158182	0.999913	0.0320521	0.22706	-1.29622	2.39025	ZBP1;BATF2;IFI16;OAS2;FGF19;UBE2L6;XAF1;IFI44L;PARP12;OASL
RELA_GM18526_hg19	5/838	0.169474	0.999913	0.0656227	0.34776	-1.34623	2.38964	IFIH1;BST2;IFITM1;STAT1;OAS3
KDM1A_K562_hg19	2000-10-01	0.158182	0.999913	0.0320521	0.22706	-1.28781	2.37472	BST2;BATF2;IFI16;TRIM5;DDX58;IFI6;GMPR;UBE2L6;PPM1K;IRF9
EZH2_astrocyte_hg19	2000-10-01	0.158182	0.999913	0.0320521	0.22706	-1.28504	2.36963	ETV7;IFITM1;MLKL;SP110;CMPK2;UBE2L6;SLC15A3;USP18;REC8;HERC6
RAD21_HeLa-S3_hg19	2000-10-01	0.158182	0.999913	0.0320521	0.22706	-1.26703	2.33642	IFITM3;ISG20;CD274;BATF2;OAS1;SP110;DDX58;UBE2L6;PARP14;IRF9
TRIM28_U2OS_hg19	2000-10-01	0.158182	0.999913	0.0320521	0.22706	-1.25223	2.30912	IFIH1;ISG20;HERC5;PNPT1;SP110;IRF7;UBE2L6;IFIT1;IFI44L;IRF9
SAP30_K562_hg19	2000-10-01	0.158182	0.999913	0.0320521	0.22706	-1.24053	2.28755	IFIH1;IFITM3;IFI16;OAS1;MX1;IFI6;GMPR;DDX60L;IFIT3;OASL
MXI1_H1-hESC_hg19	2000-10-01	0.158182	0.999913	0.0320521	0.22706	-1.22739	2.26332	BATF2;CD274;PNPT1;STAT1;OAS3;MX1;EIF2AK2;USP18;IRF9;REC8
ZNF263_HEK293_hg19	2000-10-01	0.158182	0.999913	0.0320521	0.22706	-1.22211	2.25358	ISG20;HERC5;BATF2;SP110;STAT1;IRF7;DDX60L;PARP14;IRF9;OASL
RFX5_HeLa-S3_hg19	2000-10-01	0.158182	0.999913	0.0320521	0.22706	-1.22114	2.25179	IFIH1;IFITM3;BST2;CD274;BATF2;IFITM1;SAMD9;EIF2AK2;C4ORF48;GBP1
RBBP5_K562_hg19	2000-10-01	0.158182	0.999913	0.0320521	0.22706	-1.2123	2.23549	IFIH1;CD274;SAMD9;DDX58;OAS3;MX1;IFI6;DDX60L;PARP14;IFIT3
ELK1_GM12878_hg19	2000-10-01	0.158182	0.999913	0.0320521	0.22706	-1.21102	2.23313	SLFN5;PNPT1;OAS2;STAT1;EPSTI1;IFI44;ISG15;C4ORF48;DDX60;TYMP
MXI1_HepG2_hg19	2000-10-01	0.158182	0.999913	0.0320521	0.22706	-1.21019	2.23159	ETV7;HERC5;CD274;BATF2;PNPT1;STAT1;OAS3;ISG15;DDX60L;PARP14
TAL1_erythroblast_mm9	5/885	0.197477	0.999913	0.078696	0.365961	-1.35489	2.19782	ISG20;OAS3;UBE2L6;ISG15;USP18
MAFF_HepG2_hg19	2000-10-01	0.158182	0.999913	0.0320521	0.22706	-1.18851	2.19163	BATF2;OAS1;TRIM5;MX1;EPSTI1;ISG15;UBE2L6;PPM1K;IFIT1;IRF9
POLR2A_GM19193_hg19	2000-10-01	0.158182	0.999913	0.0320521	0.22706	-1.18205	2.1797	SP110;DDX58;OAS3;IFI6;IFI44;CMPK2;C4ORF48;USP18;IRF9;OASL
STAT5A_GM12878_hg19	7/1340	0.187388	0.999913	0.0572696	0.34776	-1.28397	2.15011	HSH2D;IFI16;OAS2;STAT1;UBE2L6;PARP14;GBP4
JUND_MCF-7_hg19	2/241	0.206463	0.999913	0.129358	0.504355	-1.35349	2.13531	ISG20;STAT1
CTCF_choroid plexus epithelial cell_hg19	7/1381	0.207546	0.999913	0.0651424	0.34776	-1.32954	2.09057	BATF2;CD274;DDX60L;UBE2L6;PPM1K;PARP14;IRF9
POLR2AphosphoS5_SK-N-MC_hg19	6/1154	0.216087	0.999913	0.0773523	0.36418	-1.25975	1.93003	PNPT1;IFI16;STAT1;DHX58;EIF2AK2;IFI44
TCF12_H1-hESC_hg19	6/1158	0.218337	0.999913	0.0783544	0.365961	-1.26721	1.92833	HERC5;BATF2;CD274;STAT1;SLC15A3;IRF9
NFIC_GM12878_hg19	6/1143	0.209944	0.999913	0.0746347	0.358058	-1.2315	1.92227	ZBP1;ISG20;PNPT1;DDX58;ISG15;REC8
ATF2_GM12878_hg19	8/1641	0.213943	0.999913	0.0602068	0.34776	-1.23592	1.90584	HERC5;IFITM1;OAS2;UBE2L6;PPM1K;REC8;IFIT3;GBP4
TAF1_GM12892_hg19	8/1619	0.203735	0.999913	0.0565031	0.34776	-1.19412	1.89976	SLFN5;CD274;IFI16;STAT1;DHX58;IRF7;IFI44;PARP14
CTCF_fibroblast of upper leg skin_hg19	8/1665	0.22531	0.999913	0.064421	0.34776	-1.257	1.87329	CD274;SP110;OAS3;UBE2L6;PPM1K;PARP14;IRF9;HERC6
TCF3_GM12878_hg19	7/1413	0.223849	0.999913	0.0717288	0.347888	-1.23045	1.84172	CD274;DHX58;EPSTI1;PPM1K;LGALS9;PARP14;USP18
MEF2A_GM12878_hg19	5/970	0.251802	0.999913	0.105649	0.4629	-1.27585	1.75953	CD274;STAT1;LAMP3;ISG15;IFIT1
POLR2AphosphoS5_GM12878_hg19	7/1431	0.233222	0.999913	0.0756046	0.36043	-1.1904	1.73294	HERC5;OAS3;IFI6;IFI44;DDX60L;OASL;IFIT2
RUNX3_GM12878_hg19	8/1674	0.229632	0.999913	0.0660483	0.34776	-1.1481	1.68917	ETV7;BATF2;IFITM1;IFI16;IFI6;EPSTI1;USP18;IFI44L
CTCF_CD14-positive monocyte_hg19	2000-09-01	0.263476	0.999913	0.0711118	0.34776	-1.21614	1.62208	BATF2;CD274;IFI16;STAT1;UBE2L6;ISG15;PPM1K;REC8;TYMP
ARID3A_HepG2_hg19	2000-09-01	0.263476	0.999913	0.0711118	0.34776	-1.1926	1.59069	BST2;ISG20;CD274;PNPT1;TRIM5;DHX58;MX1;CMPK2;PPM1K
RCOR1_HeLa-S3_hg19	2000-09-01	0.263476	0.999913	0.0711118	0.34776	-1.17025	1.56087	IFITM3;CD274;PNPT1;SP110;OAS3;MX1;ISG15;PPM1K;IRF9
JUND_K562_hg19	2000-09-01	0.263476	0.999913	0.0711118	0.34776	-1.15925	1.5462	BST2;CD274;IFITM1;PNPT1;OAS3;MX1;DHX58;PPM1K;IRF9
RCOR1_CH12.LX_mm9	2000-09-01	0.263476	0.999913	0.0711118	0.34776	-1.1576	1.544	HELZ2;CD274;SAMD9L;DDX58;MX2;EIF2AK2;IFIT1;PARP14;TNFSF13B
RAD21_MCF-7_hg19	2508-11-01	0.257831	0.999913	0.0556955	0.34776	-1.13851	1.54319	ZBP1;HERC5;ISG20;BATF2;CD274;DDX58;GMPR;CMPK2;UBE2L6;PARP14;IRF9
SAP30_H1-hESC_hg19	2000-09-01	0.263476	0.999913	0.0711118	0.34776	-1.15245	1.53714	ISG20;IFITM3;BATF2;SLFN5;DDX58;ISG15;DDX60;PARP14;PARP9
ZZZ3_GM12878_hg19	2/293	0.273691	0.999913	0.175739	0.571717	-1.18602	1.53679	BST2;GBP1
ZC3H11A_MEL cell line_mm9	4/779	0.29039	0.999913	0.142266	0.504355	-1.23512	1.52726	IFITM3;SAMD9L;DHX58;TRIM69
CTCF_HL-60_hg19	2000-09-01	0.263476	0.999913	0.0711118	0.34776	-1.13197	1.50981	ISG20;IFIH1;HERC5;CD274;BATF2;IFI6;UBE2L6;IRF9;HERC6
RELA_GM15510_hg19	2000-09-01	0.263476	0.999913	0.0711118	0.34776	-1.12931	1.50627	ZBP1;BST2;HERC5;PNPT1;MLKL;OAS3;MX2;EIF2AK2;ISG15
SMC3_HepG2_hg19	2000-09-01	0.263476	0.999913	0.0711118	0.34776	-1.09593	1.46174	ISG20;BST2;CD274;BATF2;DDX58;OAS3;UBE2L6;IFIT1;IRF9
USF2_HeLa-S3_hg19	2000-09-01	0.263476	0.999913	0.0711118	0.34776	-1.08767	1.45073	ISG20;IFITM3;BATF2;SAMD9;OAS1;DHX58;MX1;IFIT1;IRF9
USF2_HepG2_hg19	2000-09-01	0.263476	0.999913	0.0711118	0.34776	-1.08269	1.44409	HERC5;ISG20;BATF2;PNPT1;MLKL;TRIM5;DHX58;EPSTI1;IRF9
eGFP-GATA2_K562_hg19	2000-09-01	0.263476	0.999913	0.0711118	0.34776	-1.08148	1.44247	BST2;ISG20;IFI16;MLKL;TRIM5;TRIM69;UBE2L6;IRF9;IFIT3
SMC3_SK-N-SH_hg19	2000-09-01	0.263476	0.999913	0.0711118	0.34776	-1.07662	1.43599	HERC5;ZBP1;BATF2;CD274;FGF19;UBE2L6;PARP14;IRF9;HERC6
eGFP-FOS_K562_hg19	2000-09-01	0.263476	0.999913	0.0711118	0.34776	-1.07548	1.43447	ISG20;BST2;IFIH1;MLKL;IFI16;TRIM5;DDX60L;ISG15;IRF9
CTCF_lung_hg19	2000-09-01	0.263476	0.999913	0.0711118	0.34776	-1.07402	1.43252	BATF2;PNPT1;DDX58;SP110;DHX58;UBE2L6;ISG15;PPM1K;IRF9
UBTF_K562_hg19	14/3293	0.255066	0.999913	0.0398395	0.267242	-1.04822	1.43211	IFITM3;CD274;PNPT1;MLKL;DDX58;STAT1;EIF2AK2;ISG15;DDX60L;C4ORF48;PARP14;ISG20;OAS3;IRF9
CEBPB_HeLa-S3_hg19	2000-09-01	0.263476	0.999913	0.0711118	0.34776	-1.06556	1.42124	IFITM3;CD274;BATF2;PNPT1;MLKL;MX1;DDX60L;PPM1K;GBP1
ZNF384_CH12.LX_mm9	2000-09-01	0.263476	0.999913	0.0711118	0.34776	-1.06323	1.41812	HELZ2;SAMD9L;MLKL;STAT1;SP110;DHX58;PPM1K;IFIT1;IFIT2
CTCF_cardiac muscle cell_hg19	8/1777	0.281135	0.999913	0.0865174	0.397456	-1.09985	1.39563	BATF2;CD274;IFI6;CMPK2;UBE2L6;PPM1K;PARP14;IRF9
POLR2A_CH12.LX_mm9	2000-09-01	0.263476	0.999913	0.0711118	0.34776	-1.04534	1.39427	HELZ2;BST2;CD274;MX2;ISG15;PPM1K;LGALS9;PARP14;GBP4
CTCF_mammary epithelial cell_hg19	2522-11-01	0.263772	0.999913	0.0575375	0.34776	-1.0435	1.39064	HERC5;ISG20;IFIH1;BATF2;CD274;IFI6;UBE2L6;PPM1K;PARP14;IRF9;TNFSF13B
JUND_HeLa-S3_hg19	7/1492	0.265956	0.999913	0.0896554	0.406939	-1.04896	1.38926	ISG20;SLFN5;SAMD9;TRIM5;IFI6;DDX60L;IFIT2
NFYB_K562_hg19	2000-09-01	0.263476	0.999913	0.0711118	0.34776	-1.03903	1.38585	BST2;CXCL10;SLFN5;PNPT1;SAMD9;STAT1;TRIM5;IFI6;IRF7
RXRA_GM12878_hg19	2/318	0.306116	0.999913	0.198899	0.61789	-1.16896	1.3838	STAT1;IRF9
MAX_MCF-7_hg19	6/1275	0.287364	0.999913	0.110919	0.480439	-1.10538	1.37841	HERC5;PNPT1;OAS3;ISG15;PPM1K;IRF9
POLR2A_spleen_mm9	2000-09-01	0.263476	0.999913	0.0711118	0.34776	-1.02736	1.37028	BST2;HSH2D;PNPT1;MX2;IRF7;ISG15;PARP14;GBP4;HERC6
CTCF_fibroblast of foreskin _hg19	2261-10-01	0.264053	0.999913	0.0640808	0.34776	-1.02448	1.36421	IFIH1;HERC5;ISG20;BATF2;CD274;DDX58;IFI6;UBE2L6;IRF9;HERC6
MYC_NB4_hg19	2000-09-01	0.263476	0.999913	0.0711118	0.34776	-1.00285	1.3376	IFIH1;BATF2;IFI16;SP110;DDX58;OAS3;ISG15;DDX60;IRF9
NFATC1_GM12878_hg19	7/1532	0.288125	0.999913	0.0996332	0.444247	-1.0697	1.33109	ISG20;CD274;TRIM5;STAT1;MX2;REC8;TYMP
ZNF143_GM12878_hg19	2000-09-01	0.263476	0.999913	0.0711118	0.34776	-0.986556	1.31586	SLFN5;PNPT1;SP110;DHX58;IFI44;GMPR;DDX60L;IFIT1;IFI44L
NFYA_K562_hg19	2000-09-01	0.263476	0.999913	0.0711118	0.34776	-0.97462	1.29994	CXCL10;SLFN5;IFITM1;PNPT1;SAMD9;STAT1;TRIM5;IFI6;PPM1K
JUND_GM12878_hg19	4/809	0.314177	0.999913	0.156557	0.541872	-1.11396	1.28974	ISG20;ZBP1;MX2;IRF7
FOSL2_MCF-7_hg19	2/329	0.320316	0.999913	0.209209	0.639436	-1.11354	1.26771	ISG20;SAMD9
POLR2AphosphoS5_U-87 MG_hg19	7/1532	0.288125	0.999913	0.0996332	0.444247	-1.0116	1.25879	CD274;SAMD9;MX1;EIF2AK2;ISG15;C4ORF48;PARP14
POLR2A_lung_mm9	2000-09-01	0.263476	0.999913	0.0711118	0.34776	-0.941621	1.25593	BST2;BATF2;SLFN5;PNPT1;LAMP3;CMPK2;PARP14;REC8;IFIT2
CEBPB_HepG2_hg19	15/3621	0.277625	0.999913	0.0407885	0.271208	-0.917207	1.17539	IFITM3;CD274;BATF2;PNPT1;STAT1;MX1;ISG15;IFIT1;TYMP;TNFSF13B;ISG20;BST2;OAS3;GBP1;IRF9
FOS_HeLa-S3_hg19	4/860	0.355009	0.999913	0.182028	0.589648	-1.08817	1.12692	ISG20;OAS1;SAMD9;TRIM5
NANOG_H1-hESC_hg19	1/113	0.327874	0.999913	0.254789	0.662739	-0.966264	1.07751	PPM1K
POLR2A_HeLa-S3_hg19	17/4163	0.278264	0.999913	0.0331209	0.228233	-0.832488	1.06491	BATF2;CD274;SP110;STAT1;MX1;IFI6;IFI44;ISG15;C4ORF48;PARP14;USP18;REC8;IFIH1;ISG20;OAS1;OAS3;HERC6
HDAC2_K562_hg19	2623-11-01	0.307992	0.999913	0.0720559	0.347888	-0.903137	1.06361	ISG20;CD274;BATF2;OAS1;OAS2;STAT1;TRIM5;CMPK2;DDX60;IRF9;GBP4
EP300_ECC-1_hg19	3/635	0.384351	0.999913	0.225789	0.662739	-1.09221	1.04437	DDX58;STAT1;EIF2AK2
RXRA_H1-hESC_hg19	1/117	0.337288	0.999913	0.262456	0.670933	-0.957136	1.04023	REC8
CTCF_GM12878_hg19	17/4238	0.305256	0.999913	0.0384854	0.260464	-0.861697	1.02249	BATF2;CD274;PNPT1;MLKL;MX1;EIF2AK2;UBE2L6;ISG15;PARP14;IFIT1;REC8;HERC5;IFIH1;OAS3;DHX58;CMPK2;IRF9
REST_GM12878_hg19	5/1149	0.37542	0.999913	0.17506	0.571717	-1.00278	0.98243	OAS1;STAT1;MX2;OAS3;IRF9
JUND_CH12.LX_mm9	6/1454	0.400175	0.999913	0.172128	0.567275	-1.06619	0.976476	HELZ2;CXCL10;CD274;MX1;TRIM69;IFI44
CTCF_foreskin fibroblast_hg19	2745-11-01	0.363892	0.999913	0.0925534	0.417592	-0.957313	0.967746	ISG20;BATF2;CD274;DDX58;OAS3;IFI6;UBE2L6;PPM1K;PARP14;IRF9;IFIT3
RCOR1_IMR-90_hg19	1930-08-01	0.362716	0.999913	0.123186	0.504355	-0.951094	0.964538	IFITM3;ISG20;NLRC5;TRIM69;UBE2L6;C4ORF48;PARP14;USP18
CEBPB_K562_hg19	2716-11-01	0.350417	0.999913	0.0873827	0.399013	-0.915586	0.960114	ISG20;BST2;CD274;BATF2;PNPT1;IFI16;TRIM5;STAT1;UBE2L6;IFIT1;TNFSF13B
CTCF_fibroblast of lung_hg19	15/3799	0.346739	0.999913	0.0581161	0.34776	-0.897353	0.950461	BATF2;CD274;MLKL;DDX58;STAT1;IFI6;UBE2L6;ISG15;PPM1K;PARP14;USP18;ISG20;ETV7;OAS3;IRF9
RXRA_SK-N-SH_hg19	1/139	0.386789	0.999913	0.303257	0.737784	-0.980755	0.931596	IRF9
POLR2A_GM12878_hg19	21/5311	0.296926	0.999913	0.0238808	0.218092	-0.764282	0.928045	SLFN5;CD274;SAMD9L;IFITM1;SAMD9;IFI6;IFI44;UBE2L6;DDX60L;C4ORF48;PARP14;PARP9;USP18;REC8;HERC5;IFIH1;CXCL10;HSH2D;IFI16;EPSTI1;HERC6
CTCF_fibroblast of gingiva_hg19	2237-09-01	0.381976	0.999913	0.120528	0.504355	-0.961944	0.925773	BATF2;CD274;DDX58;OAS3;IFI6;UBE2L6;PPM1K;PARP14;IRF9
CTCF_HGPS cell_hg19	2000-08-01	0.401121	0.999913	0.14239	0.504355	-0.984597	0.899423	ISG20;BATF2;CD274;DDX58;UBE2L6;PPM1K;PARP14;IRF9
CTCF_skin fibroblast_hg19	2000-08-01	0.401121	0.999913	0.14239	0.504355	-0.982547	0.89755	HERC5;BATF2;DDX58;PPM1K;PARP14;PARP9;DDX60;IRF9
CTCF_G1E_mm9	2246-09-01	0.386635	0.999913	0.12271	0.504355	-0.940038	0.893293	IFIH1;SAMD9L;HSH2D;DHX58;TRIM69;UBE2L6;PARP9;IRF9;IFIT2
CTCF_GM12801_hg19	2000-08-01	0.401121	0.999913	0.14239	0.504355	-0.972281	0.888172	ISG20;CD274;SLFN5;TRIM5;IFI6;UBE2L6;IRF9;HERC6
CEBPB_MCF-7_hg19	5/1173	0.392355	0.999913	0.185499	0.590357	-0.942898	0.882165	ISG20;STAT1;DDX60L;UBE2L6;IFIT1
CTCF_B cell_hg19	2000-08-01	0.401121	0.999913	0.14239	0.504355	-0.930025	0.849571	STAT1;EPSTI1;DDX60L;ISG15;UBE2L6;REC8;IRF9;IFIT2
EZH2_HeLa-S3_hg19	2000-08-01	0.401121	0.999913	0.14239	0.504355	-0.923509	0.843619	BATF2;CXCL10;OAS1;TRIM5;MX2;PPM1K;PARP14;OASL
SRF_HCT116_hg19	2/413	0.425609	0.999913	0.289053	0.718369	-0.969992	0.828601	BATF2;ISG15
SETDB1_U2OS_hg19	2000-08-01	0.401121	0.999913	0.14239	0.504355	-0.903976	0.825776	ISG20;HERC5;PNPT1;IFI16;STAT1;IFI6;IFIT3;IFIT2
JUND_A549_hg19	3/657	0.40527	0.999913	0.240782	0.662739	-0.913147	0.824756	STAT1;IRF9;TYMP
EZH2_endothelial cell of umbilical vein_hg19	2000-08-01	0.401121	0.999913	0.14239	0.504355	-0.899688	0.821858	ETV7;IFI16;STAT1;EPSTI1;CMPK2;XAF1;SLC15A3;REC8
CHD2_HepG2_hg19	2000-08-01	0.401121	0.999913	0.14239	0.504355	-0.883207	0.806804	ISG20;PNPT1;OAS3;EIF2AK2;DDX60L;C4ORF48;PPM1K;IRF9
ZC3H11A_ES-E14_mm9	4/949	0.426219	0.999913	0.229459	0.662739	-0.936486	0.798638	IFITM3;SAMD9L;DHX58;TRIM69
CTCF_GM19238_hg19	2000-08-01	0.401121	0.999913	0.14239	0.504355	-0.869937	0.794682	HERC5;BATF2;OAS3;DHX58;PPM1K;XAF1;PARP14;IRF9
TFAP2A_HeLa-S3_hg19	1995-08-01	0.398368	0.999913	0.14097	0.504355	-0.856034	0.787875	HERC5;BST2;SLFN5;SAMD9;DDX58;ISG15;PPM1K;PARP12
CHD2_HeLa-S3_hg19	2000-08-01	0.401121	0.999913	0.14239	0.504355	-0.861165	0.786668	IFITM3;BATF2;PNPT1;OAS3;FGF19;IRF7;USP18;IRF9
CTCF_GM19239_hg19	2000-08-01	0.401121	0.999913	0.14239	0.504355	-0.854799	0.780853	HERC5;PNPT1;ISG15;SLC15A3;XAF1;PARP14;IRF9;TYMP
GATA2_G1E_mm9	2/424	0.438825	0.999913	0.299527	0.732391	-0.943337	0.776985	IRF9;REC8
CTCF_A549_hg19	20/5283	0.384559	0.999913	0.0420896	0.274265	-0.80396	0.768311	BATF2;CD274;SLFN5;SAMD9L;DDX58;IFI6;UBE2L6;DDX60L;PPM1K;PARP14;DDX60;HERC5;ISG20;IFIH1;TRIM5;FGF19;OAS3;CMPK2;IRF9;HERC6
TRIM28_HEK293_hg19	2000-08-01	0.401121	0.999913	0.14239	0.504355	-0.828719	0.757029	IFIH1;ISG20;HERC5;PNPT1;STAT1;ISG15;PARP9;IRF9
ZMIZ1_K562_hg19	2000-08-01	0.401121	0.999913	0.14239	0.504355	-0.827517	0.755931	CD274;PNPT1;STAT1;OAS3;CMPK2;UBE2L6;C4ORF48;IRF9
RCOR1_HepG2_hg19	2000-08-01	0.401121	0.999913	0.14239	0.504355	-0.823642	0.752391	HERC5;IFIH1;PNPT1;EIF2AK2;DDX60L;UBE2L6;PPM1K;IRF9
NFE2_GM12878_hg19	2000-08-01	0.401121	0.999913	0.14239	0.504355	-0.821206	0.750166	HERC5;ISG20;BATF2;STAT1;TRIM5;DHX58;IFI6;IRF9
EZH2_mammary epithelial cell_hg19	2000-08-01	0.401121	0.999913	0.14239	0.504355	-0.815525	0.744977	ZBP1;BATF2;RSAD2;SP110;IFIT3;IRF9;HERC6;OASL
GATA2_K562_hg19	4/951	0.427805	0.999913	0.230562	0.662739	-0.876952	0.74461	BST2;EPSTI1;GMPR;CMPK2
SIN3A_GM12878_hg19	2000-08-01	0.401121	0.999913	0.14239	0.504355	-0.810463	0.740353	BST2;HERC5;ZBP1;PNPT1;OAS2;DDX58;ISG15;PARP14
CTCF_bronchial epithelial cell_hg19	2023-08-01	0.41379	0.999913	0.149019	0.518148	-0.834932	0.736741	ETV7;BATF2;CD274;STAT1;OAS3;UBE2L6;PPM1K;IRF9
FOXP2_SK-N-MC_hg19	2/423	0.43763	0.999913	0.298575	0.732391	-0.890902	0.736226	ISG20;PPM1K
NFYB_GM12878_hg19	2000-08-01	0.401121	0.999913	0.14239	0.504355	-0.804809	0.735187	ISG20;CXCL10;SAMD9;TRIM5;STAT1;DHX58;IRF7;TYMP
MAX_NB4_hg19	2000-08-01	0.401121	0.999913	0.14239	0.504355	-0.80442	0.734832	IFIH1;CD274;BATF2;IFI16;MLKL;DDX58;STAT1;OAS3
HDAC1_K562_hg19	2000-08-01	0.401121	0.999913	0.14239	0.504355	-0.800545	0.731292	IFITM3;BATF2;CD274;DDX58;OAS2;STAT1;LAMP3;CMPK2
POLR2AphosphoS5_HL-60_hg19	6/1459	0.403369	0.999913	0.174016	0.571014	-0.804269	0.7302	IFIH1;SP110;DDX58;DHX58;EIF2AK2;ISG15
POLR2A_embryonic fibroblast_mm9	2000-08-01	0.401121	0.999913	0.14239	0.504355	-0.789304	0.721024	BST2;PNPT1;MLKL;MX2;IRF7;ISG15;PARP14;IFIT2
POLR2A_NB4_hg19	2000-08-01	0.401121	0.999913	0.14239	0.504355	-0.783079	0.715337	IFIH1;IFITM1;PNPT1;SP110;EIF2AK2;ISG15;C4ORF48;IFIT1
MAZ_GM12878_hg19	2000-08-01	0.401121	0.999913	0.14239	0.504355	-0.782162	0.714499	ZBP1;HERC5;ETV7;OAS3;CMPK2;ISG15;LGALS9;PPM1K
TBL1XR1_GM12878_hg19	2000-08-01	0.401121	0.999913	0.14239	0.504355	-0.778731	0.711366	ZBP1;SLFN5;IFITM1;PNPT1;IFI16;MLKL;ISG15;GBP4
POLR2A_heart_mm9	2000-08-01	0.401121	0.999913	0.14239	0.504355	-0.773533	0.706617	BST2;SLFN5;PNPT1;MX2;IRF7;ISG15;PARP14;IFIT2
POLR2A_erythroblast_hg19	2000-08-01	0.401121	0.999913	0.14239	0.504355	-0.772657	0.705817	IFITM1;PNPT1;SAMD9;SP110;STAT1;IFI6;ISG15;REC8
TBP_GM12878_hg19	2000-08-01	0.401121	0.999913	0.14239	0.504355	-0.771933	0.705155	CD274;CXCL10;SLFN5;SAMD9;STAT1;DDX58;PPM1K;LGALS9
PAX5_GM12892_hg19	2/436	0.453057	0.999913	0.310927	0.750581	-0.884259	0.7001	STAT1;PPM1K
SIN3A_HCT116_hg19	3/689	0.435342	0.999913	0.262886	0.670933	-0.828773	0.689227	BST2;PNPT1;STAT1
CTCF_fibroblast of skin of abdomen_hg19	2317-09-01	0.423528	0.999913	0.140693	0.504355	-0.796593	0.684382	ISG20;BATF2;CD274;DDX58;STAT1;UBE2L6;PPM1K;IFIT3;IRF9
CTCF_epithelial cell of proximal tubule_hg19	2051-08-01	0.429217	0.999913	0.157295	0.541951	-0.807192	0.682716	IFIH1;BATF2;CD274;IFI6;UBE2L6;ISG15;PARP14;IRF9
TAL1_MEL cell line_mm9	2290-09-01	0.40948	0.999913	0.133696	0.504355	-0.763779	0.681954	ISG20;SLFN5;CD274;OAS3;MX2;UBE2L6;ISG15;USP18;REC8
IRF3_GM12878_hg19	2000-08-01	0.401121	0.999913	0.14239	0.504355	-0.730351	0.66717	BST2;SLFN5;TRIM5;DHX58;IRF7;PPM1K;REC8;IRF9
CTCF_fibroblast of pedal digit skin_hg19	2060-08-01	0.434174	0.999913	0.160002	0.546313	-0.787812	0.65728	ISG20;BATF2;CD274;DDX58;IFI6;UBE2L6;PPM1K;IRF9
JUN_endothelial cell of umbilical vein_hg19	4/988	0.456944	0.999913	0.251192	0.662739	-0.836577	0.655202	ISG20;NLRC5;DDX60L;IFIT3
CTCF_fibroblast of the aortic adventitia_hg19	2332-09-01	0.431334	0.999913	0.144663	0.50766	-0.771665	0.648873	ISG20;BATF2;CD274;DDX58;IFI6;GMPR;UBE2L6;PPM1K;IRF9
TBP_K562_hg19	2000-08-01	0.401121	0.999913	0.14239	0.504355	-0.707128	0.645956	IFITM1;PNPT1;MLKL;SAMD9;SP110;DHX58;C4ORF48;IRF9
CTCF_SK-N-SH_hg19	14/3657	0.402124	0.999913	0.0817826	0.377995	-0.708958	0.645857	BATF2;CD274;DDX58;UBE2L6;PPM1K;DDX60;PARP14;IFIH1;HERC5;TRIM5;FGF19;CMPK2;IRF9;HERC6
MAFK_MEL cell line_mm9	3/738	0.4803	0.999913	0.297208	0.731789	-0.864627	0.634068	HSH2D;PPM1K;GBP1
CTCF_epithelial cell of esophagus_hg19	6/1548	0.45996	0.999913	0.209028	0.639436	-0.792262	0.615284	BATF2;CD274;IFI6;UBE2L6;PPM1K;IRF9
EP300_SK-N-SH_hg19	2603-10-01	0.427982	0.999913	0.130569	0.504355	-0.707469	0.60041	HERC5;CD274;IFI16;STAT1;MX1;PPM1K;PARP9;REC8;GBP4;IRF9
SPI1_HL-60_hg19	5/1245	0.442939	0.999913	0.218139	0.662739	-0.735036	0.598557	MLKL;SP110;MX2;IRF7;TNFSF13B
CTCF_fibroblast of villous mesenchyme_hg19	2341-09-01	0.436016	0.999913	0.147073	0.513738	-0.720717	0.598249	ISG20;BATF2;CD274;DDX58;IFI6;UBE2L6;PARP14;IRF9;HERC6
NR3C1_A549_hg19	7/1855	0.476161	0.999913	0.200812	0.621288	-0.785943	0.583169	ISG20;MLKL;SP110;OAS3;HRASLS2;UBE2L6;TYMP
CEBPB_ECC-1_hg19	5/1273	0.462404	0.999913	0.231311	0.662739	-0.713629	0.550434	BST2;ISG20;PNPT1;DDX58;GBP1
POLR2AphosphoS5_GM12891_hg19	7/1809	0.449304	0.999913	0.184365	0.590357	-0.66994	0.53599	SP110;IFI6;IFI44;DDX60L;PARP14;IFI44L;OASL
PBX3_SK-N-SH_hg19	2063-08-01	0.435825	0.999913	0.160909	0.546948	-0.642202	0.533358	IFITM3;ISG20;SLFN5;DDX58;IFI6;IRF7;PPM1K;IRF9
MAFK_GM12878_hg19	1/194	0.495153	0.999913	0.395783	0.829106	-0.744165	0.523065	UBE2L6
USF1_HepG2_hg19	6/1608	0.497503	0.999913	0.233987	0.662739	-0.738034	0.515261	HERC5;ISG20;BATF2;PNPT1;DHX58;IRF9
RAD21_MEL cell line_mm9	3199-12-01	0.446021	0.999913	0.116683	0.502532	-0.634709	0.512457	ZBP1;IFIH1;SAMD9L;HSH2D;MX2;NLRC5;TRIM69;CMPK2;UBE2L6;PPM1K;IRF9;IFIT2
CTCF_endothelial cell of umbilical vein_hg19	13/3469	0.44148	0.999913	0.1049	0.462292	-0.608836	0.497797	IFITM3;BATF2;CD274;DDX58;MX1;DDX60L;UBE2L6;PPM1K;PARP14;ISG20;IFIH1;IRF9;HERC6
CTCF_astrocyte of the spinal cord_hg19	2167-08-01	0.492697	0.999913	0.193868	0.60724	-0.681695	0.482546	ISG20;BATF2;CD274;MLKL;DDX58;IFI6;UBE2L6;IRF9
PBX3_GM12878_hg19	5/1334	0.504139	0.999913	0.260786	0.670088	-0.682825	0.467669	SLFN5;STAT1;IFI6;PPM1K;LGALS9
TAF1_GM12878_hg19	5/1304	0.483744	0.999913	0.246166	0.662739	-0.634011	0.460419	CD274;OAS2;DHX58;LGALS9;IFI44L
USF1_GM12878_hg19	2162-08-01	0.489988	0.999913	0.192219	0.604574	-0.636623	0.454151	HERC5;ISG20;PNPT1;OAS2;STAT1;DHX58;SLC15A3;IRF9
CTCF_GM12865_hg19	6/1640	0.517205	0.999913	0.247685	0.662739	-0.684306	0.451174	BATF2;CD274;DDX58;UBE2L6;PARP14;IRF9
RAD21_H1-hESC_hg19	2750-10-01	0.500444	0.999913	0.167833	0.56242	-0.631835	0.437394	ISG20;BATF2;CD274;DDX58;SP110;MX1;EIF2AK2;UBE2L6;PARP14;IRF9
ZZZ3_HeLa-S3_hg19	1/216	0.533003	0.999913	0.429303	0.84964	-0.683946	0.430358	BST2
TEAD4_K562_hg19	5/1358	0.520245	0.999913	0.272636	0.688861	-0.655154	0.428113	ISG20;PNPT1;IFI16;STAT1;IRF9
GATA1_MEL cell line_mm9	2994-11-01	0.481482	0.999913	0.144621	0.50766	-0.544724	0.398131	ISG20;CD274;CXCL10;SP110;STAT1;OAS3;IRF7;UBE2L6;PPM1K;USP18;IRF9
CTCF_GM06990_hg19	2240-08-01	0.531817	0.999913	0.218621	0.662739	-0.599556	0.378593	ISG20;BATF2;CD274;MLKL;UBE2L6;PPM1K;PARP14;IRF9
CTCF_HepG2_hg19	3081-11-01	0.522189	0.999913	0.165968	0.561624	-0.54597	0.354731	HERC5;BATF2;CD274;DDX58;OAS3;IFI6;UBE2L6;PPM1K;PARP14;IRF9;HERC6
CTCF_cardiac fibroblast_hg19	2000-07-01	0.558438	0.999913	0.256177	0.662739	-0.603406	0.351551	ETV7;BATF2;CD274;SP110;DHX58;UBE2L6;IRF9
POLR2AphosphoS5_HepG2_hg19	6/1668	0.534221	0.999913	0.259867	0.669997	-0.559256	0.350623	ISG20;BATF2;OAS1;IFI6;ISG15;IFIT1
EZH2_keratinocyte_hg19	2000-07-01	0.558438	0.999913	0.256177	0.662739	-0.591361	0.344534	ETV7;CXCL10;MX2;LAMP3;GMPR;HERC6;TNFSF13B
MAFK_H1-hESC_hg19	2000-07-01	0.558438	0.999913	0.256177	0.662739	-0.587592	0.342338	ISG20;BATF2;EPSTI1;DDX60L;PARP14;DDX60;TNFSF13B
POLR2A_H1-hESC_hg19	2809-10-01	0.529039	0.999913	0.184154	0.590357	-0.530803	0.337959	ETV7;ISG20;HERC5;CD274;SLFN5;TRIM5;FGF19;DDX60L;PARP14;HERC6
SUZ12_H1-hESC_hg19	2827-10-01	0.537674	0.999913	0.18928	0.59781	-0.535905	0.332531	HERC5;PNPT1;STAT1;TRIM5;OAS3;EPSTI1;CMPK2;DDX60L;SLC15A3;USP18
BHLHE40_K562_hg19	2000-07-01	0.558438	0.999913	0.256177	0.662739	-0.567062	0.330377	BATF2;CD274;STAT1;DDX58;C4ORF48;PARP14;IRF9
POLR2A_GM12891_hg19	3050-11-01	0.507762	0.999913	0.158182	0.542541	-0.478175	0.324079	HERC5;PNPT1;IFI16;SP110;IFI6;EIF2AK2;IFI44;DDX60L;PARP14;USP18;OASL
TCF7L2_HepG2_hg19	2/548	0.575384	0.999913	0.414656	0.829312	-0.563744	0.311591	IFIH1;FGF19
CTCF_embryonic fibroblast_mm9	2000-07-01	0.558438	0.999913	0.256177	0.662739	-0.533597	0.31088	IFIH1;MLKL;STAT1;TRIM69;UBE2L6;IRF9;IFIT2
CEBPB_A549_hg19	2860-10-01	0.553375	0.999913	0.19885	0.61789	-0.525282	0.310819	ISG20;BST2;CD274;SLFN5;PNPT1;STAT1;DDX60L;UBE2L6;TNFSF13B;TYMP
NELFE_MEL cell line_mm9	2000-07-01	0.558438	0.999913	0.256177	0.662739	-0.528485	0.307901	HELZ2;BST2;CD274;EIF2AK2;LGALS9;XAF1;PARP14
EP300_heart_mm9	2000-07-01	0.558438	0.999913	0.256177	0.662739	-0.519231	0.30251	IFIH1;MLKL;STAT1;ISG15;DDX60;XAF1;HERC6
POLR2A_endothelial cell of umbilical vein_hg19	16/4459	0.501586	0.999913	0.101081	0.448068	-0.436469	0.301155	IFITM3;SAMD9L;IFI6;IFI44;EIF2AK2;GMPR;ISG15;C4ORF48;PARP14;OASL;IFI16;OAS1;LAMP3;IRF7;CMPK2;XAF1
KDM4A_H1-hESC_hg19	2000-07-01	0.558438	0.999913	0.256177	0.662739	-0.516619	0.300988	BATF2;STAT1;SP110;EPSTI1;CMPK2;EIF2AK2;IRF9
E2F6_H1-hESC_hg19	1994-07-01	0.55513	0.999913	0.253793	0.662739	-0.501828	0.295352	ISG20;PNPT1;STAT1;EIF2AK2;GMPR;PARP9;REC8
POLR2A_GM18505_hg19	2000-07-01	0.558438	0.999913	0.256177	0.662739	-0.504533	0.293946	IFITM1;SAMD9;SP110;DHX58;IFI6;CMPK2;PARP14
TAF1_GM12891_hg19	1993-07-01	0.554578	0.999913	0.253397	0.662739	-0.498389	0.293824	CD274;SLFN5;IFI16;STAT1;EPSTI1;IFI44;PARP9
MXI1_GM12878_hg19	2000-07-01	0.558438	0.999913	0.256177	0.662739	-0.499576	0.291059	BST2;PNPT1;DDX58;OAS3;IFI6;C4ORF48;IFI44L
CEBPB_H1-hESC_hg19	2000-07-01	0.558438	0.999913	0.256177	0.662739	-0.498057	0.290174	IFITM3;ISG20;CD274;BATF2;TRIM5;OAS3;TNFSF13B
MAZ_CH12.LX_mm9	2000-07-01	0.558438	0.999913	0.256177	0.662739	-0.497229	0.289692	HELZ2;CD274;STAT1;MX2;UBE2L6;IFIT1;IFIT2
ZKSCAN1_MEL cell line_mm9	1/251	0.587532	0.999913	0.478893	0.921093	-0.543294	0.288937	SLFN5
MXI1_HeLa-S3_hg19	2000-07-01	0.558438	0.999913	0.256177	0.662739	-0.495272	0.288551	ISG20;BATF2;CD274;IFI16;OAS3;MX1;PPM1K
MXI1_CH12.LX_mm9	2000-07-01	0.558438	0.999913	0.256177	0.662739	-0.495245	0.288536	BST2;HELZ2;MLKL;MX2;PPM1K;USP18;TNFSF13B
HSF1_HepG2_hg19	1/249	0.584593	0.999913	0.476177	0.921093	-0.536105	0.287802	BST2
MAFK_K562_hg19	2000-07-01	0.558438	0.999913	0.256177	0.662739	-0.483951	0.281955	ISG20;BATF2;CD274;MLKL;IFI6;UBE2L6;IRF9
MAX_HepG2_hg19	3158-11-01	0.557521	0.999913	0.186142	0.590357	-0.462644	0.270302	HERC5;ISG20;BATF2;CD274;PNPT1;STAT1;MX1;CMPK2;ISG15;UBE2L6;PARP9
POLR2A_H54_hg19	2000-07-01	0.558438	0.999913	0.256177	0.662739	-0.459645	0.267795	HERC5;IFIH1;IFI16;STAT1;MX2;OAS3;IFI6
ZNF143_K562_hg19	2000-07-01	0.558438	0.999913	0.256177	0.662739	-0.457701	0.266662	BATF2;CD274;PNPT1;IRF7;PPM1K;PARP14;IRF9
HDAC2_HepG2_hg19	1/255	0.59335	0.999913	0.484283	0.921093	-0.510736	0.26659	BATF2
YY1_GM12878_hg19	2000-07-01	0.558438	0.999913	0.256177	0.662739	-0.453981	0.264495	CD274;IFI16;STAT1;OAS3;DHX58;IFI44;XAF1
ELF1_GM12878_hg19	4/1161	0.585314	0.999913	0.351589	0.829106	-0.492884	0.263992	CD274;PNPT1;EPSTI1;PPM1K
NRF1_GM12878_hg19	2000-07-01	0.558438	0.999913	0.256177	0.662739	-0.447168	0.260525	HERC5;CD274;MX2;DHX58;GMPR;ISG15;C4ORF48
JUND_MEL cell line_mm9	1/257	0.596228	0.999913	0.486957	0.921093	-0.500596	0.258874	OAS3
RNF2_K562_hg19	2000-07-01	0.558438	0.999913	0.256177	0.662739	-0.443571	0.25843	ISG20;OAS3;CMPK2;GMPR;UBE2L6;USP18;HERC6
MXI1_K562_hg19	2000-07-01	0.558438	0.999913	0.256177	0.662739	-0.438781	0.255639	BATF2;STAT1;IRF7;UBE2L6;PPM1K;C4ORF48;PARP14
TEAD4_H1-hESC_hg19	6/1752	0.583775	0.999913	0.29735	0.731789	-0.472819	0.25449	IFITM3;CD274;PNPT1;STAT1;PPM1K;IRF9
POLR2AphosphoS5_PFSK-1_hg19	5/1427	0.565327	0.999913	0.307332	0.744274	-0.444509	0.253526	ISG20;SLFN5;OAS1;TRIM5;IFI6
POLR2A_myocyte_mm9	2000-07-01	0.558438	0.999913	0.256177	0.662739	-0.431133	0.251183	IFITM3;HELZ2;CD274;STAT1;UBE2L6;USP18;HERC6
POLR2A_testis_mm9	2000-07-01	0.558438	0.999913	0.256177	0.662739	-0.419459	0.244381	ISG20;PNPT1;MX2;OAS3;IRF7;PARP14;IFIT2
PML_GM12878_hg19	4/1179	0.597695	0.999913	0.362209	0.829106	-0.474794	0.244365	HERC5;IFITM1;DHX58;IFI6
FOSL1_C2C12_mm9	1/293	0.644733	0.999913	0.532821	0.921093	-0.548396	0.240701	IFI44L
SIN3A_CH12.LX_mm9	2000-07-01	0.558438	0.999913	0.256177	0.662739	-0.412779	0.24049	HELZ2;SAMD9L;MX2;UBE2L6;XAF1;IFIT1;GBP4
POU2F2_GM12878_hg19	5/1437	0.571693	0.999913	0.312424	0.751801	-0.429859	0.240357	HERC5;IFI16;STAT1;IFI6;ISG15
SRF_HepG2_hg19	3/888	0.606414	0.999913	0.402883	0.829106	-0.476188	0.238185	BATF2;ISG15;GBP1
SMC3_GM12878_hg19	2000-07-01	0.558438	0.999913	0.256177	0.662739	-0.404287	0.235543	IFITM1;IRF7;IFI6;UBE2L6;PARP14;IRF9;IFIT2
ESR1_ECC-1_hg19	2/637	0.657843	0.999913	0.491536	0.921093	-0.556682	0.233133	HERC5;DDX58
CTCF_ECC-1_hg19	4/1220	0.625092	0.999913	0.386387	0.829106	-0.479396	0.225247	ZBP1;FGF19;UBE2L6;PARP14
TEAD4_ECC-1_hg19	2051-07-01	0.586136	0.999913	0.276718	0.69685	-0.416853	0.222684	IFITM3;HERC5;TRIM5;DDX58;STAT1;PPM1K;IFIT3
POLR2A_Raji_hg19	2000-07-01	0.558438	0.999913	0.256177	0.662739	-0.381879	0.222487	SLFN5;STAT1;TRIM5;DHX58;IRF7;IFI6;C4ORF48
POLR2A_IMR-90_hg19	2000-07-01	0.558438	0.999913	0.256177	0.662739	-0.378274	0.220387	PNPT1;DDX58;SP110;IFI6;EIF2AK2;DDX60L;PARP14
POLR2A_bone marrow_mm9	2000-07-01	0.558438	0.999913	0.256177	0.662739	-0.373392	0.217543	ISG20;IFITM3;CD274;PNPT1;EIF2AK2;LGALS9;HERC6
POLR2A_kidney_mm9	2000-07-01	0.558438	0.999913	0.256177	0.662739	-0.368161	0.214495	SLFN5;RSAD2;IRF7;ISG15;LGALS9;PARP14;HERC6
EP300_K562_hg19	17/4840	0.539455	0.999913	0.106806	0.465281	-0.342753	0.211546	CD274;BATF2;PNPT1;MLKL;SAMD9;STAT1;IFI6;UBE2L6;PPM1K;PARP14;OASL;ISG20;BST2;IFIH1;TRIM5;IRF7;IRF9
CTCF_GM12870_hg19	5/1518	0.621492	0.999913	0.35406	0.829106	-0.426836	0.203017	ISG20;CD274;IFI6;UBE2L6;IRF9
GTF3C2_HeLa-S3_hg19	4/1236	0.635471	0.999913	0.395804	0.829106	-0.439453	0.199243	IFI16;MLKL;DDX58;HRASLS2
HDAC2_MCF-7_hg19	3/913	0.625431	0.999913	0.42022	0.836802	-0.421285	0.197715	STAT1;GMPR;PPM1K
CTCF_CH12.LX_mm9	13/3777	0.575077	0.999913	0.168322	0.56242	-0.349721	0.193484	IFITM3;ZBP1;SAMD9L;STAT1;UBE2L6;PARP9;IFIT2;BST2;HSH2D;DHX58;IRF7;TRIM69;IRF9
RAD21_GM12878_hg19	2690-09-01	0.61085	0.999913	0.255067	0.662739	-0.367985	0.181381	ISG20;BATF2;CD274;TRIM5;UBE2L6;PARP14;IRF9;TNFSF13B;HERC6
CTCF_fibroblast of pulmonary artery_hg19	2429-08-01	0.627635	0.999913	0.287797	0.7176	-0.37238	0.173453	BATF2;CD274;SP110;IFI6;UBE2L6;PPM1K;PARP14;IRF9
TAF1_SK-N-SH_hg19	4/1241	0.638678	0.999913	0.398743	0.829106	-0.384158	0.172239	SLFN5;PNPT1;STAT1;IFI44
SIN3A_Panc1_hg19	3/976	0.670593	0.999913	0.463163	0.904779	-0.42917	0.171493	SLFN5;DDX58;STAT1
RAD21_K562_hg19	2100-07-01	0.611981	0.999913	0.296868	0.731789	-0.34161	0.167749	ISG20;BATF2;CD274;STAT1;UBE2L6;PARP14;IRF9
RAD21_HepG2_hg19	2685-09-01	0.608508	0.999913	0.253346	0.662739	-0.328554	0.163207	ISG20;BATF2;CD274;DDX58;OAS3;UBE2L6;ISG15;PARP14;IRF9
CTCF_BE2C_hg19	2174-07-01	0.649423	0.999913	0.327925	0.781658	-0.365597	0.157818	ISG20;BATF2;CD274;IFI6;ISG15;UBE2L6;IRF9
MYOD1_C2C12_mm9	3/1026	0.703584	0.999913	0.496296	0.921093	-0.425073	0.149442	BST2;IFITM3;RSAD2
CTCF_BJ_hg19	2158-07-01	0.641498	0.999913	0.321156	0.767937	-0.32984	0.146432	BATF2;CD274;STAT1;UBE2L6;PPM1K;PARP14;IRF9
CEBPD_K562_hg19	2/691	0.701455	0.999913	0.535083	0.921093	-0.392816	0.139292	BST2;ISG20
SIN3A_K562_hg19	2/698	0.706764	0.999913	0.540543	0.921093	-0.398277	0.138225	BATF2;ISG15
RFX5_SK-N-SH_hg19	3/1018	0.698475	0.999913	0.491059	0.921093	-0.375737	0.134835	TRIM69;DDX60L;REC8
USF1_SK-N-SH_hg19	2726-09-01	0.627519	0.999913	0.267576	0.678837	-0.280738	0.130819	HERC5;ISG20;BATF2;PNPT1;STAT1;DHX58;EIF2AK2;IRF9;IFIT3
MAX_K562_hg19	13/3845	0.603217	0.999913	0.184608	0.590357	-0.258222	0.130526	CD274;BATF2;PNPT1;SAMD9;STAT1;SP110;EIF2AK2;PARP14;HERC5;CXCL10;OAS3;CMPK2;IRF9
CTCF_fibroblast of mammary gland_hg19	1929-06-01	0.679042	0.999913	0.379315	0.829106	-0.321251	0.124348	ISG20;BATF2;CD274;IFI6;UBE2L6;IRF9
CTCF_HEK293_hg19	5/1654	0.697231	0.999913	0.424487	0.842308	-0.318173	0.114746	BATF2;CD274;DDX58;UBE2L6;IRF9
MAX_HeLa-S3_hg19	3575-12-01	0.612358	0.999913	0.205044	0.631801	-0.194506	0.095393	HERC5;IFIH1;ISG20;BATF2;CD274;PNPT1;OAS1;MLKL;STAT1;IFI6;IRF9;IFIT3
GATA1_erythroblast_mm9	1971-06-01	0.699555	0.999913	0.399027	0.829106	-0.26283	0.093912	ISG20;CD274;ISG15;UBE2L6;REC8;IRF9
REST_H1-hESC_hg19	5/1680	0.710504	0.999913	0.437874	0.864346	-0.270487	0.0924474	IFIH1;BATF2;OAS3;MX2;IRF9
MYC_HeLa-S3_hg19	3080-10-01	0.652511	0.999913	0.267774	0.678837	-0.215215	0.0918811	ISG20;BST2;PNPT1;IFI16;MLKL;DDX60L;PARP9;USP18;IFIT3;IRF9
CTCF_G1E-ER4_mm9	2540-08-01	0.678979	0.999913	0.330991	0.786492	-0.231072	0.0894629	IFIH1;SAMD9L;STAT1;TRIM69;UBE2L6;REC8;IRF9;IFIT2
POLR2A_MCF-7_hg19	14/4137	0.603506	0.999913	0.171093	0.566326	-0.172385	0.0870541	SLFN5;SP110;MX1;DDX60L;PPM1K;C4ORF48;USP18;OASL;IFIH1;HERC5;HSH2D;OAS1;OAS3;DHX58
PAX5_GM12878_hg19	2247-07-01	0.684313	0.999913	0.359106	0.829106	-0.226781	0.0860271	HERC5;OAS1;STAT1;DHX58;EPSTI1;GMPR;LGALS9
TCF7L2_HeLa-S3_hg19	2827-09-01	0.672327	0.999913	0.303679	0.737784	-0.20935	0.0831141	ISG20;MLKL;DDX58;IRF7;IFI6;DDX60L;PPM1K;PARP9;HERC6
CTCF_H54_hg19	2000-06-01	0.71322	0.999913	0.412639	0.829106	-0.238433	0.0805822	BATF2;CD274;DDX58;UBE2L6;PPM1K;IRF9
MAFK_HepG2_hg19	3120-10-01	0.669275	0.999913	0.281132	0.705623	-0.196559	0.0789302	ISG20;BATF2;SLFN5;OAS1;EPSTI1;UBE2L6;ISG15;DDX60;IFIT1;IRF9
CTCF_GM19240_hg19	2000-06-01	0.71322	0.999913	0.412639	0.829106	-0.22954	0.0775766	BATF2;OAS3;DHX58;XAF1;PARP14;IRF9
CUX1_K562_hg19	2000-06-01	0.71322	0.999913	0.412639	0.829106	-0.223001	0.0753668	ISG20;IFITM3;BST2;BATF2;IFI16;STAT1
GATA1_megakaryocyte_mm9	2/715	0.719338	0.999913	0.553623	0.921093	-0.225441	0.0742655	CD274;IRF9
GATA1_K562_hg19	2/727	0.727943	0.999913	0.562701	0.921093	-0.233258	0.0740668	IFI16;CMPK2
RAD21_CH12.LX_mm9	2000-06-01	0.71322	0.999913	0.412639	0.829106	-0.216625	0.0732118	BST2;IFIH1;SAMD9L;TRIM69;IRF9;IFIT2
CTCF_heart_mm9	2000-06-01	0.71322	0.999913	0.412639	0.829106	-0.211821	0.0715884	IFIH1;STAT1;TRIM69;USP18;IRF9;IFIT3
RAD21_SK-N-SH_hg19	3228-10-01	0.712271	0.999913	0.318193	0.76326	-0.202256	0.0686248	ISG20;HERC5;BATF2;CD274;DDX58;FGF19;CMPK2;UBE2L6;IRF9;HERC6
GATA2_SH-SY5Y_hg19	2000-06-01	0.71322	0.999913	0.412639	0.829106	-0.202046	0.0682846	STAT1;DDX58;IFI6;CMPK2;TRIM69;IRF9
CTCF_GM10266_hg19	2000-06-01	0.71322	0.999913	0.412639	0.829106	-0.197047	0.066595	IFITM3;BATF2;CD274;OAS3;EIF2AK2;IRF9
HCFC1_HeLa-S3_hg19	2000-06-01	0.71322	0.999913	0.412639	0.829106	-0.193428	0.065372	IFITM3;HERC5;PNPT1;STAT1;SP110;C4ORF48
HA-E2F1_MCF-7_hg19	2000-06-01	0.71322	0.999913	0.412639	0.829106	-0.193166	0.0652833	SLFN5;CD274;OAS3;CMPK2;PPM1K;USP18
CTCF_myotube_hg19	2000-06-01	0.71322	0.999913	0.412639	0.829106	-0.193161	0.0652819	HERC5;BATF2;CD274;UBE2L6;PPM1K;IRF9
BHLHE40_CH12.LX_mm9	2000-06-01	0.71322	0.999913	0.412639	0.829106	-0.190588	0.0644122	ZBP1;MX2;MX1;CMPK2;GBP4;TNFSF13B
SRF_GM12878_hg19	1986-06-01	0.706674	0.999913	0.406069	0.829106	-0.182529	0.0633712	BATF2;STAT1;IRF7;ISG15;DDX60;GBP1
CTCF_NB4_hg19	2000-06-01	0.71322	0.999913	0.412639	0.829106	-0.185624	0.0627344	ISG20;BATF2;CD274;IFI6;UBE2L6;IRF9
MAX_A549_hg19	3133-10-01	0.674628	0.999913	0.28552	0.71427	-0.158543	0.0624014	HERC5;CD274;STAT1;DDX58;OAS3;CMPK2;DDX60L;PPM1K;PARP9;IRF9
NR2C2_K562_hg19	1/381	0.740427	0.999913	0.628611	0.949177	-0.196268	0.0589842	BATF2
EZH2_fibroblast of dermis_hg19	2000-06-01	0.71322	0.999913	0.412639	0.829106	-0.163551	0.0552748	ISG20;SP110;OAS3;C4ORF48;PARP14;PARP9
CHD2_K562_hg19	2000-06-01	0.71322	0.999913	0.412639	0.829106	-0.157023	0.0530684	PNPT1;STAT1;EIF2AK2;ISG15;PPM1K;PARP14
GTF2F1_H1-hESC_hg19	2000-06-01	0.71322	0.999913	0.412639	0.829106	-0.153483	0.0518721	HERC5;BATF2;STAT1;EIF2AK2;UBE2L6;PARP14
SMARCC2_HeLa-S3_hg19	2/779	0.762734	0.999913	0.600535	0.926804	-0.188102	0.0509467	ISG20;OAS3
MAX_CH12.LX_mm9	2000-06-01	0.71322	0.999913	0.412639	0.829106	-0.150688	0.0509274	BST2;CD274;LGALS9;XAF1;PARP14;TNFSF13B
CHD1_GM12878_hg19	2000-06-01	0.71322	0.999913	0.412639	0.829106	-0.148637	0.0502343	BST2;IFITM1;IFI16;ISG15;PARP14;GBP4
GATA3_T47D_hg19	3/1102	0.748933	0.999913	0.544701	0.921093	-0.167337	0.0483781	BST2;STAT1;CMPK2
MAFF_K562_hg19	2000-06-01	0.71322	0.999913	0.412639	0.829106	-0.142854	0.0482797	IFITM3;ISG20;SAMD9L;EPSTI1;IFI6;IFIT3
CTCF_pancreas_hg19	2000-06-01	0.71322	0.999913	0.412639	0.829106	-0.138103	0.046674	BATF2;DDX58;STAT1;UBE2L6;PPM1K;IRF9
FOSL2_HepG2_hg19	1/459	0.803691	0.999913	0.697157	0.997336	-0.207514	0.0453503	ISG20
GATA3_SH-SY5Y_hg19	2000-06-01	0.71322	0.999913	0.412639	0.829106	-0.126348	0.0427014	STAT1;DDX58;TRIM69;CMPK2;DDX60L;XAF1
ARID3A_K562_hg19	2000-06-01	0.71322	0.999913	0.412639	0.829106	-0.122762	0.0414894	BST2;IFITM1;STAT1;CMPK2;UBE2L6;IRF9
CTCF_kidney_hg19	2000-06-01	0.71322	0.999913	0.412639	0.829106	-0.11554	0.0390484	DDX58;STAT1;SP110;IRF7;UBE2L6;PPM1K
ESR1_T47D_hg19	1/425	0.77824	0.999913	0.668963	0.983196	-0.149501	0.0374829	SLFN5
CTCF_testis_mm9	2000-06-01	0.71322	0.999913	0.412639	0.829106	-0.105127	0.0355294	STAT1;EIF2AK2;LGALS9;REC8;IFIT2;TNFSF13B
POLR2AphosphoS2_A549_hg19	2000-06-01	0.71322	0.999913	0.412639	0.829106	-0.0984163	0.0332613	ISG20;HSH2D;IRF7;IRF9;REC8;TYMP
REST_HCT116_hg19	1/410	0.766003	0.999913	0.655717	0.974576	-0.123753	0.0329888	OAS3
MYC_CH12.LX_mm9	2000-06-01	0.71322	0.999913	0.412639	0.829106	-0.0945431	0.0319523	BST2;CD274;EIF2AK2;PPM1K;IRF9;TNFSF13B
FOSL2_SK-N-SH_hg19	1/469	0.810612	0.999913	0.704989	0.997336	-0.147752	0.0310229	ISG20
SIN3A_MEL cell line_mm9	2000-06-01	0.71322	0.999913	0.412639	0.829106	-0.0903754	0.0305438	HELZ2;BST2;PNPT1;STAT1;DHX58;XAF1
FOXA2_A549_hg19	4/1410	0.73638	0.999913	0.496095	0.921093	-0.0953743	0.0291854	ISG20;TRIM5;STAT1;PPM1K
TCF7L2_Panc1_hg19	2000-06-01	0.71322	0.999913	0.412639	0.829106	-0.0789965	0.0266981	IFIH1;PNPT1;STAT1;IFI6;IRF7;UBE2L6
NFYA_HeLa-S3_hg19	2000-06-01	0.71322	0.999913	0.412639	0.829106	-0.0749683	0.0253367	ISG20;BATF2;SAMD9;MLKL;IFI6;PPM1K
SUPT20H_GM12878_hg19	3/1132	0.765277	0.999913	0.563083	0.921093	-0.0946898	0.0253312	STAT1;OAS2;TRIM69
RFX5_IMR-90_hg19	1/478	0.816636	0.999913	0.711867	0.997336	-0.122712	0.0248568	DDX60L
MAX_endothelial cell of umbilical vein_hg19	2000-06-01	0.71322	0.999913	0.412639	0.829106	-0.0734544	0.0248251	HERC5;ISG20;PNPT1;STAT1;DHX58;IRF9
CTCF_MCF-7_hg19	18/5540	0.688022	0.999913	0.168429	0.56242	-0.0607462	0.0227151	BATF2;CD274;SLFN5;DDX58;STAT1;IFI6;UBE2L6;ISG15;PPM1K;PARP14;HERC5;IFIH1;ISG20;TRIM5;OAS3;CMPK2;IRF9;HERC6
NFYB_HeLa-S3_hg19	2000-06-01	0.71322	0.999913	0.412639	0.829106	-0.0606363	0.020493	BST2;PNPT1;SAMD9;TRIM5;IFI6;IFIT1
MYC_HepG2_hg19	2000-06-01	0.71322	0.999913	0.412639	0.829106	-0.0526629	0.0177983	CD274;BATF2;OAS1;OAS3;IRF9;TYMP
USF1_HCT116_hg19	4/1402	0.73223	0.999913	0.49161	0.921093	-0.0549056	0.017112	HERC5;SLFN5;PNPT1;IRF9
TEAD4_SK-N-SH_hg19	1/493	0.826258	0.999913	0.722981	0.997336	-0.082104	0.0156694	IFIT3
SUZ12_K562_hg19	2000-06-01	0.71322	0.999913	0.412639	0.829106	-0.0457278	0.0154544	ZBP1;ETV7;IFITM1;EPSTI1;GMPR;USP18
USF2_CH12.LX_mm9	2000-06-01	0.71322	0.999913	0.412639	0.829106	-0.0451302	0.0152525	ZBP1;BST2;HSH2D;MLKL;LGALS9;IRF9
CTCF_GM12874_hg19	2065-06-01	0.742343	0.999913	0.443062	0.872314	-0.0510602	0.0152131	BATF2;CD274;UBE2L6;PPM1K;PARP14;IRF9
CTCF_GM12868_hg19	4/1468	0.76507	0.999913	0.528122	0.921093	-0.0487277	0.0130487	BATF2;CD274;UBE2L6;IRF9
NELFE_CH12.LX_mm9	2000-06-01	0.71322	0.999913	0.412639	0.829106	-0.0327467	0.0110672	HELZ2;CD274;DDX58;STAT1;MX2;EIF2AK2
TBP_MEL cell line_mm9	2000-06-01	0.71322	0.999913	0.412639	0.829106	-0.0315718	0.0106702	HELZ2;CD274;PNPT1;DHX58;EIF2AK2;ISG15
NFYA_GM12878_hg19	2000-06-01	0.71322	0.999913	0.412639	0.829106	-0.0286949	0.00969789	BST2;SLFN5;TRIM5;STAT1;PPM1K;REC8
CTCF_GM12864_hg19	5/1804	0.768321	0.999913	0.500686	0.921093	-0.0356185	0.00938716	IFIH1;BATF2;CD274;UBE2L6;IRF9
POLR2AphosphoS5_K562_hg19	4/1459	0.760779	0.999913	0.523212	0.921093	-0.0261076	0.00713814	IFITM1;STAT1;GMPR;IRF9
CEBPB_C2C12_mm9	4/1513	0.785658	0.999913	0.552316	0.921093	-0.0222171	0.00535953	ISG20;IFITM3;STAT1;MX1
E2F6_A549_hg19	4/1503	0.781207	0.999913	0.546992	0.921093	-0.00988708	0.00244127	HERC5;OAS3;CMPK2;PARP9
GABPA_K562_hg19	4/1494	0.777141	0.999913	0.542175	0.921093	-0.00781237	0.00196976	BATF2;SP110;STAT1;C4ORF48
ZNF384_GM12878_hg19	2000-06-01	0.71322	0.999913	0.412639	0.829106	-0.00530283	0.00179217	ZBP1;ISG20;GBP1;USP18;HERC6;IFIT2
CTCF_GM12875_hg19	2082-06-01	0.749614	0.999913	0.450983	0.883321	-0.0034725	0.00100077	BATF2;CD274;UBE2L6;PARP14;IRF9;HERC6
YY1_K562_hg19	2496-01-01	0.999913	0.999913	0.998832	0.998832	1.6688	-0.000145358	PNPT1
CEBPZ_HepG2_hg19	2/867	0.812987	0.999913	0.658968	0.975151	0.00229345	-0.000474837	IFIH1;BATF2
ZNF143_HeLa-S3_hg19	2000-06-01	0.71322	0.999913	0.412639	0.829106	0.00173822	-0.000587459	BST2;CD274;BATF2;MX1;EIF2AK2;IRF9
TRIM28_K562_hg19	2061-01-01	0.999513	0.999913	0.99602	0.997336	1.52068	-0.000741106	IFI16
MYC_MCF-7_hg19	5003-07-01	0.999575	0.999913	0.982326	0.997336	1.92454	-0.000818481	PNPT1;SP110;STAT1;OAS3;EIF2AK2;UBE2L6;ISG15
MYC_endothelial cell of umbilical vein_hg19	2000-01-01	0.999382	0.999913	0.995282	0.997336	1.51216	-0.00093512	UBE2L6
MAZ_IMR-90_hg19	2000-01-01	0.999382	0.999913	0.995282	0.997336	1.515	-0.000936873	EIF2AK2
GABPA_CH12.LX_mm9	2000-01-01	0.999382	0.999913	0.995282	0.997336	1.51518	-0.000936987	HELZ2
TCF3_myocyte_mm9	1987-01-01	0.99935	0.999913	0.995108	0.997336	1.45185	-0.00094447	CMPK2
NRF1_HeLa-S3_hg19	2000-01-01	0.999382	0.999913	0.995282	0.997336	1.53276	-0.000947857	C4ORF48
HCFC1_MEL cell line_mm9	2000-01-01	0.999382	0.999913	0.995282	0.997336	1.56753	-0.000969358	SAMD9L
YY1_NT2-D1_hg19	2000-01-01	0.999382	0.999913	0.995282	0.997336	1.59534	-0.000986554	PNPT1
POLR2A_limb_mm9	2000-01-01	0.999382	0.999913	0.995282	0.997336	1.61883	-0.00100108	EIF2AK2
POLR2AphosphoS5_G1E-ER4_mm9	1944-01-01	0.999231	0.999913	0.994487	0.997336	1.49183	-0.00114719	GMPR
POLR2AphosphoS5_G1E_mm9	2517-02-01	0.99911	0.999913	0.991024	0.997336	1.51886	-0.00135262	PNPT1;IRF9
GABPA_HepG2_hg19	2471-02-01	0.99895	0.999913	0.989951	0.997336	1.64541	-0.00172855	SLFN5;SP110
PAX5_GM12891_hg19	2/907	0.832575	0.999913	0.683229	0.997336	0.00984407	-0.00180375	STAT1;GMPR
CTCF_WERI-Rb-1_hg19	5/1833	0.78054	0.999913	0.515039	0.921093	0.00778557	-0.00192903	BATF2;CD274;CMPK2;UBE2L6;IRF9
POLR2A_thymus_mm9	2000-06-01	0.71322	0.999913	0.412639	0.829106	0.00598317	-0.00202211	ZBP1;BST2;CD274;IRF7;XAF1;PARP12
GABPA_HeLa-S3_hg19	2406-02-01	0.998676	0.999913	0.988223	0.997336	1.56299	-0.00207111	SLFN5;STAT1
YY1_ECC-1_hg19	1/1791	0.998611	0.999913	0.991577	0.997336	1.52899	-0.00212551	STAT1
CTCF_GM12872_hg19	5/1823	0.776381	0.999913	0.510107	0.921093	0.00970822	-0.00245726	ISG20;BATF2;CD274;UBE2L6;IRF9
EGR1_ECC-1_hg19	2345-02-01	0.998356	0.999913	0.986344	0.997336	1.55987	-0.00256671	STAT1;GMPR
SP1_H1-hESC_hg19	1/1727	0.998223	0.999913	0.989951	0.997336	1.51666	-0.00269709	PPM1K
POLR2AphosphoS5_neural cell_hg19	1/1709	0.998096	0.999913	0.98944	0.997336	1.42302	-0.00271166	PNPT1
ELF1_A549_hg19	1/1699	0.998022	0.999913	0.989146	0.997336	1.49152	-0.00295335	PNPT1
TAF1_MCF-7_hg19	1/1695	0.997991	0.999913	0.989026	0.997336	1.47671	-0.00296924	STAT1
SRF_myocyte_mm9	1/1668	0.997773	0.999913	0.98818	0.997336	1.39915	-0.00312	IFITM3
SP2_K562_hg19	2237-02-01	0.997596	0.999913	0.982293	0.997336	1.53573	-0.00369565	SLFN5;PPM1K
JUND_SK-N-SH_hg19	4/1565	0.807678	0.999913	0.57948	0.921093	0.0192857	-0.00411925	ISG20;STAT1;TRIM5;DDX60L
JUND_HepG2_hg19	3153-04-01	0.997249	0.999913	0.968968	0.997336	1.57907	-0.00435067	ISG20;BATF2;STAT1;IRF9
HNF4A_HepG2_hg19	2620-08-01	0.713314	0.999913	0.362874	0.829106	0.013045	-0.00440703	IFIH1;ISG20;IFITM1;OAS1;STAT1;DDX60L;USP18;TYMP
POLR2AphosphoS5_MEL cell line_mm9	2661-03-01	0.996903	0.999913	0.972889	0.997336	1.53125	-0.00474995	ISG20;IFIH1;CD274
E2F6_K562_hg19	2645-03-01	0.996737	0.999913	0.971948	0.997336	1.53132	-0.00500448	CD274;OAS3;CMPK2
TAF1_neural cell_hg19	1/1546	0.996453	0.999913	0.983486	0.997336	1.45016	-0.00515252	STAT1
USF2_MEL cell line_mm9	2106-02-01	0.996213	0.999913	0.975834	0.997336	1.41881	-0.00538368	OAS2;IRF9
SP2_HepG2_hg19	1/1507	0.995887	0.999913	0.98163	0.997336	1.42091	-0.00585592	PPM1K
ETS1_K562_hg19	1/1502	0.995809	0.999913	0.981377	0.997336	1.41683	-0.00595107	STAT1
GABPA_H1-hESC_hg19	1/1494	0.995679	0.999913	0.980966	0.997336	1.38158	-0.00598206	CMPK2
GABPA_MCF-7_hg19	2048-02-01	0.995378	0.999913	0.972308	0.997336	1.41869	-0.00657255	SP110;STAT1
SP4_H1-hESC_hg19	1/1478	0.99541	0.999913	0.980117	0.997336	1.42875	-0.00657375	STAT1
GABPA_GM12878_hg19	2556-03-01	0.99565	0.999913	0.966136	0.997336	1.53785	-0.00670356	SLFN5;STAT1;IRF7
GABPA_A549_hg19	2041-02-01	0.995266	0.999913	0.971851	0.997336	1.42564	-0.00676525	ISG20;STAT1
EZH2_B cell_hg19	2000-02-01	0.994555	0.999913	0.969026	0.997336	1.25765	-0.0068666	FGF19;C4ORF48
ELF1_SK-N-SH_hg19	2030-02-01	0.995084	0.999913	0.971118	0.997336	1.40827	-0.0069395	PNPT1;SP110
NCOR1_K562_hg19	2000-02-01	0.994555	0.999913	0.969026	0.997336	1.27329	-0.00695201	GMPR;UBE2L6
NRF1_HepG2_hg19	2000-02-01	0.994555	0.999913	0.969026	0.997336	1.28846	-0.00703483	C4ORF48;PPM1K
SPI1_K562_hg19	4/1543	0.798589	0.999913	0.568095	0.921093	0.0313087	-0.00704159	BST2;MLKL;SP110;IRF7
MYC_H1-hESC_hg19	2971-04-01	0.995178	0.999913	0.95582	0.997336	1.46811	-0.00709563	BATF2;PNPT1;CMPK2;IRF9
ATF3_K562_hg19	1/1433	0.994558	0.999913	0.977524	0.997336	1.32752	-0.0072442	ISG20
CHD1_IMR-90_hg19	2000-02-01	0.994555	0.999913	0.969026	0.997336	1.33399	-0.00728341	IFITM3;UBE2L6
FOS_K562_hg19	2000-02-01	0.994555	0.999913	0.969026	0.997336	1.34221	-0.00732831	ISG20;PPM1K
HMGN3_K562_hg19	2000-02-01	0.994555	0.999913	0.969026	0.997336	1.34732	-0.00735621	CD274;ISG15
CREB1_HepG2_hg19	1/1423	0.994348	0.999913	0.976904	0.997336	1.3046	-0.00739386	TRIM5
POLR2A_brain_mm9	2000-02-01	0.994555	0.999913	0.969026	0.997336	1.35442	-0.00739497	PPM1K;PARP12
HDAC6_H1-hESC_hg19	2000-02-01	0.994555	0.999913	0.969026	0.997336	1.35723	-0.00741029	HERC5;HERC6
POLR2A_HEK293_hg19	2000-02-01	0.994555	0.999913	0.969026	0.997336	1.36087	-0.00743015	SLFN5;C4ORF48
POLR2A_GM15510_hg19	2000-02-01	0.994555	0.999913	0.969026	0.997336	1.3668	-0.00746255	IFI6;C4ORF48
POLR2AphosphoS2_myocyte_mm9	2000-02-01	0.994555	0.999913	0.969026	0.997336	1.38701	-0.00757289	LGALS9;IRF9
E2F4_K562_hg19	2000-02-01	0.994555	0.999913	0.969026	0.997336	1.38885	-0.00758293	STAT1;PPM1K
POLR2AphosphoS2_CH12.LX_mm9	2000-02-01	0.994555	0.999913	0.969026	0.997336	1.39367	-0.00760925	HELZ2;EIF2AK2
REST_A549_hg19	4/1527	0.79177	0.999913	0.559716	0.921093	0.0327913	-0.00765624	ISG20;SLFN5;PNPT1;IRF9
CTCF_small intestine_mm9	2000-02-01	0.994555	0.999913	0.969026	0.997336	1.40771	-0.00768592	STAT1;IRF9
ATF3_GM12878_hg19	1/1394	0.993695	0.999913	0.975009	0.997336	1.21579	-0.0076896	IRF9
ZMIZ1_MEL cell line_mm9	1/1392	0.993647	0.999913	0.974873	0.997336	1.21197	-0.00772361	LGALS9
UBTF_MEL cell line_mm9	2000-02-01	0.994555	0.999913	0.969026	0.997336	1.44188	-0.00787249	OAS2;PARP12
NR2F2_K562_hg19	1/1392	0.993647	0.999913	0.974873	0.997336	1.23735	-0.00788535	IRF9
POLR2A_ES-Bruce4_mm9	2000-02-01	0.994555	0.999913	0.969026	0.997336	1.46311	-0.00798842	BST2;PNPT1
ATF3_A549_hg19	1991-02-01	0.994386	0.999913	0.968371	0.997336	1.43465	-0.00807725	ISG20;PNPT1
TFAP2C_HeLa-S3_hg19	2000-06-01	0.71322	0.999913	0.412639	0.829106	0.0242479	-0.00819496	HERC5;BST2;DDX58;IFI6;ISG15;PPM1K
REST_myocyte_mm9	2000-02-01	0.994555	0.999913	0.969026	0.997336	1.51015	-0.00824523	PNPT1;USP18
TAL1_K562_hg19	2000-02-01	0.994555	0.999913	0.969026	0.997336	1.51116	-0.00825076	CD274;PNPT1
FOXA1_T47D_hg19	2/889	0.823996	0.999913	0.672487	0.985967	0.0479791	-0.00928826	SLFN5;PPM1K
TAF1_ECC-1_hg19	1/1346	0.992447	0.999913	0.97153	0.997336	1.24119	-0.00941082	STAT1
MAX_ECC-1_hg19	4/1558	0.804822	0.999913	0.575875	0.921093	0.0467747	-0.0101564	HERC5;CXCL10;STAT1;IRF9
CREB1_K562_hg19	2/1865	0.991411	0.999913	0.957708	0.997336	1.27125	-0.0109655	ISG20;PPM1K
CREB1_H1-hESC_hg19	2/1863	0.991354	0.999913	0.957514	0.997336	1.28105	-0.0111246	TRIM5;IRF9
MYOG_myocyte_mm9	3623-06-01	0.992237	0.999913	0.919102	0.997336	1.45	-0.0113004	ZBP1;PNPT1;RSAD2;STAT1;GMPR;USP18
ZNF217_MCF-7_hg19	4/1562	0.806458	0.999913	0.577937	0.921093	0.0549336	-0.0118164	ISG20;CD274;PNPT1;CMPK2
SIX5_A549_hg19	2/1839	0.990632	0.999913	0.955121	0.997336	1.27192	-0.011972	ISG20;PNPT1
GATA1_G1E-ER4_mm9	3942-07-01	0.99081	0.999913	0.8986	0.997336	1.38391	-0.0127776	BST2;CD274;IFITM1;UBE2L6;USP18;IRF9;REC8
ELF1_MCF-7_hg19	5/1859	0.791081	0.999913	0.527772	0.921093	0.0552204	-0.0129412	ISG20;PNPT1;OAS1;OAS3;IRF7
FOS_GM12878_hg19	1/1244	0.988928	0.999913	0.962477	0.997336	1.17919	-0.0131289	PPM1K
SREBF1_GM12878_hg19	1/1234	0.988506	0.999913	0.96145	0.997336	1.14013	-0.0131803	ISG20
GABPA_HL-60_hg19	2724-04-01	0.989948	0.999913	0.929997	0.997336	1.37985	-0.0139403	SLFN5;MLKL;STAT1;IRF7
eGFP-NR4A1_K562_hg19	1/1199	0.986902	0.999913	0.957631	0.997336	1.09487	-0.0144357	MLKL
THAP1_K562_hg19	2/1775	0.988412	0.999913	0.948108	0.997336	1.27007	-0.0148038	ISG20;ISG15
ELF1_HCT116_hg19	1/1194	0.986655	0.999913	0.957056	0.997336	1.12098	-0.0150599	PNPT1
BHLHE40_HepG2_hg19	2249-03-01	0.988608	0.999913	0.936502	0.997336	1.3364	-0.0153122	IFIH1;BATF2;CD274
POLR2A_A549_hg19	3474-06-01	0.988406	0.999913	0.89802	0.997336	1.41224	-0.0164696	HERC5;SLFN5;SP110;STAT1;OAS3;C4ORF48
ZBTB7A_HepG2_hg19	5/1881	0.799699	0.999913	0.538439	0.921093	0.0738286	-0.0165022	IFITM3;STAT1;EIF2AK2;C4ORF48;IRF9
E2F4_HeLa-S3_hg19	1/1173	0.985569	0.999913	0.954556	0.997336	1.16413	-0.0169222	OAS3
MAX_myocyte_mm9	1/1160	0.984853	0.999913	0.952936	0.997336	1.11667	-0.0170436	IRF9
YY1_A549_hg19	1/1173	0.985569	0.999913	0.954556	0.997336	1.17456	-0.0170738	ISG20
MBD4_HepG2_hg19	5/1809	0.770462	0.999913	0.503171	0.921093	0.0699866	-0.01825	ISG20;PNPT1;SP110;STAT1;IRF9
SIN3A_MCF-7_hg19	3/1259	0.825288	0.999913	0.635868	0.956658	0.0991515	-0.0190394	STAT1;OAS3;C4ORF48
GABPA_SK-N-SH_hg19	2142-03-01	0.984241	0.999913	0.92159	0.997336	1.30168	-0.0206762	PNPT1;STAT1;SP110
POLR2A_cortical plate_mm9	2000-06-01	0.71322	0.999913	0.412639	0.829106	0.0611861	-0.0206788	PNPT1;MX2;ISG15;PPM1K;USP18;HERC6
SRF_ECC-1_hg19	4/1602	0.822229	0.999913	0.598253	0.92546	0.112865	-0.0220918	HERC5;BATF2;IRF7;ISG15
USF1_K562_hg19	1928-05-01	0.817198	0.999913	0.560874	0.921093	0.112466	-0.022704	ISG20;BATF2;PNPT1;DHX58;IRF9
REST_SK-N-SH_hg19	2/1645	0.982252	0.999913	0.930595	0.997336	1.26797	-0.0227061	CD274;STAT1
E2F6_HeLa-S3_hg19	1/1024	0.974916	0.999913	0.932191	0.997336	0.901325	-0.0228969	HERC5
CTCF_keratinocyte_hg19	3361-10-01	0.760366	0.999913	0.365364	0.829106	0.083587	-0.0228991	HERC5;BATF2;CD274;DDX58;DDX60L;UBE2L6;PPM1K;XAF1;PARP14;IRF9
ZBTB33_K562_hg19	1/1048	0.977047	0.999913	0.936414	0.997336	0.993955	-0.0230805	IFITM3
POLR2A_GM12892_hg19	2690-08-01	0.741408	0.999913	0.391086	0.829106	0.0793818	-0.0237514	OAS3;DHX58;IFI6;CMPK2;EIF2AK2;IFI44;C4ORF48;OASL
CTCF_cortical plate_mm9	2000-05-01	0.841672	0.999913	0.594214	0.921093	0.138845	-0.0239321	IFIH1;TRIM69;UBE2L6;IRF9;IFIT2
RCOR1_MEL cell line_mm9	2/1567	0.977166	0.999913	0.917595	0.997336	1.03634	-0.023938	OAS3;LGALS9
CREBBP_K562_hg19	2000-03-01	0.975991	0.999913	0.896997	0.997336	0.989052	-0.0240354	BATF2;NLRC5;EIF2AK2
NR2C2_HeLa-S3_hg19	1/1055	0.977634	0.999913	0.937596	0.997336	1.06689	-0.0241334	BATF2
BHLHE40_MEL cell line_mm9	2000-03-01	0.975991	0.999913	0.896997	0.997336	0.996356	-0.0242129	BATF2;MX2;UBE2L6
BRCA1_H1-hESC_hg19	2000-03-01	0.975991	0.999913	0.896997	0.997336	1.00056	-0.0243151	EIF2AK2;PPM1K;IRF9
EP300_osteoblast_hg19	2000-03-01	0.975991	0.999913	0.896997	0.997336	1.02058	-0.0248017	ETV7;MX1;IRF9
CTCF_brain_mm9	2000-03-01	0.975991	0.999913	0.896997	0.997336	1.03142	-0.0250649	HSH2D;STAT1;IRF9
JUN_HepG2_hg19	2000-03-01	0.975991	0.999913	0.896997	0.997336	1.03295	-0.0251021	ISG20;IFI16;DDX60L
CTCF_olfactory bulb_mm9	2000-03-01	0.975991	0.999913	0.896997	0.997336	1.03697	-0.0252	TRIM69;IRF9;IFIT2
EGR1_H1-hESC_hg19	1/1046	0.976876	0.999913	0.936072	0.997336	1.08433	-0.0253683	STAT1
BHLHE40_A549_hg19	2000-03-01	0.975991	0.999913	0.896997	0.997336	1.0494	-0.0255019	HERC5;ISG20;HERC6
TAF1_K562_hg19	2/1543	0.97534	0.999913	0.913164	0.997336	1.02515	-0.0255969	EIF2AK2;ISG15
ZNF274_K562_hg19	1/974	0.969833	0.999913	0.922485	0.997336	0.847928	-0.0259733	STAT1
CHD4_K562_hg19	2000-03-01	0.975991	0.999913	0.896997	0.997336	1.0813	-0.0262771	BATF2;GMPR;C4ORF48
CHD2_CH12.LX_mm9	2000-03-01	0.975991	0.999913	0.896997	0.997336	1.10427	-0.0268353	ZBP1;BST2;MX2
CTCF_GM12867_hg19	4/1619	0.828612	0.999913	0.606716	0.930953	0.143138	-0.0269105	CD274;STAT1;UBE2L6;IRF9
MYC_MEL cell line_mm9	2000-03-01	0.975991	0.999913	0.896997	0.997336	1.10986	-0.0269712	CD274;LGALS9;IRF9
CHD2_GM12878_hg19	2000-03-01	0.975991	0.999913	0.896997	0.997336	1.12046	-0.0272288	PNPT1;OAS3;PARP14
NRF1_SK-N-SH_hg19	2000-03-01	0.975991	0.999913	0.896997	0.997336	1.12436	-0.0273237	ISG15;C4ORF48;PPM1K
CTCF_liver_mm9	2000-03-01	0.975991	0.999913	0.896997	0.997336	1.12953	-0.0274493	TRIM69;IRF9;IFIT2
SMARCC1_HeLa-S3_hg19	2000-03-01	0.975991	0.999913	0.896997	0.997336	1.12992	-0.0274586	ISG20;OAS3;PARP14
GTF2F1_K562_hg19	2000-03-01	0.975991	0.999913	0.896997	0.997336	1.13128	-0.0274917	ISG15;UBE2L6;C4ORF48
NRF1_H1-hESC_hg19	2000-03-01	0.975991	0.999913	0.896997	0.997336	1.13364	-0.027549	CD274;ISG15;C4ORF48
USF1_myocyte_mm9	2000-03-01	0.975991	0.999913	0.896997	0.997336	1.1345	-0.0275701	BST2;LGALS9;IRF9
E2F1_HeLa-S3_hg19	2000-03-01	0.975991	0.999913	0.896997	0.997336	1.1535	-0.0280317	EIF2AK2;PARP9;USP18
ELK4_HEK293_hg19	2000-03-01	0.975991	0.999913	0.896997	0.997336	1.15391	-0.0280417	STAT1;IRF7;DDX60
SIRT6_K562_hg19	2000-03-01	0.975991	0.999913	0.896997	0.997336	1.15529	-0.0280753	BST2;BATF2;CMPK2
CTCF_GM10248_hg19	2000-03-01	0.975991	0.999913	0.896997	0.997336	1.15693	-0.0281152	BATF2;CD274;IRF9
YY1_SK-N-SH_hg19	2871-05-01	0.979494	0.999913	0.874924	0.997336	1.36487	-0.0282789	PNPT1;IFI16;STAT1;IRF7;IFI44
MAZ_MEL cell line_mm9	2000-03-01	0.975991	0.999913	0.896997	0.997336	1.16432	-0.0282948	HELZ2;DDX58;OAS3
CTCF_GM13976_hg19	2000-03-01	0.975991	0.999913	0.896997	0.997336	1.17373	-0.0285234	BATF2;CD274;IRF9
USF1_C2C12_mm9	2000-03-01	0.975991	0.999913	0.896997	0.997336	1.17697	-0.028602	BST2;LGALS9;IRF9
KDM5B_H1-hESC_hg19	2000-03-01	0.975991	0.999913	0.896997	0.997336	1.17879	-0.0286464	ETV7;RSAD2;PPM1K
MAX_C2C12_mm9	2000-03-01	0.975991	0.999913	0.896997	0.997336	1.17889	-0.0286486	CXCL10;PNPT1;LGALS9
NR2C2_HepG2_hg19	2/1481	0.969959	0.999913	0.900682	0.997336	0.944396	-0.0288054	BATF2;TYMP
MXI1_MEL cell line_mm9	2000-03-01	0.975991	0.999913	0.896997	0.997336	1.18688	-0.028843	PNPT1;OAS3;XAF1
POLR2AphosphoS2_GM12878_hg19	2000-03-01	0.975991	0.999913	0.896997	0.997336	1.18764	-0.0288614	HERC5;PNPT1;IFI16
MYOD1_myocyte_mm9	3164-06-01	0.974344	0.999913	0.839552	0.997336	1.11097	-0.0288748	ZBP1;BST2;IFITM3;RSAD2;STAT1;CMPK2
JUND_H1-hESC_hg19	2394-04-01	0.974524	0.999913	0.87532	0.997336	1.11958	-0.0288923	ISG15;PPM1K;REC8;IRF9
SMC3_K562_hg19	2000-03-01	0.975991	0.999913	0.896997	0.997336	1.20319	-0.0292393	STAT1;PPM1K;IRF9
MAFK_ES-E14_mm9	2/1433	0.965047	0.999913	0.889912	0.997336	0.825022	-0.0293531	CXCL10;HSH2D
POLR2A_GM18951_hg19	2000-03-01	0.975991	0.999913	0.896997	0.997336	1.22514	-0.0297727	IFI6;C4ORF48;USP18
POLR2A_bone marrow macrophage_mm9	2000-03-01	0.975991	0.999913	0.896997	0.997336	1.23643	-0.0300471	GMPR;UBE2L6;PARP14
POLR2AphosphoS5_endothelial cell of umbilical vein_hg19	3/1276	0.832259	0.999913	0.644965	0.964268	0.165671	-0.0304191	IFI16;DHX58;ISG15
MAX_SK-N-SH_hg19	4/1609	0.82488	0.999913	0.60175	0.926804	0.158348	-0.0304846	HERC5;ISG20;PPM1K;IRF9
TCF12_ECC-1_hg19	3/1285	0.835854	0.999913	0.649718	0.967557	0.170746	-0.030615	HERC5;STAT1;PPM1K
TAL1_megakaryocyte_mm9	1/869	0.955624	0.999913	0.897431	0.997336	0.676734	-0.0307176	DHX58
CHD1_CH12.LX_mm9	2000-05-01	0.841672	0.999913	0.594214	0.921093	0.180059	-0.0310359	CD274;SP110;PPM1K;PARP9;GBP4
RFX5_K562_hg19	2000-03-01	0.975991	0.999913	0.896997	0.997336	1.28282	-0.0311744	ISG20;DDX60L;PPM1K
EGR1_K562_hg19	1915-05-01	0.812481	0.999913	0.554719	0.921093	0.150198	-0.0311906	ISG20;BATF2;CD274;STAT1;IFI6
BACH1_K562_hg19	2000-05-01	0.841672	0.999913	0.594214	0.921093	0.181666	-0.0313129	ISG20;IFITM1;STAT1;OAS3;GMPR
USF1_H1-hESC_hg19	2563-07-01	0.809547	0.999913	0.495225	0.921093	0.148262	-0.0313249	HERC5;ISG20;BATF2;PNPT1;DHX58;REC8;IRF9
BRCA1_HeLa-S3_hg19	2000-05-01	0.841672	0.999913	0.594214	0.921093	0.183662	-0.031657	IFITM3;BST2;BATF2;MLKL;IRF9
CTCF_K562_hg19	4670-10-01	0.978689	0.999913	0.786228	0.997336	1.4842	-0.0319718	ISG20;BATF2;CD274;STAT1;DDX58;OAS3;IFI6;DDX60L;UBE2L6;IRF9
SRF_K562_hg19	1/897	0.959956	0.999913	0.904801	0.997336	0.793273	-0.0324197	BATF2
ZNF263_K562_hg19	1/901	0.960539	0.999913	0.905811	0.997336	0.81386	-0.0327663	ISG15
CTCF_bone marrow_mm9	2000-05-01	0.841672	0.999913	0.594214	0.921093	0.1959	-0.0337664	BST2;IFIH1;HSH2D;UBE2L6;REC8
TAF1_H1-hESC_hg19	2/1411	0.96255	0.999913	0.884629	0.997336	0.88577	-0.0338092	EIF2AK2;DDX60L
FOXA1_HepG2_hg19	2272-06-01	0.821202	0.999913	0.537533	0.921093	0.173323	-0.0341422	ISG20;HERC5;STAT1;DDX58;OAS2;TYMP
ZBTB7A_K562_hg19	1/864	0.954803	0.999913	0.896057	0.997336	0.742815	-0.0343553	PARP9
PML_MCF-7_hg19	1/887	0.958459	0.999913	0.902231	0.997336	0.810227	-0.034377	STAT1
RXRA_HepG2_hg19	1/761	0.934144	0.999913	0.863352	0.997336	0.507965	-0.034605	HERC5
ETS1_A549_hg19	2/1449	0.966763	0.999913	0.893615	0.997336	1.02738	-0.0347273	ISG20;PNPT1
FOSL1_K562_hg19	1/849	0.95225	0.999913	0.891825	0.997336	0.716333	-0.0350484	ISG20
ATF1_K562_hg19	2000-05-01	0.841672	0.999913	0.594214	0.921093	0.203789	-0.0351262	ISG20;IFITM1;PNPT1;SAMD9;PPM1K
PML_K562_hg19	2/1438	0.965592	0.999913	0.891082	0.997336	1.01106	-0.035401	PNPT1;STAT1
SIN3A_A549_hg19	4/1628	0.831916	0.999913	0.611155	0.935869	0.192632	-0.035449	ISG20;PNPT1;UBE2L6;IRF9
CEBPB_myocyte_mm9	1/640	0.89778	0.999913	0.811824	0.997336	0.33596	-0.0362268	ISG20
CBX3_K562_hg19	2682-05-01	0.966639	0.999913	0.833362	0.997336	1.07605	-0.0365106	ISG20;BATF2;MLKL;UBE2L6;IRF9
ATF3_H1-hESC_hg19	2/1386	0.959508	0.999913	0.878347	0.997336	0.883399	-0.0365146	ISG20;IRF9
FOSL2_A549_hg19	2/1375	0.958098	0.999913	0.875486	0.997336	0.85831	-0.0367406	ISG20;TRIM5
TAL1_G1E-ER4_mm9	1/810	0.944928	0.999913	0.880011	0.997336	0.659114	-0.0373364	UBE2L6
ZEB1_GM12878_hg19	1/864	0.954803	0.999913	0.896057	0.997336	0.808313	-0.0373845	ISG15
KAT2A_GM12878_hg19	3/1849	0.962909	0.999913	0.863641	0.997336	0.996762	-0.0376737	BST2;IFI16;STAT1
CHD1_MEL cell line_mm9	1/691	0.915042	0.999913	0.835535	0.997336	0.424716	-0.0377085	LGALS9
CTCF_LNCaP clone FGC_hg19	2661-05-01	0.964833	0.999913	0.828134	0.997336	1.05366	-0.0377211	BATF2;CD274;DDX58;UBE2L6;IRF9
SETDB1_K562_hg19	3067-06-01	0.967488	0.999913	0.816645	0.997336	1.14518	-0.0378506	TRIM5;STAT1;OAS3;CMPK2;ISG15;PARP12
POLR2AphosphoS2_K562_hg19	3782-08-01	0.967149	0.999913	0.776671	0.997336	1.13649	-0.037962	IFITM1;PNPT1;DDX58;DHX58;EIF2AK2;GMPR;C4ORF48;PARP14
CTCF_bone marrow macrophage_mm9	2000-05-01	0.841672	0.999913	0.594214	0.921093	0.220908	-0.038077	IFIH1;STAT1;TRIM69;IRF9;IFIT2
ZBTB33_HepG2_hg19	2/1336	0.952714	0.999913	0.864845	0.997336	0.787496	-0.038147	STAT1;EIF2AK2
POLR2A_MEL cell line_mm9	4890-11-01	0.972292	0.999913	0.737882	0.997336	1.36568	-0.0383741	HELZ2;ISG20;PNPT1;RSAD2;STAT1;OAS3;IRF7;EIF2AK2;UBE2L6;XAF1;IFIT2
ATF3_HepG2_hg19	1/825	0.947867	0.999913	0.884698	0.997336	0.717345	-0.0384076	IRF9
CHD2_MEL cell line_mm9	3/1826	0.960417	0.999913	0.857819	0.997336	0.963289	-0.0389053	DHX58;EIF2AK2;PPM1K
REST_K562_hg19	2834-08-01	0.793319	0.999913	0.449389	0.88248	0.170144	-0.0393935	IFIH1;BATF2;STAT1;MX2;OAS3;PARP9;PARP14;IRF9
REST_neural cell_hg19	1/712	0.921284	0.999913	0.84442	0.997336	0.482929	-0.039594	C4ORF48
SRF_MCF-7_hg19	4/1640	0.83624	0.999913	0.617027	0.941059	0.224866	-0.040215	BATF2;OAS3;IRF7;ISG15
SIN3A_PFSK-1_hg19	4/1632	0.833367	0.999913	0.613118	0.936982	0.227649	-0.041496	IFITM3;HERC5;PNPT1;IFI16
CTCF_ES-Bruce4_mm9	2000-05-01	0.841672	0.999913	0.594214	0.921093	0.242271	-0.0417591	IFIH1;UBE2L6;REC8;IRF9;IFIT2
CTCF_GM13977_hg19	2000-05-01	0.841672	0.999913	0.594214	0.921093	0.244034	-0.042063	BATF2;CD274;CMPK2;PARP14;IRF9
SP1_A549_hg19	3/1825	0.960305	0.999913	0.857561	0.997336	1.043	-0.0422462	CD274;IFI6;PPM1K
POLR2A_ECC-1_hg19	2/1329	0.951681	0.999913	0.862851	0.997336	0.861759	-0.042679	SLFN5;C4ORF48
EP300_ES-Bruce4_mm9	2000-05-01	0.841672	0.999913	0.594214	0.921093	0.248338	-0.0428049	ZBP1;STAT1;XAF1;IRF9;HERC6
EP300_H1-hESC_hg19	2611-05-01	0.960175	0.999913	0.815171	0.997336	1.05793	-0.042994	BATF2;STAT1;EIF2AK2;DDX60;IRF9
TCF12_myocyte_mm9	2/1223	0.933221	0.999913	0.829258	0.997336	0.625504	-0.0432309	IFITM3;ISG20
CTCF_skeletal muscle myoblast_hg19	2000-05-01	0.841672	0.999913	0.594214	0.921093	0.251829	-0.0434065	BATF2;CD274;STAT1;UBE2L6;IRF9
EGR1_HCT116_hg19	3/1772	0.953947	0.999913	0.84331	0.997336	0.925972	-0.0436566	CD274;TRIM5;STAT1
EP300_T47D_hg19	2/1155	0.91812	0.999913	0.804053	0.997336	0.511398	-0.0436873	STAT1;PPM1K
HNF4G_HepG2_hg19	1/605	0.883977	0.999913	0.793634	0.997336	0.356902	-0.0440148	TYMP
CTCF_C2C12_mm9	2000-05-01	0.841672	0.999913	0.594214	0.921093	0.25716	-0.0443254	IFIH1;STAT1;TRIM69;IRF9;IFIT2
CTCF_cerebellum_mm9	2000-04-01	0.929111	0.999913	0.767166	0.997336	0.609138	-0.0447881	TRIM69;UBE2L6;IRF9;IFIT2
FOXM1_GM12878_hg19	4/1648	0.839073	0.999913	0.620912	0.943451	0.256773	-0.045053	MX2;UBE2L6;PPM1K;REC8
NR2C2_GM12878_hg19	1/593	0.878834	0.999913	0.787008	0.997336	0.348944	-0.0450695	BATF2
TAF7_K562_hg19	1/793	0.9414	0.999913	0.874471	0.997336	0.747973	-0.045168	BST2
TBL1XR1_K562_hg19	3414-10-01	0.77798	0.999913	0.384482	0.829106	0.182167	-0.0457339	ISG20;IFITM3;BST2;IFITM1;STAT1;UBE2L6;C4ORF48;PPM1K;PARP14;IRF9
CTCF_GM12871_hg19	1993-05-01	0.839413	0.999913	0.591031	0.921093	0.262016	-0.0458665	BATF2;CD274;UBE2L6;PARP14;IRF9
TAF1_HeLa-S3_hg19	2/1173	0.922398	0.999913	0.811023	0.997336	0.569748	-0.0460231	SLFN5;DDX60L
SIN3A_H1-hESC_hg19	2874-08-01	0.806331	0.999913	0.46552	0.904779	0.214069	-0.0460806	IFITM3;BATF2;STAT1;FGF19;EPSTI1;DDX60L;SLC15A3;IRF9
POLR3A_HeLa-S3_hg19	1/556	0.861519	0.999913	0.765226	0.997336	0.313426	-0.0467188	MLKL
EGR1_MCF-7_hg19	1/741	0.929166	0.999913	0.855916	0.997336	0.637182	-0.0468121	STAT1
IRF3_HepG2_hg19	1/755	0.932688	0.999913	0.861162	0.997336	0.677469	-0.0472091	PPM1K
BACH1_H1-hESC_hg19	2000-04-01	0.929111	0.999913	0.767166	0.997336	0.646409	-0.0475285	ISG20;BATF2;OAS3;IRF9
SRF_H1-hESC_hg19	2/1073	0.895737	0.999913	0.769405	0.997336	0.434497	-0.0478416	BATF2;ISG15
ZKSCAN1_CH12.LX_mm9	2/1240	0.936568	0.999913	0.835095	0.997336	0.739371	-0.0484531	SLFN5;SP110
CTCF_osteoblast_hg19	2000-04-01	0.929111	0.999913	0.767166	0.997336	0.662516	-0.0487129	BST2;BATF2;PPM1K;IFIT2
ZBTB33_GM12878_hg19	3/1493	0.902457	0.999913	0.747292	0.997336	0.47726	-0.0489835	IFITM3;STAT1;EIF2AK2
CTCF_lung_mm9	2000-04-01	0.929111	0.999913	0.767166	0.997336	0.66833	-0.0491403	IFIH1;SAMD9L;HSH2D;IRF9
CTCF_thymus_mm9	2000-05-01	0.841672	0.999913	0.594214	0.921093	0.286085	-0.0493111	CXCL10;CXCL11;MLKL;IRF7;USP18
CTCF_GM12891_hg19	2000-05-01	0.841672	0.999913	0.594214	0.921093	0.28666	-0.0494103	HERC5;PPM1K;PARP14;IRF9;TYMP
YY1_GM12891_hg19	2/1281	0.944009	0.999913	0.848449	0.997336	0.86042	-0.049577	STAT1;REC8
SP2_H1-hESC_hg19	2/1184	0.92491	0.999913	0.815175	0.997336	0.635303	-0.0495909	SLFN5;PPM1K
CEBPD_HepG2_hg19	2/1181	0.924233	0.999913	0.814051	0.997336	0.629443	-0.0495947	ISG20;STAT1
CREB1_A549_hg19	2/1103	0.904507	0.999913	0.782647	0.997336	0.502978	-0.0504815	ISG20;SLFN5
KDM5B_K562_hg19	2000-05-01	0.841672	0.999913	0.594214	0.921093	0.292933	-0.0504915	DDX58;DHX58;CMPK2;DDX60L;C4ORF48
BCL3_A549_hg19	3/1712	0.945633	0.999913	0.82574	0.997336	0.904876	-0.0505836	PNPT1;STAT1;IRF9
CHD7_K562_hg19	2000-05-01	0.841672	0.999913	0.594214	0.921093	0.295087	-0.0508627	ISG20;BATF2;TRIM5;UBE2L6;USP18
CHD2_H1-hESC_hg19	2000-04-01	0.929111	0.999913	0.767166	0.997336	0.695021	-0.0511028	BATF2;PNPT1;UBE2L6;REC8
EGR1_GM12878_hg19	2910-08-01	0.817525	0.999913	0.479973	0.921093	0.255962	-0.0515695	BATF2;CD274;IFITM1;STAT1;DDX58;IFI6;CMPK2;TYMP
CTCF_spleen_mm9	2000-04-01	0.929111	0.999913	0.767166	0.997336	0.701601	-0.0515867	IFIH1;HSH2D;TRIM69;IRF9
CTCF_limb_mm9	2000-05-01	0.841672	0.999913	0.594214	0.921093	0.300112	-0.0517289	IFIH1;HSH2D;STAT1;TRIM69;IRF9
ZBTB33_SK-N-SH_hg19	2/1234	0.935405	0.999913	0.833055	0.997336	0.784258	-0.0523694	STAT1;EIF2AK2
MYC_GM12878_hg19	2000-05-01	0.841672	0.999913	0.594214	0.921093	0.304436	-0.0524742	HERC5;IFIH1;PNPT1;DHX58;ISG15
TCF12_A549_hg19	2/1098	0.903094	0.999913	0.780486	0.997336	0.51522	-0.0525157	STAT1;IRF9
CTCF_GM20000_hg19	2000-04-01	0.929111	0.999913	0.767166	0.997336	0.716123	-0.0526544	BATF2;CD274;UBE2L6;IRF9
REST_ECC-1_hg19	2/1057	0.890765	0.999913	0.762065	0.997336	0.458006	-0.05298	BATF2;DHX58
CTCF_retinal pigment epithelial cell_hg19	2356-05-01	0.926796	0.999913	0.737168	0.997336	0.700263	-0.0532355	ISG20;BATF2;CD274;UBE2L6;IRF9
SP1_HCT116_hg19	3/1577	0.921726	0.999913	0.780178	0.997336	0.654367	-0.0533357	PNPT1;DDX60L;PPM1K
CTCF_GM12873_hg19	2055-04-01	0.938163	0.999913	0.785608	0.997336	0.836757	-0.0534115	BATF2;CD274;UBE2L6;IRF9
CTCF_IMR-90_hg19	2000-05-01	0.841672	0.999913	0.594214	0.921093	0.310873	-0.0535836	BATF2;CD274;PPM1K;PARP14;IRF9
CTCF_medulloblastoma_hg19	2000-05-01	0.841672	0.999913	0.594214	0.921093	0.311781	-0.0537402	BATF2;CD274;DDX58;UBE2L6;IRF9
WHSC1_K562_hg19	2000-04-01	0.929111	0.999913	0.767166	0.997336	0.735724	-0.0540956	PNPT1;MLKL;DDX60L;IRF9
PHF8_K562_hg19	2000-05-01	0.841672	0.999913	0.594214	0.921093	0.314122	-0.0541437	CD274;STAT1;SP110;DHX58;CMPK2
KDM5A_H1-hESC_hg19	2000-05-01	0.841672	0.999913	0.594214	0.921093	0.316345	-0.0545268	IFI16;RSAD2;FGF19;UBE2L6;GBP4
NRF1_K562_hg19	2000-04-01	0.929111	0.999913	0.767166	0.997336	0.744551	-0.0547446	CD274;GMPR;ISG15;C4ORF48
MXI1_IMR-90_hg19	2000-05-01	0.841672	0.999913	0.594214	0.921093	0.317671	-0.0547554	HERC5;IFITM3;DDX58;GMPR;USP18
CTCF_H1-hESC_hg19	3890-11-01	0.826281	0.999913	0.420609	0.836802	0.28707	-0.0547789	HERC5;ISG20;IFIH1;BATF2;CD274;DDX58;GMPR;UBE2L6;ISG15;IRF9;HERC6
eGFP-HDAC8_K562_hg19	2000-04-01	0.929111	0.999913	0.767166	0.997336	0.746561	-0.0548924	IFITM1;PNPT1;TRIM5;IFI6
MYBL2_HepG2_hg19	3/1595	0.925383	0.999913	0.786759	0.997336	0.709693	-0.055035	BATF2;PNPT1;USP18
KAT2B_K562_hg19	2000-05-01	0.841672	0.999913	0.594214	0.921093	0.320212	-0.0551935	ISG20;BATF2;IFITM1;IFI6;IRF9
EP300_HepG2_hg19	3119-09-01	0.783363	0.999913	0.413459	0.829106	0.227627	-0.0555771	IFITM3;BATF2;CD274;STAT1;OAS3;MX1;UBE2L6;PARP14;IRF9
SIN3A_HepG2_hg19	2/955	0.853665	0.999913	0.710498	0.997336	0.35195	-0.0556842	STAT1;OAS3
MAX_MEL cell line_mm9	2000-05-01	0.841672	0.999913	0.594214	0.921093	0.323499	-0.0557601	BATF2;CXCL10;EIF2AK2;PARP12;IRF9
JUN_H1-hESC_hg19	2000-04-01	0.929111	0.999913	0.767166	0.997336	0.758375	-0.0557611	ISG20;ISG15;PPM1K;C4ORF48
E2F4_CH12.LX_mm9	2000-04-01	0.929111	0.999913	0.767166	0.997336	0.763661	-0.0561497	CXCL10;STAT1;EIF2AK2;IFIT2
GTF2B_K562_hg19	2000-05-01	0.841672	0.999913	0.594214	0.921093	0.325981	-0.0561879	IFITM1;PNPT1;GMPR;ISG15;PARP14
CTCF_kidney_mm9	2000-04-01	0.929111	0.999913	0.767166	0.997336	0.766642	-0.0563689	IFIH1;TRIM69;IRF9;IFIT2
POLR2AphosphoS2_MEL cell line_mm9	2000-04-01	0.929111	0.999913	0.767166	0.997336	0.770067	-0.0566207	HELZ2;DHX58;EIF2AK2;IRF9
KAT2A_HeLa-S3_hg19	2/1112	0.907003	0.999913	0.78649	0.997336	0.581429	-0.0567531	BST2;SLFN5
USF1_ECC-1_hg19	2318-05-01	0.920151	0.999913	0.723786	0.997336	0.683195	-0.0568536	HERC5;ISG20;BATF2;PNPT1;IRF9
CCNT2_K562_hg19	2000-04-01	0.929111	0.999913	0.767166	0.997336	0.773724	-0.0568897	CD274;STAT1;ISG15;PARP14
USF2_K562_hg19	2000-04-01	0.929111	0.999913	0.767166	0.997336	0.777046	-0.0571339	ISG20;DHX58;PPM1K;IRF9
MAX_HCT116_hg19	2066-04-01	0.939845	0.999913	0.789158	0.997336	0.921144	-0.057148	HERC5;ISG20;PNPT1;STAT1
MXI1_SK-N-SH_hg19	2000-05-01	0.841672	0.999913	0.594214	0.921093	0.333311	-0.0574513	HERC5;PNPT1;OAS1;MX1;C4ORF48
PBX3_A549_hg19	2098-04-01	0.944509	0.999913	0.799225	0.997336	1.00925	-0.0576178	ISG20;SLFN5;IRF7;PPM1K
ELK4_HeLa-S3_hg19	2000-04-01	0.929111	0.999913	0.767166	0.997336	0.785907	-0.0577854	ISG20;BATF2;SP110;PARP9
POLR2A_cerebellum_mm9	2000-05-01	0.841672	0.999913	0.594214	0.921093	0.335832	-0.0578859	EIF2AK2;CMPK2;UBE2L6;IRF9;REC8
PHF8_H1-hESC_hg19	2000-04-01	0.929111	0.999913	0.767166	0.997336	0.788017	-0.0579405	IFIH1;STAT1;MX1;SLC15A3
CTCF_kidney epithelial cell_hg19	2227-05-01	0.902102	0.999913	0.68987	0.997336	0.56402	-0.0581098	BATF2;CD274;UBE2L6;PARP14;IRF9
ATF2_H1-hESC_hg19	1906-04-01	0.910921	0.999913	0.732915	0.997336	0.623599	-0.0581813	ISG20;STAT1;PPM1K;IRF9
POLR2A_GM19099_hg19	2000-04-01	0.929111	0.999913	0.767166	0.997336	0.792088	-0.0582399	SP110;REC8;IFI44L;IFIT2
ELK1_K562_hg19	2000-04-01	0.929111	0.999913	0.767166	0.997336	0.794549	-0.0584208	BATF2;CMPK2;UBE2L6;PARP14
HDAC6_K562_hg19	2000-05-01	0.841672	0.999913	0.594214	0.921093	0.34088	-0.0587559	BST2;ETV7;BATF2;CMPK2;DDX60L
TCF7L2_MCF-7_hg19	2000-05-01	0.841672	0.999913	0.594214	0.921093	0.345762	-0.0595974	ISG20;CD274;OAS1;LAMP3;PPM1K
POLR2A_GM10847_hg19	2000-04-01	0.929111	0.999913	0.767166	0.997336	0.815288	-0.0599457	HERC5;PNPT1;IFI6;DDX60L
ZBTB33_HCT116_hg19	2/1074	0.896041	0.999913	0.769857	0.997336	0.548832	-0.0602448	STAT1;EIF2AK2
eGFP-JUND_K562_hg19	2000-05-01	0.841672	0.999913	0.594214	0.921093	0.349701	-0.0602763	BATF2;PNPT1;MX1;IRF7;IRF9
eGFP-JUNB_K562_hg19	2000-05-01	0.841672	0.999913	0.594214	0.921093	0.350209	-0.0603639	PNPT1;IFI16;TRIM5;PPM1K;IRF9
NFIC_HepG2_hg19	3/1493	0.902457	0.999913	0.747292	0.997336	0.589112	-0.0604633	ISG20;BATF2;PNPT1
YY1_GM12892_hg19	2/929	0.842555	0.999913	0.695974	0.997336	0.354767	-0.0607772	IFI16;IFI44
POLR2A_K562_hg19	18/6920	0.957423	0.999913	0.528323	0.921093	1.39901	-0.0608712	CD274;BATF2;IFITM1;PNPT1;SAMD9;SP110;STAT1;MX1;IFI6;EIF2AK2;GMPR;ISG15;C4ORF48;ISG20;LAMP3;OAS3;DHX58;IRF7
REST_HepG2_hg19	2/1002	0.87198	0.999913	0.735308	0.997336	0.44495	-0.0609532	USP18;IRF9
MAZ_K562_hg19	2000-05-01	0.841672	0.999913	0.594214	0.921093	0.354724	-0.0611421	PNPT1;STAT1;MX1;DHX58;IFI6
ZBTB7A_ECC-1_hg19	4/1896	0.908765	0.999913	0.729066	0.997336	0.640281	-0.0612547	IFITM3;STAT1;LAMP3;IRF7
ELK1_HeLa-S3_hg19	2000-04-01	0.929111	0.999913	0.767166	0.997336	0.838387	-0.0616441	ISG20;BATF2;PNPT1;IRF9
HA-E2F1_HeLa-S3_hg19	2000-05-01	0.841672	0.999913	0.594214	0.921093	0.361823	-0.0623658	HERC5;OAS3;EIF2AK2;PARP9;USP18
POLR2AphosphoS5_H1-hESC_hg19	3/1347	0.858896	0.999913	0.681261	0.996903	0.410107	-0.0623802	HERC5;SLFN5;EIF2AK2
SMC3_CH12.LX_mm9	2000-05-01	0.841672	0.999913	0.594214	0.921093	0.362714	-0.0625193	IFIH1;SAMD9L;IFIT1;IRF9;IFIT2
ZNF384_MEL cell line_mm9	2000-05-01	0.841672	0.999913	0.594214	0.921093	0.363098	-0.0625854	HELZ2;SLFN5;SAMD9L;DHX58;PPM1K
CTCF_GM12869_hg19	4/1832	0.893872	0.999913	0.703484	0.997336	0.558294	-0.0626367	CD274;UBE2L6;PARP14;IRF9
REST_PFSK-1_hg19	2387-05-01	0.931856	0.999913	0.747743	0.997336	0.889151	-0.0627533	BATF2;PNPT1;OAS1;STAT1;IRF9
CTCF_MEL cell line_mm9	4882-12-01	0.945131	0.999913	0.621085	0.943451	1.11219	-0.0627633	IFIH1;BST2;ZBP1;HSH2D;SAMD9L;MLKL;STAT1;TRIM69;UBE2L6;PARP9;IRF9;IFIT2
HCFC1_CH12.LX_mm9	2000-04-01	0.929111	0.999913	0.767166	0.997336	0.853914	-0.0627857	HELZ2;SAMD9L;PNPT1;EIF2AK2
MAZ_HeLa-S3_hg19	2000-04-01	0.929111	0.999913	0.767166	0.997336	0.854521	-0.0628304	BST2;IFITM3;PNPT1;OASL
ZNF143_H1-hESC_hg19	2000-04-01	0.929111	0.999913	0.767166	0.997336	0.854912	-0.0628591	STAT1;UBE2L6;ISG15;IRF9
ZC3H11A_K562_hg19	2000-04-01	0.929111	0.999913	0.767166	0.997336	0.857685	-0.063063	BST2;DDX58;CMPK2;IRF9
MAX_H1-hESC_hg19	3145-07-01	0.938413	0.999913	0.71535	0.997336	0.994062	-0.0631876	BATF2;STAT1;EIF2AK2;DDX60L;UBE2L6;PARP9;IRF9
E2F4_myocyte_mm9	2000-04-01	0.929111	0.999913	0.767166	0.997336	0.86385	-0.0635163	CXCL10;STAT1;EIF2AK2;IFIT2
TAF1_PFSK-1_hg19	3/1503	0.904952	0.999913	0.751398	0.997336	0.639755	-0.0638943	PNPT1;STAT1;DDX60L
EP300_A549_hg19	3/1363	0.864373	0.999913	0.68906	0.997336	0.439324	-0.0640317	ISG20;STAT1;IRF9
SIN3A_SK-N-SH_hg19	2/970	0.859751	0.999913	0.718616	0.997336	0.424368	-0.0641273	ISG20;IRF9
CTCF_astrocyte of the cerebellum_hg19	4/1663	0.844275	0.999913	0.628132	0.949177	0.380606	-0.0644276	BATF2;CD274;UBE2L6;IRF9
E2F4_GM12878_hg19	2000-05-01	0.841672	0.999913	0.594214	0.921093	0.374025	-0.064469	HERC5;OAS3;CMPK2;PPM1K;REC8
BRCA1_HepG2_hg19	2000-04-01	0.929111	0.999913	0.767166	0.997336	0.877695	-0.0645343	PNPT1;EIF2AK2;PPM1K;IRF9
ZNF384_K562_hg19	2000-04-01	0.929111	0.999913	0.767166	0.997336	0.881873	-0.0648415	CD274;STAT1;USP18;IRF9
SMARCB1_HeLa-S3_hg19	2000-04-01	0.929111	0.999913	0.767166	0.997336	0.882261	-0.06487	IFIH1;HERC5;MLKL;OAS3
CTCF_brain microvascular endothelial cell_hg19	4/1747	0.870916	0.999913	0.666984	0.983196	0.469453	-0.064883	BATF2;CD274;UBE2L6;IRF9
POLR2A_olfactory bulb_mm9	2000-04-01	0.929111	0.999913	0.767166	0.997336	0.887474	-0.0652533	PNPT1;EIF2AK2;IRF9;HERC6
USF2_H1-hESC_hg19	2000-04-01	0.929111	0.999913	0.767166	0.997336	0.890341	-0.0654642	HERC5;BATF2;C4ORF48;IRF9
RELA_GM12892_hg19	3/1302	0.842468	0.999913	0.658575	0.975151	0.394656	-0.0676515	BST2;IFIH1;STAT1
RFX5_H1-hESC_hg19	2000-04-01	0.929111	0.999913	0.767166	0.997336	0.936555	-0.0688621	CD274;DDX60L;PARP14;REC8
CTCF_GM12866_hg19	4/1812	0.888809	0.999913	0.695154	0.997336	0.584226	-0.0688641	ISG20;CD274;UBE2L6;IRF9
RBBP5_H1-hESC_hg19	2000-05-01	0.841672	0.999913	0.594214	0.921093	0.400791	-0.0690824	IFITM3;IFIH1;SLFN5;OAS3;DDX60L
ZNF384_ES-E14_mm9	2000-05-01	0.841672	0.999913	0.594214	0.921093	0.402055	-0.0693004	HELZ2;SLFN5;SAMD9L;DHX58;PPM1K
ZBTB33_A549_hg19	2245-05-01	0.905924	0.999913	0.696787	0.997336	0.701744	-0.0693321	ISG20;PNPT1;STAT1;EIF2AK2;IRF9
JUN_K562_hg19	4156-10-01	0.937373	0.999913	0.644454	0.964268	1.08032	-0.0698684	ISG20;IFITM1;IFI16;SAMD9;STAT1;SP110;TRIM5;MX1;LGALS9;IRF9
POLR2A_liver_mm9	2000-05-01	0.841672	0.999913	0.594214	0.921093	0.410156	-0.0706966	BST2;SLFN5;IRF7;PPM1K;PARP14
GATA3_MCF-7_hg19	2095-05-01	0.869882	0.999913	0.636089	0.956658	0.507273	-0.0707127	ISG20;BST2;STAT1;DDX58;CMPK2
RFX5_GM12878_hg19	2000-05-01	0.841672	0.999913	0.594214	0.921093	0.412987	-0.0711846	BST2;PNPT1;SAMD9;OAS2;IRF7
MAZ_HepG2_hg19	2000-05-01	0.841672	0.999913	0.594214	0.921093	0.420066	-0.0724048	BATF2;OAS3;CMPK2;EIF2AK2;UBE2L6
ELF1_K562_hg19	3/1323	0.850327	0.999913	0.669299	0.983196	0.452432	-0.073355	CMPK2;ISG15;C4ORF48
TCF7L2_HEK293_hg19	2000-05-01	0.841672	0.999913	0.594214	0.921093	0.42692	-0.0735863	HERC5;SLFN5;LAMP3;FGF19;PPM1K
POLR2A_GM18526_hg19	2000-05-01	0.841672	0.999913	0.594214	0.921093	0.434687	-0.074925	IFITM1;SP110;DDX58;IFI6;C4ORF48
MAFK_HeLa-S3_hg19	2000-05-01	0.841672	0.999913	0.594214	0.921093	0.435793	-0.0751155	IFITM3;ISG20;PNPT1;GBP1;IRF9
UBTF_CH12.LX_mm9	2000-05-01	0.841672	0.999913	0.594214	0.921093	0.435882	-0.075131	IFIH1;MLKL;STAT1;CMPK2;PARP14
CTCF_Caco-2_hg19	2152-05-01	0.884735	0.999913	0.659964	0.975151	0.620218	-0.0759565	BATF2;STAT1;DDX58;UBE2L6;IRF9
POLR2A_HCT116_hg19	2000-05-01	0.841672	0.999913	0.594214	0.921093	0.443142	-0.0763824	PNPT1;MLKL;IFI6;ISG15;C4ORF48
TBP_H1-hESC_hg19	2000-05-01	0.841672	0.999913	0.594214	0.921093	0.444997	-0.076702	IFITM3;SLFN5;FGF19;DDX60L;IFIT1
SP1_GM12878_hg19	3/1356	0.862	0.999913	0.685665	0.997336	0.517678	-0.0768752	BST2;ISG20;SLFN5
IRF3_HeLa-S3_hg19	4/1809	0.888033	0.999913	0.693891	0.997336	0.647477	-0.0768858	SLFN5;TRIM5;PPM1K;DDX60
USF2_GM12878_hg19	2000-05-01	0.841672	0.999913	0.594214	0.921093	0.457299	-0.0788224	HERC5;BATF2;PNPT1;MLKL;OAS3
POLR2AphosphoS2_HeLa-S3_hg19	2000-05-01	0.841672	0.999913	0.594214	0.921093	0.457496	-0.0788564	ISG20;IFIH1;BST2;SP110;MX1
POLR2AphosphoS5_Panc1_hg19	4/1656	0.841865	0.999913	0.624773	0.947156	0.464752	-0.0800005	DDX58;STAT1;IFI6;C4ORF48
MYC_A549_hg19	2000-05-01	0.841672	0.999913	0.594214	0.921093	0.464556	-0.0800733	ISG20;PNPT1;MLKL;UBE2L6;PARP9
ZMIZ1_CH12.LX_mm9	2000-05-01	0.841672	0.999913	0.594214	0.921093	0.465717	-0.0802735	HELZ2;BST2;MX2;EIF2AK2;GBP4
POLR2A_HGPS cell_hg19	2000-05-01	0.841672	0.999913	0.594214	0.921093	0.47144	-0.0812599	CD274;IFI6;GMPR;DDX60L;TYMP
SIRT6_H1-hESC_hg19	2000-05-01	0.841672	0.999913	0.594214	0.921093	0.474143	-0.0817258	HERC5;BATF2;CD274;DDX58;UBE2L6
POLR2AphosphoS5_GM12892_hg19	4/1702	0.85716	0.999913	0.646508	0.964672	0.531443	-0.0819116	OAS3;IFI6;IFI44;DDX60L
TCF7L2_HCT116_hg19	2000-05-01	0.841672	0.999913	0.594214	0.921093	0.478409	-0.0824612	STAT1;DDX58;FGF19;ISG15;IRF9
POU2F2_GM12891_hg19	4/1684	0.851327	0.999913	0.638099	0.95778	0.514534	-0.0828187	CD274;SLFN5;EPSTI1;REC8
ELF1_HepG2_hg19	2019-05-01	0.847675	0.999913	0.602789	0.926804	0.50131	-0.0828454	ISG20;BATF2;PNPT1;ISG15;C4ORF48
CTCFL_K562_hg19	2365-06-01	0.850003	0.999913	0.577938	0.921093	0.519426	-0.084415	IFIH1;BATF2;FGF19;CMPK2;UBE2L6;IRF9
POLR2AphosphoS2_HepG2_hg19	2000-05-01	0.841672	0.999913	0.594214	0.921093	0.505531	-0.0871359	BATF2;SLFN5;STAT1;MX2;MX1
RCOR1_K562_hg19	3501-09-01	0.885025	0.999913	0.557318	0.921093	0.726837	-0.0887755	BST2;IFITM3;PNPT1;DDX58;UBE2L6;DDX60L;PPM1K;C4ORF48;IRF9
HDAC2_H1-hESC_hg19	2723-07-01	0.85692	0.999913	0.561532	0.921093	0.582023	-0.0898703	IFIH1;SLFN5;IFITM1;OAS3;CMPK2;PARP14;PARP9
USF1_A549_hg19	2753-07-01	0.864681	0.999913	0.573576	0.921093	0.650854	-0.094631	HERC5;ISG20;BATF2;PNPT1;STAT1;DHX58;IRF9
MYC_K562_hg19	19/6800	0.911894	0.999913	0.386114	0.829106	1.09535	-0.101025	BATF2;CD274;PNPT1;STAT1;DDX58;MX1;EIF2AK2;GMPR;ISG15;UBE2L6;PARP9;USP18;ISG20;IFI16;OAS3;DHX58;IRF7;CMPK2;IRF9
CHD1_H1-hESC_hg19	3635-10-01	0.84183	0.999913	0.464878	0.904779	0.589178	-0.101443	ISG20;IFIH1;BST2;DDX58;EPSTI1;CMPK2;PARP14;SLC15A3;IFIT1;DDX60
POLR2A_HepG2_hg19	20/6264	0.730873	0.999913	0.169256	0.5627	0.358142	-0.112283	SLFN5;BATF2;PNPT1;SP110;DDX58;STAT1;MX2;MX1;EIF2AK2;DDX60L;ISG15;C4ORF48;PARP14;USP18;IFIH1;OAS1;TRIM5;OAS3;DHX58;IRF9

## Sheet: TI365-Organoid-1-Virus-UV-TF
Term	Overlap	P-value	Adjusted P-value	Old P-value	Old Adjusted P-value	Z-score	Combined Score	Genes
STAT2_K562_hg19	50/271	0.000000000000000000000000000000000000000000000000000000000000000000000000000390841240681533215126746655199833778579168359955543642581383149164208773035214502349997624975363322128326009414336263681228694040988754899638411086724230953555771398788283174529282253876864838826321602027746848762035369873046875	0.00000000000000000000000000000000000000000000000000000000000000000000000029860270788069136236591806847415233051153455529514976045281251533802424203098889581214820952428738719476210168615684146248554328668955498079517803054686357551519209996370250641902106825131824052732554264366626739501953125	0.0000000000000000000000000000000000000000000000000000000000000000000000000000012011783778828107882465785651925156828845980187734926423347707773597457359832746874855979877538870427467594517865199458075396654095347389055382052309500000948550091016864605137808193837894543513911127519122601370327174663543701171875	0.00000000000000000000000000000000000000000000000000000000000000000000000000091770028070246746331414700750825076455722800542460153215289402917391809237990947415233975402634252138550731663781197103798346344181058101009958907561451410797026721353165816642860855181611234865357573653454892337322235107421875	-1.88341	327.022	IFITM3;RTP4;IFITM1;SAMD9L;IFIT5;DDX60L;UBE2L6;IFI35;IFIT1;IFIT3;IFI44L;OASL;IFIT2;IFIH1;HERC5;MT2A;TRIM5;DHX58;EPSTI1;LGALS9;HERC6;BATF2;RSAD2;SP110;DDX58;PARP9;OAS1;OAS2;OAS3;IRF7;CMPK2;LAP3;IRF9;CD274;SLFN5;SAMD9;IFI6;GMPR;DDX60;USP18;IFI16;APOL1;STAT1;MX2;MX1;ISG15;PARP14;BST2;ISG20;XAF1
STAT1_K562_hg19	45/345	2.86055e-60	1.09273e-57	0.00000000000000000000000000000000000000000000000000000000000000150801730377010694000318701813299562696812823981642265374783314663765579588380665998587535207974606645654289923232177389203591032814311034957553513890395990686144056525108680943958461284637451171875	5.76063e-61	-1.855	254.328	IFITM3;SLFN5;IFITM1;SAMD9L;SAMD9;IFIT5;IFI6;GMPR;DDX60L;UBE2L6;IFI35;IFIT1;DDX60;USP18;IFI44L;IFIT3;OASL;IFIH1;IFI16;TRIM5;DHX58;EPSTI1;APOL1;HERC6;BATF2;RSAD2;DDX58;SP110;STAT1;MX2;MX1;ISG15;PARP9;PARP14;BST2;ISG20;ETV7;OAS1;OAS2;OAS3;IRF7;CMPK2;LAP3;XAF1;IRF9
IKZF1_GM12878_hg19	35/2000	6.76512e-16	1.72285e-13	1.08264e-19	2.75713e-17	-1.71319	59.8412	RTP4;CD274;IFITM1;DDX60L;IFIT1;USP18;IFIT3;OASL;TNFSF13B;IFIH1;MT2A;SLC25A28;IFI16;TRIM5;LAMP3;EPSTI1;TRIM69;SLC15A3;GBP4;HERC6;ZBP1;MLKL;SP110;DDX58;MX2;HRASLS2;PARP9;PARP14;ISG20;BST2;HSH2D;OAS1;OAS2;LAP3;XAF1
STAT1_HeLa-S3_hg19	23/945	3.90225e-13	5.96264e-11	1.36534e-15	2.08623e-13	-1.80127	51.4659	IFITM3;BATF2;SLFN5;IFITM1;MLKL;SP110;DDX58;STAT1;MX1;ISG15;UBE2L6;IFI35;DDX60;PARP9;PARP14;BST2;MT2A;IFI16;OAS3;IRF7;APOL1;IRF9;LY6E
IRF1_K562_hg19	48/4551	5.23712e-14	1.00029e-11	3.42622e-19	6.54407e-17	-1.57105	48.0435	IFITM3;RTP4;SLFN5;CD274;IFITM1;SAMD9L;SAMD9;IFI6;IFIT5;GMPR;UBE2L6;DDX60L;PPM1K;IFI35;DDX60;IFIT1;USP18;IFIT3;IFIT2;IFIH1;MT2A;IFI16;TRIM5;DHX58;LGALS9;APOL1;GBP1;HERC6;ZBP1;BATF2;RSAD2;STAT1;DDX58;SP110;MX2;MX1;ISG15;PARP14;PARP9;ETV7;ISG20;BST2;OAS1;OAS3;CMPK2;LAP3;XAF1;LY6E
STAT3_HeLa-S3_hg19	24/1974	1.48245e-07	1.88765e-05	6.10173e-10	7.76954e-08	-1.68614	26.5135	IFITM3;SLFN5;MLKL;SAMD9;SP110;STAT1;HRASLS2;IFI6;DDX60L;UBE2L6;IFI35;IFIT1;PARP9;PARP14;IFIT3;BST2;ISG20;HERC5;MT2A;SLC25A28;OAS1;IFI16;GBP1;IRF9
IRF4_GM12878_hg19	22/1912	1.47865e-06	0.000161384	1.06153e-08	1.15859e-06	-1.81106	24.3123	IFITM1;MX2;IFI6;PARP9;DDX60;OASL;TNFSF13B;IFIH1;ISG20;OAS1;TRIM5;OAS3;DHX58;IRF7;EPSTI1;TRIM69;CMPK2;LGALS9;SLC15A3;IRF9;GBP4;HERC6
EP300_CH12.LX_mm9	22/2000	3.12326e-06	0.000298271	2.37216e-08	2.26541e-06	-1.7602	22.3134	ZBP1;CD274;SLFN5;SAMD9L;STAT1;MX2;MX1;UBE2L6;IFI35;IFIT1;PARP9;TNFSF13B;BST2;IFIH1;ISG20;CXCL10;EPSTI1;IRF7;CMPK2;XAF1;GBP4;HERC6
EBF1_GM12878_hg19	25/2924	4.70775e-05	0.00399636	2.68144e-07	2.27624e-05	-1.64028	16.3433	CD274;SAMD9L;UBE2L6;PPM1K;IFI35;IFI44L;OASL;LAMP3;DHX58;EPSTI1;LGALS9;APOL1;BATF2;SP110;STAT1;MX2;IFI44;ISG15;REC8;ETV7;BST2;OAS2;CMPK2;LAP3;DNA2
WRNIP1_GM12878_hg19	19/2000	0.000131634	0.00914259	2.44717e-06	0.000155803	-1.80323	16.1128	SLFN5;IFITM1;MX2;IFI6;UBE2L6;PPM1K;PARP14;IFIT1;PARP9;REC8;IFI44L;IFIT3;OASL;DHX58;IRF7;DNA2;XAF1;SLC15A3;GBP4
CUX1_GM12878_hg19	19/2000	0.000131634	0.00914259	2.44717e-06	0.000155803	-1.59869	14.285	RTP4;ZBP1;IFITM1;SAMD9L;SAMD9;SP110;MX1;DDX60;IFI44L;IFIT2;TNFSF13B;HERC5;ISG20;IFI16;OAS2;TRIM5;OAS3;LAMP3;IRF7
BATF_GM12878_hg19	10/760	0.000585334	0.0319425	6.18096e-05	0.00262348	-1.89975	14.1404	ISG20;CD274;MX2;TRIM69;ISG15;GBP1;IFIT3;GBP4;IFIT2;TNFSF13B
STAT3_MCF 10A_hg19	28/3788	0.000189724	0.0120791	7.74035e-07	5.91363e-05	-1.55032	13.2861	IFITM3;CD274;IFITM1;SAMD9;UBE2L6;PPM1K;IFIT1;DDX60;TNFSF13B;IFI16;TRIM5;APOL1;GBP1;ZBP1;BATF2;RSAD2;STAT1;SP110;MX1;ISG15;PARP14;ISG20;ETV7;CXCL11;OAS1;OAS3;CMPK2;IRF9
PRDM1_HeLa-S3_hg19	16/1625	0.000336642	0.0197842	1.16373e-05	0.000683913	-1.66013	13.2753	BATF2;STAT1;SP110;DDX58;MX1;ISG15;IFIT1;PARP14;DDX60;IFIT2;HERC5;IFIH1;MT2A;TRIM5;APOL1;GBP1
ETS1_MEL cell line_mm9	17/1902	0.000653987	0.0331986	2.05245e-05	0.00112005	-1.69768	12.4481	CD274;SLFN5;SAMD9L;RSAD2;STAT1;MX2;UBE2L6;ISG15;PPM1K;IFI35;REC8;ISG20;OAS3;LGALS9;XAF1;IRF9;HERC6
SPI1_GM12891_hg19	12/1074	0.000695258	0.0331986	5.16442e-05	0.00232095	-1.71042	12.4368	IFITM1;SAMD9L;MLKL;OAS1;SAMD9;SP110;OAS3;IRF7;CMPK2;LGALS9;IRF9;TNFSF13B
RELA_GM18951_hg19	17/2000	0.00115006	0.0488136	3.87514e-05	0.00185038	-1.76205	11.9255	ZBP1;CD274;IFITM1;MLKL;STAT1;DDX58;MX2;IFI6;ISG15;DDX60L;PPM1K;OASL;HERC5;OAS2;OAS3;IRF7;GBP4
STAT3_GM12878_hg19	17/2000	0.00115006	0.0488136	3.87514e-05	0.00185038	-1.65207	11.1811	RTP4;MLKL;SP110;MX2;PPM1K;IFIT1;DDX60;IFI44L;IFIT2;TNFSF13B;BST2;ISG20;IFI16;TRIM5;OAS3;IRF7;IRF9
NFIC_SK-N-SH_hg19	8/663	0.00362924	0.126034	0.000621185	0.0169495	-1.80196	10.1247	HERC5;MT2A;TGIF2-C20ORF24;SLC25A28;DDX58;PPM1K;IFI44L;IRF9
ETS1_CH12.LX_mm9	16/2000	0.0030655	0.111526	0.000138865	0.00482239	-1.7291	10.0072	SAMD9L;RSAD2;MX1;IFI35;DDX60;PARP14;IFIT1;TNFSF13B;HELZ2;IFIH1;BST2;EPSTI1;CMPK2;XAF1;SLC15A3;GBP4
GATA2_endothelial cell of umbilical vein_hg19	16/2000	0.0030655	0.111526	0.000138865	0.00482239	-1.62878	9.42662	CD274;SLFN5;MLKL;DDX58;GMPR;DDX60L;PARP14;USP18;IFIT3;ISG20;CXCL11;MT2A;IFI16;TRIM5;CMPK2;GBP1
RELA_GM12891_hg19	16/2000	0.0030655	0.111526	0.000138865	0.00482239	-1.60598	9.29469	IFITM1;STAT1;MX2;TNFSF13B;BST2;IFIH1;CXCL10;TRIM5;OAS3;DHX58;IRF7;EPSTI1;XAF1;SLC15A3;GBP4;HERC6
SPI1_GM12878_hg19	16/2068	0.00426972	0.141829	0.00020345	0.00675808	-1.6727	9.1266	CD274;MLKL;SP110;MX2;MX1;TNFSF13B;IFIH1;ISG20;HSH2D;OAS1;OAS3;LAMP3;IRF7;LGALS9;SLC15A3;IRF9
FOSL1_HCT116_hg19	5/360	0.0119735	0.31544	0.00381094	0.0691616	-1.8706	8.27751	ZBP1;ISG20;MT2A;SAMD9;DDX60L
RELA_GM18505_hg19	15/2000	0.00760617	0.223504	0.000462525	0.0130877	-1.62841	7.9447	SLFN5;STAT1;MX2;PPM1K;TNFSF13B;IFIH1;BST2;CXCL10;MT2A;TGIF2-C20ORF24;OAS2;LAMP3;IRF7;LAP3;IRF9
NFIC_ECC-1_hg19	7/643	0.0110627	0.313033	0.00244913	0.0505712	-1.75046	7.88439	HERC5;MT2A;DDX58;IFI44;PPM1K;IFI44L;IRF9
MYC_MCF 10A_hg19	22/3382	0.00623306	0.198419	0.000130134	0.00482239	-1.52741	7.75602	BATF2;IFITM1;RSAD2;SAMD9;DDX58;MX1;IFI44;UBE2L6;PPM1K;IFI35;DDX60;PARP9;PARP14;IFI44L;ISG20;MT2A;OAS3;IRF7;CMPK2;LAP3;GBP1;IRF9
POLR2A_small intestine_mm9	15/2000	0.00760617	0.223504	0.000462525	0.0130877	-1.50897	7.36196	ZBP1;SLFN5;BATF2;RSAD2;ISG15;PARP14;IFIT2;BST2;HSH2D;CXCL11;OAS2;OAS3;DHX58;IRF7;EPSTI1
TCF12_SK-N-SH_hg19	8/857	0.015899	0.34339	0.00308845	0.062094	-1.77022	7.33135	SLFN5;MT2A;SP110;DDX60L;IFIT1;IFIT3;GBP4;OASL
EP300_HeLa-S3_hg19	13/1770	0.0153691	0.34339	0.00140841	0.030304	-1.61907	6.76027	SLFN5;SAMD9L;SAMD9;MLKL;DDX60L;IFIT1;IFIT3;BST2;ISG20;MT2A;OAS1;IFI16;GBP1
POLR2A_MCF 10A_hg19	20/3155	0.0124763	0.317729	0.000408066	0.0124705	-1.48466	6.50866	CD274;IFITM1;RSAD2;SAMD9;STAT1;MX1;IFI6;IFI44;ISG15;UBE2L6;PARP14;IFIT1;USP18;IFI44L;ISG20;SLC25A28;OAS1;OAS2;OAS3;CMPK2
FOS_MCF 10A_hg19	24/4017	0.011886	0.31544	0.000217226	0.00691504	-1.45999	6.47123	IFITM3;SLFN5;BATF2;IFITM1;RSAD2;SAMD9;DDX58;SP110;MX1;UBE2L6;ISG15;PPM1K;IFI35;IFIT1;ISG20;CXCL11;OAS1;IFI16;TRIM5;OAS3;IRF7;APOL1;GBP1;IRF9
MAFK_IMR-90_hg19	14/2000	0.0175291	0.34339	0.00142794	0.030304	-1.58311	6.40191	SLFN5;MLKL;STAT1;IFI6;IFIT1;DDX60;IFIT3;IFIT2;ISG20;SLC25A28;IFI16;TRIM5;EPSTI1;GBP1
EZH2_T-cell acute lymphoblastic leukemia_hg19	14/2000	0.0175291	0.34339	0.00142794	0.030304	-1.56849	6.34281	CD274;SP110;STAT1;DDX58;MX1;IFIT5;PARP9;PARP14;OASL;ISG20;TRIM5;OAS2;EPSTI1;LY6E
CTCF_spleen_hg19	14/2000	0.0175291	0.34339	0.00142794	0.030304	-1.55513	6.28878	RTP4;CD274;SAMD9;MX2;ISG15;IFI35;IFIT1;PARP14;ETV7;MT2A;OAS2;CMPK2;LGALS9;APOL1
RELA_GM10847_hg19	14/2000	0.0175291	0.34339	0.00142794	0.030304	-1.55463	6.28675	ZBP1;IFITM1;MLKL;STAT1;MX2;UBE2L6;BST2;TRIM5;OAS2;OAS3;IRF7;EPSTI1;LAP3;GBP4
EP300_MCF-7_hg19	3/175	0.0290683	0.555204	0.0141905	0.157124	-1.76036	6.22833	ISG20;STAT1;LY6E
RELA_GM19099_hg19	14/2000	0.0175291	0.34339	0.00142794	0.030304	-1.5015	6.0719	CD274;MLKL;DDX58;IFIT5;IFI6;ISG15;UBE2L6;PPM1K;IFIH1;ISG20;HERC5;CXCL10;DHX58;LAP3
TBP_HepG2_hg19	14/2000	0.0175291	0.34339	0.00142794	0.030304	-1.49579	6.04881	BATF2;SLFN5;SAMD9;MLKL;MX1;PPM1K;IFIT1;PARP14;OAS1;DHX58;CMPK2;DNA2;APOL1;IRF9
TBP_HeLa-S3_hg19	14/2000	0.0175291	0.34339	0.00142794	0.030304	-1.47125	5.94958	IFITM3;BATF2;SAMD9L;IFITM1;SP110;DDX58;MX1;IFIT5;IFI44;PPM1K;PARP14;ISG20;DNA2;GBP1
STAT5A_GM12878_hg19	10/1340	0.0298803	0.556793	0.0046818	0.0745187	-1.61746	5.67819	HSH2D;IFI16;OAS2;STAT1;IFIT5;UBE2L6;DNA2;PARP14;APOL1;GBP4
ZEB1_HepG2_hg19	3/188	0.0348538	0.595855	0.0171018	0.178983	-1.68512	5.65626	IFIH1;ETV7;FGF19
BCL3_GM12878_hg19	5/503	0.0425088	0.643767	0.0147055	0.158239	-1.7312	5.46721	ISG20;STAT1;IRF7;REC8;IRF9
JUN_HeLa-S3_hg19	5/506	0.0434209	0.643767	0.0150487	0.159683	-1.72205	5.40175	ISG20;SLFN5;MT2A;SAMD9;DDX60L
JUND_HCT116_hg19	4/348	0.0435257	0.643767	0.017873	0.184527	-1.72281	5.39998	ISG20;MT2A;SAMD9;DDX60L
CTCF_T-cell acute lymphoblastic leukemia_hg19	13/2000	0.0374359	0.595855	0.00407365	0.0691616	-1.58289	5.19998	BATF2;RSAD2;DDX58;STAT1;SP110;MX2;MX1;DDX60L;USP18;IFIT3;OAS1;DHX58;IRF9
KDM1A_K562_hg19	13/2000	0.0374359	0.595855	0.00407365	0.0691616	-1.54753	5.08384	BATF2;DDX58;IFI6;GMPR;UBE2L6;PPM1K;IFI35;BST2;MT2A;IFI16;TRIM5;LAP3;IRF9
MAX_GM12878_hg19	13/2000	0.0374359	0.595855	0.00407365	0.0691616	-1.49929	4.92536	ZBP1;RTP4;SAMD9;IFI6;USP18;REC8;IFIT2;IFIH1;HERC5;CXCL10;OAS3;CMPK2;APOL1
RELA_GM19193_hg19	13/2000	0.0374359	0.595855	0.00407365	0.0691616	-1.48451	4.8768	ZBP1;MLKL;STAT1;TNFSF13B;HERC5;ISG20;TRIM5;OAS3;IRF7;LAP3;GBP4;IRF9;HERC6
MAFF_HepG2_hg19	13/2000	0.0374359	0.595855	0.00407365	0.0691616	-1.45617	4.78371	BATF2;MX1;ISG15;UBE2L6;IFI35;PPM1K;IFIT1;MT2A;OAS1;TRIM5;EPSTI1;APOL1;IRF9
POLR2AphosphoS5_GM12878_hg19	10/1431	0.0438166	0.643767	0.00732968	0.111998	-1.52189	4.76007	HERC5;MT2A;OAS3;IFI6;IFI44;DDX60L;DNA2;APOL1;OASL;IFIT2
STAT1_GM12878_hg19	13/2000	0.0374359	0.595855	0.00407365	0.0691616	-1.42593	4.68436	ZBP1;SLFN5;CD274;MLKL;STAT1;DDX60L;ISG15;PPM1K;PARP14;OAS3;CMPK2;LAP3;LY6E
JUND_MCF-7_hg19	3/241	0.0640283	0.78437	0.0321906	0.245975	-1.6512	4.53822	ISG20;MT2A;STAT1
BCL11A_GM12878_hg19	8/1186	0.0804406	0.808639	0.0196016	0.191995	-1.61983	4.08236	ZBP1;ISG20;HSH2D;STAT1;MX2;LAMP3;IRF7;HERC6
EP300_MEL cell line_mm9	2000-12-01	0.0739197	0.78437	0.0107031	0.120252	-1.56461	4.07545	ISG20;SLFN5;OAS3;DHX58;UBE2L6;ISG15;LGALS9;PPM1K;XAF1;USP18;IRF9;REC8
CBX2_K562_hg19	2000-12-01	0.0739197	0.78437	0.0107031	0.120252	-1.56054	4.06486	ZBP1;OAS1;OAS2;FGF19;OAS3;NLRC5;EPSTI1;UBE2L6;SLC15A3;USP18;HERC6;OASL
CTCF_HeLa-S3_hg19	18/3275	0.0630788	0.78437	0.00420611	0.0698579	-1.46849	4.05798	BATF2;CD274;MLKL;DDX58;STAT1;IFI6;UBE2L6;IFI35;PPM1K;PARP14;HERC5;IFIH1;ISG20;OAS3;TRIM69;XAF1;APOL1;IRF9
RAD21_A549_hg19	17/3040	0.0618101	0.78437	0.00462742	0.0745187	-1.45363	4.04644	BATF2;CD274;MLKL;DDX58;DDX60L;UBE2L6;IFI35;PARP14;PARP9;DDX60;IFIT3;ISG20;HERC5;TRIM5;FGF19;IRF9;HERC6
MAFK_CH12.LX_mm9	2000-12-01	0.0739197	0.78437	0.0107031	0.120252	-1.54877	4.03419	CXCL10;SLC25A28;MLKL;STAT1;SP110;EVA1B;MX1;IRF7;PPM1K;IFIT1;PARP9;GBP1
CTCF_astrocyte_hg19	2000-12-01	0.0739197	0.78437	0.0107031	0.120252	-1.51872	3.95593	HERC5;ISG20;BATF2;CD274;DDX58;TRIM5;IFI6;UBE2L6;IFI35;IRF9;IFIT2;HERC6
SMC3_MEL cell line_mm9	2000-12-01	0.0739197	0.78437	0.0107031	0.120252	-1.49257	3.8878	ZBP1;SAMD9L;HSH2D;OAS3;MX2;DHX58;IRF7;TRIM69;UBE2L6;IRF9;IFIT2;LY6E
CTCF_fibroblast of dermis_hg19	2000-12-01	0.0739197	0.78437	0.0107031	0.120252	-1.49057	3.8826	CXCL10;CD274;BATF2;SP110;EPSTI1;DDX60L;UBE2L6;PPM1K;IFI35;IFIT1;XAF1;IRF9
EZH2_K562_hg19	2000-12-01	0.0739197	0.78437	0.0107031	0.120252	-1.49045	3.88229	SLFN5;BATF2;CD274;TRIM5;OAS2;EPSTI1;IFI6;XAF1;USP18;GBP4;IRF9;HERC6
GATA3_SK-N-SH_hg19	8/1185	0.0801367	0.808639	0.019514	0.191995	-1.53614	3.87725	SLFN5;MT2A;IFI16;DDX58;DDX60L;IFIT1;IFIT3;GBP4
RELA_GM12878_hg19	6/785	0.0777914	0.808639	0.0247146	0.203035	-1.47995	3.77938	IFIH1;ZBP1;STAT1;OAS3;USP18;GBP4
TBP_CH12.LX_mm9	2000-12-01	0.0739197	0.78437	0.0107031	0.120252	-1.44448	3.76255	BST2;ZBP1;HELZ2;CD274;SAMD9L;MX2;DHX58;MX1;LGALS9;LAP3;DDX60;XAF1
SAP30_K562_hg19	2000-12-01	0.0739197	0.78437	0.0107031	0.120252	-1.43176	3.72941	IFIH1;IFITM3;MT2A;IFI16;OAS1;MX1;IFIT5;IFI6;GMPR;DDX60L;IFIT3;OASL
CEBPB_GM12878_hg19	5/639	0.0957688	0.947514	0.0360714	0.267166	-1.58452	3.71699	ISG20;OAS2;STAT1;IRF9;TNFSF13B
TBP_GM12878_hg19	2000-12-01	0.0739197	0.78437	0.0107031	0.120252	-1.40421	3.65766	CD274;CXCL10;SLFN5;MT2A;SAMD9;STAT1;DDX58;PPM1K;LGALS9;DNA2;LAP3;APOL1
eGFP-FOS_K562_hg19	2000-12-01	0.0739197	0.78437	0.0107031	0.120252	-1.40276	3.65387	ISG20;BST2;IFIH1;MT2A;TGIF2-C20ORF24;SLC25A28;MLKL;IFI16;TRIM5;DDX60L;ISG15;IRF9
CHD7_H1-hESC_hg19	2000-12-01	0.0739197	0.78437	0.0107031	0.120252	-1.40189	3.65161	IFIH1;BATF2;MX1;EPSTI1;IFIT5;CMPK2;ISG15;PPM1K;DNA2;PARP14;IFIT1;IRF9
EZH2_GM12878_hg19	2000-12-01	0.0739197	0.78437	0.0107031	0.120252	-1.39636	3.6372	ZBP1;BST2;CXCL11;MT2A;TRIM5;FGF19;GMPR;UBE2L6;IFIT1;DDX60;USP18;IFIT3
REST_HeLa-S3_hg19	8/1183	0.0795312	0.808639	0.0193396	0.191995	-1.43553	3.63418	IFIH1;BATF2;MT2A;OAS1;STAT1;OAS3;PARP9;IRF9
CTBP2_H1-hESC_hg19	2000-12-01	0.0739197	0.78437	0.0107031	0.120252	-1.39061	3.62222	IFIH1;HERC5;CD274;STAT1;IFI6;CMPK2;UBE2L6;DNA2;PPM1K;PARP14;PARP9;SLC15A3
GTF2F1_HeLa-S3_hg19	2000-12-01	0.0739197	0.78437	0.0107031	0.120252	-1.3687	3.56516	BST2;IFITM3;CD274;BATF2;IFITM1;IFI16;SP110;OAS3;ISG15;PPM1K;LAP3;IRF9
RAD21_IMR-90_hg19	2000-12-01	0.0739197	0.78437	0.0107031	0.120252	-1.366	3.55812	ISG20;SLFN5;BATF2;SP110;DDX58;MX1;EPSTI1;DDX60L;ISG15;IFI35;USP18;IRF9
JUN_CH12.LX_mm9	10/1659	0.0967357	0.947514	0.0190784	0.191995	-1.51759	3.54475	ZBP1;ISG20;HELZ2;CXCL10;CD274;MX1;IRF7;TRIM69;IFI44;TNFSF13B
CEBPB_HCT116_hg19	3/303	0.108436	0.999961	0.0563049	0.303854	-1.59015	3.53267	ISG20;SLFN5;DDX60L
ZNF143_GM12878_hg19	2000-12-01	0.0739197	0.78437	0.0107031	0.120252	-1.34673	3.50793	RTP4;SLFN5;SP110;DHX58;IFI44;GMPR;DDX60L;LAP3;APOL1;IFIT1;IFI44L;LY6E
RAD21_ECC-1_hg19	7/1070	0.111483	0.999961	0.0328295	0.248334	-1.49317	3.27583	HERC5;BATF2;TRIM5;DDX58;FGF19;UBE2L6;HERC6
JUND_HeLa-S3_hg19	9/1492	0.111838	0.999961	0.0257468	0.203035	-1.3757	3.01375	ISG20;SLFN5;MT2A;SLC25A28;SAMD9;TRIM5;IFI6;DDX60L;IFIT2
CBX8_K562_hg19	2000-11-01	0.134657	0.999961	0.0258052	0.203035	-1.40283	2.8127	ZBP1;CXCL10;CXCL11;OAS3;NLRC5;UBE2L6;PPM1K;SLC15A3;USP18;HERC6;OASL
RAD21_HCT116_hg19	1973-11-01	0.125802	0.999961	0.0236369	0.203035	-1.34408	2.78633	ZBP1;HERC5;BATF2;CD274;DDX58;FGF19;TRIM69;ISG15;UBE2L6;PARP14;IRF9
CTCF_GM12892_hg19	2000-11-01	0.134657	0.999961	0.0258052	0.203035	-1.37766	2.76224	HERC5;BATF2;SP110;MX2;OAS3;DHX58;IFI35;PPM1K;PARP14;APOL1;IRF9
SAP30_H1-hESC_hg19	2000-11-01	0.134657	0.999961	0.0258052	0.203035	-1.37385	2.7546	ISG20;IFITM3;BATF2;SLFN5;DDX58;IFIT5;ISG15;IFI35;DDX60;PARP14;PARP9
FOS_endothelial cell of umbilical vein_hg19	2000-11-01	0.134657	0.999961	0.0258052	0.203035	-1.35977	2.72638	ISG20;HERC5;CXCL11;MT2A;MLKL;IFI16;TRIM5;NLRC5;IFI44;IFIT3;IFIT2
CTCF_WI38_hg19	13/2447	0.132248	0.999961	0.020159	0.194955	-1.33889	2.70868	BATF2;CD274;IFI6;UBE2L6;IFI35;DDX60;IFIH1;HERC5;ISG20;TRIM5;FGF19;IRF9;HERC6
EZH2_HepG2_hg19	2000-11-01	0.134657	0.999961	0.0258052	0.203035	-1.34972	2.70621	IFIH1;HERC5;ISG20;SAMD9;EPSTI1;TRIM69;GMPR;UBE2L6;PARP9;HERC6;LY6E
CEBPB_IMR-90_hg19	2000-11-01	0.134657	0.999961	0.0258052	0.203035	-1.34678	2.70032	IFITM3;ISG20;BST2;BATF2;CD274;IFI16;MX1;IFIT1;GBP1;TNFSF13B;IFIT2
RAD21_HeLa-S3_hg19	2000-11-01	0.134657	0.999961	0.0258052	0.203035	-1.33702	2.68076	IFITM3;ISG20;CD274;BATF2;OAS1;SP110;DDX58;IFIT5;UBE2L6;PARP14;IRF9
E2F4_MCF 10A_hg19	2000-11-01	0.134657	0.999961	0.0258052	0.203035	-1.32658	2.65982	IFITM3;CD274;CXCL10;IFITM1;STAT1;CMPK2;ISG15;PARP14;IFIT1;GBP1;USP18
MTA3_GM12878_hg19	7/1150	0.14627	0.999961	0.045469	0.303854	-1.38003	2.65283	ZBP1;OAS3;MX2;IFI6;PARP9;XAF1;REC8
CTCF_HCT116_hg19	16/3149	0.133634	0.999961	0.0146832	0.158239	-1.31723	2.65113	ZBP1;BATF2;CD274;DDX58;IFI6;UBE2L6;IFI35;PARP14;IFIH1;HERC5;ISG20;TRIM5;FGF19;TRIM69;IRF9;HERC6
USF2_HeLa-S3_hg19	2000-11-01	0.134657	0.999961	0.0258052	0.203035	-1.31942	2.64546	ISG20;IFITM3;BATF2;SAMD9;OAS1;DHX58;MX1;IFI35;DNA2;IFIT1;IRF9
TRIM28_U2OS_hg19	2000-11-01	0.134657	0.999961	0.0258052	0.203035	-1.31877	2.64416	IFIH1;ISG20;HERC5;SP110;IRF7;UBE2L6;DNA2;IFI35;IFIT1;IFI44L;IRF9
CTCF_choroid plexus epithelial cell_hg19	8/1381	0.152804	0.999961	0.0426273	0.300302	-1.39934	2.6288	BATF2;CD274;DDX60L;UBE2L6;IFI35;PPM1K;PARP14;IRF9
eGFP-GATA2_K562_hg19	2000-11-01	0.134657	0.999961	0.0258052	0.203035	-1.29824	2.60299	BST2;ISG20;IFI16;MLKL;TRIM5;TRIM69;UBE2L6;IFI35;APOL1;IRF9;IFIT3
RCOR1_GM12878_hg19	2000-11-01	0.134657	0.999961	0.0258052	0.203035	-1.29697	2.60046	RTP4;BST2;IFIH1;ZBP1;ISG20;OAS2;STAT1;EPSTI1;PPM1K;IFIT1;GBP4
TCF12_H1-hESC_hg19	7/1158	0.150013	0.999961	0.0468848	0.303854	-1.35764	2.57548	HERC5;BATF2;CD274;STAT1;DNA2;SLC15A3;IRF9
EZH2_fibroblast of lung_hg19	2000-11-01	0.134657	0.999961	0.0258052	0.203035	-1.282	2.57044	IFIH1;RSAD2;OAS1;SP110;OAS3;HRASLS2;EPSTI1;CMPK2;HERC6;OASL;TNFSF13B
RBBP5_K562_hg19	2000-11-01	0.134657	0.999961	0.0258052	0.203035	-1.27984	2.5661	IFIH1;CD274;SAMD9;DDX58;OAS3;MX1;IFI6;IFIT5;DDX60L;PARP14;IFIT3
RFX5_HepG2_hg19	2000-11-01	0.134657	0.999961	0.0258052	0.203035	-1.25875	2.52383	BST2;CD274;BATF2;STAT1;DDX58;OAS2;MX1;ISG15;UBE2L6;IFIT1;IRF9
TAL1_G1E_mm9	6/983	0.169947	0.999961	0.0614952	0.321797	-1.40299	2.48648	ISG20;SLFN5;CD274;UBE2L6;USP18;REC8
POLR2AphosphoS5_GM12891_hg19	10/1809	0.14653	0.999961	0.0321956	0.245975	-1.27969	2.45768	SP110;IFI6;IFIT5;IFI44;DDX60L;DNA2;PARP14;APOL1;IFI44L;OASL
CEBPB_MCF-7_hg19	7/1173	0.157155	0.999961	0.0496158	0.303854	-1.28338	2.37493	ISG20;SLC25A28;STAT1;DDX60L;UBE2L6;DNA2;IFIT1
POLR2A_GM12878_hg19	25/5311	0.131426	0.999961	0.00516382	0.0805134	-1.16305	2.36019	SLFN5;CD274;SAMD9L;IFITM1;SAMD9;IFIT5;IFI6;UBE2L6;DDX60L;USP18;HERC5;IFIH1;MT2A;SLC25A28;IFI16;EPSTI1;APOL1;HERC6;IFI44;PARP14;PARP9;REC8;CXCL10;HSH2D;LAP3
TCF3_GM12878_hg19	8/1413	0.167049	0.999961	0.0476404	0.303854	-1.30869	2.34185	CD274;DHX58;EPSTI1;PPM1K;LGALS9;DNA2;PARP14;USP18
ZC3H11A_CH12.LX_mm9	8/1429	0.174401	0.999961	0.0502873	0.303854	-1.33452	2.33059	IFITM3;SAMD9L;SP110;DHX58;IRF7;TRIM69;GBP4;IFIT2
GATA1_erythroblast_hg19	2266-12-01	0.147587	0.999961	0.0260438	0.203035	-1.20936	2.31391	ISG20;CD274;RSAD2;IFI16;STAT1;TRIM5;DDX58;EPSTI1;CMPK2;DDX60L;USP18;IRF9
ATF2_GM12878_hg19	9/1641	0.169071	0.999961	0.0432373	0.300302	-1.29309	2.2984	HERC5;IFITM1;OAS2;IFIT5;UBE2L6;PPM1K;REC8;IFIT3;GBP4
CTCF_T47D_hg19	7/1219	0.180021	0.999961	0.0586193	0.311008	-1.33903	2.29602	HERC5;BATF2;CD274;SLFN5;UBE2L6;IRF9;HERC6
TAF1_GM12892_hg19	9/1619	0.159841	0.999961	0.0402498	0.292865	-1.24627	2.28513	SLFN5;CD274;IFI16;STAT1;DHX58;IRF7;IFIT5;IFI44;PARP14
CTCF_fibroblast of upper leg skin_hg19	9/1665	0.179428	0.999961	0.0466651	0.303854	-1.31728	2.26306	CD274;SP110;OAS3;UBE2L6;PPM1K;IFI35;PARP14;IRF9;HERC6
TCF12_GM12878_hg19	6/1023	0.192669	0.999961	0.0715585	0.364471	-1.34121	2.20868	HERC5;CD274;IRF7;EPSTI1;PPM1K;USP18
ESR1_ECC-1_hg19	4/637	0.223339	0.999961	0.108817	0.436107	-1.4286	2.14156	HERC5;MT2A;DDX58;LY6E
RELA_GM18526_hg19	5/838	0.213162	0.999961	0.0910293	0.436107	-1.33362	2.06138	IFIH1;BST2;IFITM1;STAT1;OAS3
RUNX3_GM12878_hg19	9/1674	0.183388	0.999961	0.0479966	0.303854	-1.20405	2.04225	ETV7;BATF2;IFITM1;IFI16;IFI6;EPSTI1;APOL1;USP18;IFI44L
MAX_MCF-7_hg19	7/1275	0.209676	0.999961	0.0708796	0.363436	-1.30369	2.03662	HERC5;OAS3;ISG15;PPM1K;IFI35;DNA2;IRF9
BCLAF1_GM12878_hg19	8/1490	0.203748	0.999961	0.0612567	0.321797	-1.25265	1.9928	CD274;IFI16;DDX58;MX2;UBE2L6;PARP14;IFIT1;GBP4
EP300_GM12878_hg19	22/4724	0.167845	0.999961	0.0105964	0.120252	-1.115	1.98996	ZBP1;BATF2;MLKL;SP110;STAT1;GMPR;ISG15;PPM1K;PARP9;DDX60;IFI44L;ETV7;HERC5;ISG20;BST2;OAS2;DHX58;IRF7;CMPK2;LAP3;GBP4;IRF9
CTCF_HGPS cell_hg19	2000-10-01	0.225891	0.999961	0.0568732	0.303854	-1.30019	1.9343	ISG20;BATF2;CD274;DDX58;UBE2L6;IFI35;PPM1K;PARP14;APOL1;IRF9
CTCF_skin fibroblast_hg19	2000-10-01	0.225891	0.999961	0.0568732	0.303854	-1.29417	1.92533	HERC5;BATF2;DDX58;IFI35;PPM1K;PARP14;APOL1;PARP9;DDX60;IRF9
BRCA1_GM12878_hg19	2000-10-01	0.225891	0.999961	0.0568732	0.303854	-1.27266	1.89334	SP110;IRF7;PPM1K;LAP3;PARP14;PARP9;DDX60;IRF9;HERC6;OASL
FOSL2_HepG2_hg19	3/459	0.253537	0.999961	0.143466	0.514591	-1.36219	1.86926	ISG20;MT2A;APOL1
CTCF_B cell_hg19	2000-10-01	0.225891	0.999961	0.0568732	0.303854	-1.23513	1.8375	STAT1;EPSTI1;IFIT5;DDX60L;ISG15;UBE2L6;IFI35;REC8;IRF9;IFIT2
CHD1_K562_hg19	2000-10-01	0.225891	0.999961	0.0568732	0.303854	-1.2304	1.83046	IFIH1;IFITM3;ZBP1;SAMD9L;MLKL;DDX58;OAS3;DDX60L;PARP14;GBP4
FOS_HeLa-S3_hg19	5/860	0.22835	0.999961	0.0988631	0.436107	-1.23799	1.82836	ISG20;MT2A;OAS1;SAMD9;TRIM5
RCOR1_HeLa-S3_hg19	2000-10-01	0.225891	0.999961	0.0568732	0.303854	-1.21907	1.81362	IFITM3;CD274;SP110;OAS3;MX1;IFIT5;ISG15;LAP3;PPM1K;IRF9
JUND_K562_hg19	2000-10-01	0.225891	0.999961	0.0568732	0.303854	-1.19845	1.78293	BST2;CD274;IFITM1;OAS3;MX1;DHX58;PPM1K;LAP3;IFI35;IRF9
CTCF_GM19238_hg19	2000-10-01	0.225891	0.999961	0.0568732	0.303854	-1.17949	1.75473	HERC5;BATF2;OAS3;DHX58;IFI35;PPM1K;XAF1;PARP14;APOL1;IRF9
CTCF_HL-60_hg19	2000-10-01	0.225891	0.999961	0.0568732	0.303854	-1.17605	1.74962	ISG20;IFIH1;HERC5;CD274;BATF2;IFI6;UBE2L6;IFI35;IRF9;HERC6
CTCF_cardiac muscle cell_hg19	9/1777	0.231428	0.999961	0.065076	0.335933	-1.18915	1.7403	BATF2;CD274;IFI6;CMPK2;UBE2L6;PPM1K;IFI35;PARP14;IRF9
EZH2_astrocyte_hg19	2000-10-01	0.225891	0.999961	0.0568732	0.303854	-1.16403	1.73173	ETV7;IFITM1;MLKL;SP110;CMPK2;UBE2L6;SLC15A3;USP18;REC8;HERC6
TAL1_erythroblast_mm9	5/885	0.245996	0.999961	0.10817	0.436107	-1.23011	1.72515	ISG20;OAS3;UBE2L6;ISG15;USP18
SMC3_HeLa-S3_hg19	2000-10-01	0.225891	0.999961	0.0568732	0.303854	-1.15025	1.71123	IFITM3;BST2;ISG20;BATF2;MLKL;SP110;MX1;IFIT5;UBE2L6;ISG15
SMC3_HepG2_hg19	2000-10-01	0.225891	0.999961	0.0568732	0.303854	-1.14902	1.7094	ISG20;BST2;CD274;BATF2;DDX58;OAS3;UBE2L6;IFI35;IFIT1;IRF9
NFE2_GM12878_hg19	2000-10-01	0.225891	0.999961	0.0568732	0.303854	-1.12793	1.67802	HERC5;ISG20;BATF2;SLC25A28;STAT1;TRIM5;DHX58;IFI6;LAP3;IRF9
ZNF263_HEK293_hg19	2000-10-01	0.225891	0.999961	0.0568732	0.303854	-1.10957	1.65071	ISG20;HERC5;BATF2;SP110;STAT1;IRF7;DDX60L;PARP14;IRF9;OASL
MXI1_HepG2_hg19	2000-10-01	0.225891	0.999961	0.0568732	0.303854	-1.10524	1.64427	ETV7;HERC5;CD274;BATF2;STAT1;OAS3;ISG15;DDX60L;PARP14;APOL1
MXI1_K562_hg19	2000-10-01	0.225891	0.999961	0.0568732	0.303854	-1.09335	1.62659	BATF2;MT2A;STAT1;IRF7;UBE2L6;IFI35;LAP3;PPM1K;APOL1;PARP14
POLR2AphosphoS5_SK-N-SH_hg19	7/1331	0.241085	0.999961	0.0845822	0.419615	-1.14076	1.62285	SLFN5;SAMD9;STAT1;MX1;IFI44;ISG15;USP18
ELK1_GM12878_hg19	2000-10-01	0.225891	0.999961	0.0568732	0.303854	-1.08349	1.61191	SLFN5;OAS2;STAT1;IFIT5;EPSTI1;IFI44;ISG15;LAP3;IFI35;DDX60
POLR2A_CH12.LX_mm9	2000-10-01	0.225891	0.999961	0.0568732	0.303854	-1.07946	1.60592	HELZ2;BST2;CD274;MX2;ISG15;PPM1K;DNA2;LGALS9;PARP14;GBP4
ZKSCAN1_HeLa-S3_hg19	2000-10-01	0.225891	0.999961	0.0568732	0.303854	-1.0552	1.56983	BST2;ISG20;BATF2;CD274;MX1;IFIT5;DDX60L;PPM1K;DDX60;IRF9
CTCF_fibroblast of foreskin _hg19	2261-11-01	0.236652	0.999961	0.054803	0.303854	-1.08534	1.56415	IFIH1;HERC5;ISG20;BATF2;CD274;DDX58;IFI6;UBE2L6;IFI35;IRF9;HERC6
IRF3_GM12878_hg19	2000-10-01	0.225891	0.999961	0.0568732	0.303854	-1.0425	1.55092	RTP4;BST2;SLFN5;SLC25A28;TRIM5;DHX58;IRF7;PPM1K;REC8;IRF9
RAD21_MCF-7_hg19	2508-12-01	0.239892	0.999961	0.0505857	0.303854	-1.08386	1.54728	ZBP1;HERC5;ISG20;BATF2;CD274;DDX58;GMPR;CMPK2;UBE2L6;IFI35;PARP14;IRF9
MYC_NB4_hg19	2000-10-01	0.225891	0.999961	0.0568732	0.303854	-1.03346	1.53748	IFIH1;BATF2;IFI16;SP110;DDX58;OAS3;ISG15;DNA2;DDX60;IRF9
CTCF_mammary epithelial cell_hg19	2522-12-01	0.245859	0.999961	0.0523762	0.303854	-1.08769	1.52602	HERC5;ISG20;IFIH1;BATF2;CD274;IFI6;UBE2L6;PPM1K;IFI35;PARP14;IRF9;TNFSF13B
POLR2AphosphoS5_HCT116_hg19	8/1588	0.254761	0.999961	0.0818623	0.411466	-1.07105	1.46458	CD274;SAMD9;DDX58;MX1;IFI6;GMPR;PPM1K;IFIT1
REST_GM12878_hg19	6/1149	0.270923	0.999961	0.109129	0.436107	-1.12034	1.46308	OAS1;STAT1;MX2;OAS3;LAP3;IRF9
MAFK_MEL cell line_mm9	4/738	0.308087	0.999961	0.159308	0.553234	-1.23707	1.4565	HSH2D;EVA1B;PPM1K;GBP1
SIN3A_HepG2_hg19	5/955	0.297155	0.999961	0.136417	0.496298	-1.18695	1.44037	MT2A;SLC25A28;STAT1;OAS3;APOL1
ZZZ3_GM12878_hg19	2/293	0.306244	0.999961	0.203869	0.587761	-1.20378	1.42452	BST2;GBP1
MEF2A_GM12878_hg19	5/970	0.308376	0.999961	0.142868	0.514591	-1.15815	1.36249	CD274;STAT1;LAMP3;ISG15;IFIT1
JUN_endothelial cell of umbilical vein_hg19	5/988	0.321928	0.999961	0.150785	0.534035	-1.17926	1.33661	ISG20;MT2A;NLRC5;DDX60L;IFIT3
CTCF_fibroblast of lung_hg19	17/3799	0.266477	0.999961	0.0363681	0.267166	-1.00741	1.33227	BATF2;CD274;MLKL;DDX58;STAT1;IFI6;UBE2L6;ISG15;IFI35;PPM1K;PARP14;USP18;ISG20;ETV7;OAS3;APOL1;IRF9
ZC3H11A_MEL cell line_mm9	4/779	0.343609	0.999961	0.181938	0.587761	-1.24356	1.32843	IFITM3;SAMD9L;DHX58;TRIM69
RXRA_GM12878_hg19	2/318	0.341138	0.999961	0.229861	0.634831	-1.19978	1.29032	STAT1;IRF9
UBTF_K562_hg19	15/3293	0.262121	0.999961	0.0430069	0.300302	-0.96027	1.28575	IFITM3;CD274;MLKL;DDX58;STAT1;IFIT5;ISG15;DDX60L;IFI35;PARP14;ISG20;MT2A;SLC25A28;OAS3;IRF9
POLR2AphosphoS5_HepG2_hg19	8/1668	0.299221	0.999961	0.101446	0.436107	-1.01377	1.22318	ISG20;BATF2;OAS1;IFI6;ISG15;DNA2;IFIT1;LY6E
TCF7L2_HepG2_hg19	3/548	0.345938	0.999961	0.205496	0.587761	-1.122	1.191	IFIH1;SLC25A28;FGF19
CTCF_fibroblast of gingiva_hg19	2237-10-01	0.342821	0.999961	0.10183	0.436107	-1.04122	1.11468	BATF2;CD274;DDX58;OAS3;IFI6;UBE2L6;IFI35;PPM1K;PARP14;IRF9
CTCF_CD14-positive monocyte_hg19	2000-09-01	0.348546	0.999961	0.114126	0.436107	-1.05173	1.10851	BATF2;CD274;IFI16;STAT1;UBE2L6;ISG15;PPM1K;IFI35;REC8
EZH2_HeLa-S3_hg19	2000-09-01	0.348546	0.999961	0.114126	0.436107	-1.02529	1.08064	BATF2;CXCL10;MT2A;OAS1;TRIM5;MX2;PPM1K;PARP14;OASL
CTCF_G1E_mm9	2246-10-01	0.347522	0.999961	0.103866	0.436107	-1.01208	1.0697	IFIH1;SAMD9L;HSH2D;SLC25A28;DHX58;TRIM69;UBE2L6;PARP9;IRF9;IFIT2
BHLHE40_GM12878_hg19	2000-09-01	0.348546	0.999961	0.114126	0.436107	-1.00971	1.06422	BATF2;MLKL;IFI16;STAT1;LAMP3;HRASLS2;LAP3;LGALS9;IFI44L
CTCF_foreskin fibroblast_hg19	2745-12-01	0.34763	0.999961	0.0869782	0.42597	-1.0066	1.06359	ISG20;BATF2;CD274;DDX58;OAS3;IFI6;UBE2L6;IFI35;PPM1K;PARP14;IRF9;IFIT3
EZH2_endothelial cell of umbilical vein_hg19	2000-09-01	0.348546	0.999961	0.114126	0.436107	-1.00055	1.05456	ETV7;IFI16;STAT1;EPSTI1;CMPK2;IFI35;XAF1;SLC15A3;REC8
BHLHE40_K562_hg19	2000-09-01	0.348546	0.999961	0.114126	0.436107	-0.995633	1.04938	BATF2;CD274;STAT1;DDX58;IFIT5;LAP3;IFI35;PARP14;IRF9
EZH2_myotube_hg19	2000-09-01	0.348546	0.999961	0.114126	0.436107	-0.991472	1.045	ZBP1;BATF2;IFI16;OAS2;FGF19;UBE2L6;XAF1;IFI44L;OASL
CTCF_endothelial cell of umbilical vein_hg19	15/3469	0.33461	0.999961	0.0627269	0.326009	-0.946352	1.03606	IFITM3;BATF2;CD274;DDX58;MX1;DDX60L;UBE2L6;IFI35;PPM1K;PARP14;ISG20;IFIH1;APOL1;IRF9;HERC6
FOSL2_MCF-7_hg19	2/329	0.356336	0.999961	0.241376	0.651661	-0.996938	1.02872	ISG20;SAMD9
RCOR1_CH12.LX_mm9	2000-09-01	0.348546	0.999961	0.114126	0.436107	-0.973941	1.02652	HELZ2;CD274;SAMD9L;DDX58;MX2;IFI35;IFIT1;PARP14;TNFSF13B
EZH2_skeletal muscle myoblast_hg19	2000-09-01	0.348546	0.999961	0.114126	0.436107	-0.958839	1.0106	CD274;MLKL;SP110;MX2;LAMP3;FGF19;IFI6;NLRC5;PPM1K
TFAP2A_HeLa-S3_hg19	1995-09-01	0.345788	0.999961	0.112844	0.436107	-0.949215	1.008	HERC5;BST2;SLFN5;MT2A;SAMD9;DDX58;ISG15;PPM1K;LY6E
RELA_GM15510_hg19	2000-09-01	0.348546	0.999961	0.114126	0.436107	-0.941701	0.992538	ZBP1;BST2;HERC5;MLKL;OAS3;MX2;ISG15;LAP3;DNA2
POLR2A_HeLa-S3_hg19	18/4163	0.30975	0.999961	0.0420308	0.300108	-0.846002	0.991505	BATF2;CD274;SP110;STAT1;MX1;IFI6;IFI44;ISG15;PARP14;USP18;REC8;IFIH1;ISG20;OAS1;OAS3;LAP3;APOL1;HERC6
HCFC1_K562_hg19	2000-09-01	0.348546	0.999961	0.114126	0.436107	-0.933377	0.983764	CD274;IFITM1;STAT1;DDX58;DHX58;MX1;DDX60L;PPM1K;IRF9
JUND_GM12878_hg19	4/809	0.369717	0.999961	0.199148	0.587761	-0.984783	0.979876	ISG20;ZBP1;MX2;IRF7
MXI1_HeLa-S3_hg19	2000-09-01	0.348546	0.999961	0.114126	0.436107	-0.927149	0.9772	ISG20;BATF2;CD274;IFI16;OAS3;MX1;IFIT5;PPM1K;LAP3
MAFK_K562_hg19	2000-09-01	0.348546	0.999961	0.114126	0.436107	-0.918303	0.967877	ISG20;BATF2;CD274;MT2A;MLKL;IFI6;UBE2L6;DNA2;IRF9
EZH2_mammary epithelial cell_hg19	2000-09-01	0.348546	0.999961	0.114126	0.436107	-0.916159	0.965617	ZBP1;BATF2;RSAD2;SP110;IFI35;IFIT3;IRF9;HERC6;OASL
POLR2A_endothelial cell of umbilical vein_hg19	19/4459	0.326396	0.999961	0.0417336	0.300108	-0.861949	0.965076	IFITM3;SAMD9L;IFI6;IFI44;GMPR;ISG15;PARP14;OASL;MT2A;TGIF2-C20ORF24;IFI16;OAS1;LAMP3;IRF7;CMPK2;LAP3;XAF1;APOL1;LY6E
CTCF_lung_hg19	2000-09-01	0.348546	0.999961	0.114126	0.436107	-0.914409	0.963773	BATF2;DDX58;SP110;DHX58;UBE2L6;ISG15;IFI35;PPM1K;IRF9
MXI1_H1-hESC_hg19	2000-09-01	0.348546	0.999961	0.114126	0.436107	-0.902029	0.950725	BATF2;CD274;STAT1;OAS3;MX1;DNA2;USP18;IRF9;REC8
MAX_NB4_hg19	2000-09-01	0.348546	0.999961	0.114126	0.436107	-0.899817	0.948392	IFIH1;CD274;BATF2;IFI16;MLKL;DDX58;STAT1;OAS3;DNA2
CTCF_bronchial epithelial cell_hg19	2023-09-01	0.361281	0.999961	0.120133	0.454363	-0.928161	0.94496	ETV7;BATF2;CD274;STAT1;OAS3;UBE2L6;PPM1K;IFI35;IRF9
CTCF_epithelial cell of esophagus_hg19	7/1548	0.373889	0.999961	0.150984	0.534035	-0.960259	0.9447	BATF2;CD274;IFI6;UBE2L6;IFI35;PPM1K;IRF9
SMC3_SK-N-SH_hg19	2000-09-01	0.348546	0.999961	0.114126	0.436107	-0.895848	0.94421	HERC5;ZBP1;BATF2;CD274;FGF19;UBE2L6;PARP14;IRF9;HERC6
ZNF384_CH12.LX_mm9	2000-09-01	0.348546	0.999961	0.114126	0.436107	-0.89155	0.939679	HELZ2;SAMD9L;MLKL;STAT1;SP110;DHX58;PPM1K;IFIT1;IFIT2
NRF1_GM12878_hg19	2000-09-01	0.348546	0.999961	0.114126	0.436107	-0.880049	0.927558	HERC5;CD274;MT2A;MX2;DHX58;IFIT5;GMPR;ISG15;LY6E
RFX5_HeLa-S3_hg19	2000-09-01	0.348546	0.999961	0.114126	0.436107	-0.87587	0.923153	IFIH1;IFITM3;BST2;CD274;BATF2;IFITM1;SAMD9;IFIT5;GBP1
RNF2_K562_hg19	2000-09-01	0.348546	0.999961	0.114126	0.436107	-0.873753	0.920921	ISG20;MT2A;OAS3;CMPK2;GMPR;UBE2L6;LAP3;USP18;HERC6
RAD21_H1-hESC_hg19	2750-12-01	0.350024	0.999961	0.0878896	0.427692	-0.873347	0.916798	ISG20;BATF2;CD274;MT2A;DDX58;SP110;MX1;UBE2L6;IFI35;DNA2;PARP14;IRF9
NFYB_K562_hg19	2000-09-01	0.348546	0.999961	0.114126	0.436107	-0.8615	0.908007	BST2;CXCL10;SLFN5;SLC25A28;SAMD9;STAT1;TRIM5;IFI6;IRF7
SIN3A_CH12.LX_mm9	2000-09-01	0.348546	0.999961	0.114126	0.436107	-0.844614	0.89021	HELZ2;SAMD9L;SLC25A28;MX2;UBE2L6;DNA2;XAF1;IFIT1;GBP4
POLR2A_spleen_mm9	2000-09-01	0.348546	0.999961	0.114126	0.436107	-0.842985	0.888493	BST2;HSH2D;MX2;IRF7;ISG15;IFI35;PARP14;GBP4;HERC6
POLR2A_GM19193_hg19	2000-09-01	0.348546	0.999961	0.114126	0.436107	-0.841813	0.887257	SP110;DDX58;OAS3;IFI6;IFI44;CMPK2;USP18;IRF9;OASL
CTCF_epithelial cell of proximal tubule_hg19	2051-09-01	0.376874	0.999961	0.127679	0.468974	-0.904253	0.882411	IFIH1;BATF2;CD274;IFI6;UBE2L6;ISG15;IFI35;PARP14;IRF9
NANOG_H1-hESC_hg19	1/113	0.35042	0.999961	0.27698	0.719772	-0.815099	0.854732	PPM1K
NFYA_K562_hg19	2000-09-01	0.348546	0.999961	0.114126	0.436107	-0.794286	0.837165	CXCL10;SLFN5;IFITM1;SLC25A28;SAMD9;STAT1;TRIM5;IFI6;PPM1K
TAL1_MEL cell line_mm9	2290-10-01	0.370668	0.999961	0.114164	0.436107	-0.840385	0.834038	ISG20;SLFN5;CD274;SLC25A28;OAS3;MX2;UBE2L6;ISG15;USP18;REC8
CTCF_fibroblast of skin of abdomen_hg19	2317-10-01	0.384981	0.999961	0.120767	0.454512	-0.860491	0.821392	ISG20;BATF2;CD274;DDX58;STAT1;UBE2L6;IFI35;PPM1K;IFIT3;IRF9
RXRA_H1-hESC_hg19	1/117	0.360294	0.999961	0.28518	0.726358	-0.803229	0.819964	REC8
TEAD4_ECC-1_hg19	2051-09-01	0.376874	0.999961	0.127679	0.468974	-0.840141	0.819847	IFITM3;HERC5;SLC25A28;TGIF2-C20ORF24;TRIM5;DDX58;STAT1;PPM1K;IFIT3
POLR2A_lung_mm9	2000-09-01	0.348546	0.999961	0.114126	0.436107	-0.760472	0.801525	BST2;BATF2;SLFN5;LAMP3;CMPK2;NSG1;PARP14;REC8;IFIT2
NR3C1_A549_hg19	8/1855	0.408821	0.999961	0.156654	0.549006	-0.895171	0.80071	ISG20;MT2A;MLKL;SP110;OAS3;HRASLS2;UBE2L6;APOL1
CTCF_fibroblast of the aortic adventitia_hg19	2332-10-01	0.392959	0.999961	0.124527	0.464092	-0.844166	0.788494	ISG20;BATF2;CD274;DDX58;IFI6;GMPR;UBE2L6;IFI35;PPM1K;IRF9
CTCF_A549_hg19	22/5283	0.348791	0.999961	0.0352432	0.263978	-0.745504	0.785227	BATF2;CD274;SLFN5;SAMD9L;DDX58;IFI6;UBE2L6;DDX60L;IFI35;PPM1K;PARP14;DDX60;HERC5;ISG20;IFIH1;TRIM5;FGF19;OAS3;CMPK2;APOL1;IRF9;HERC6
USF1_HepG2_hg19	7/1608	0.412099	0.999961	0.172815	0.586804	-0.869346	0.770667	HERC5;ISG20;BATF2;DHX58;LAP3;DNA2;IRF9
CTCF_fibroblast of villous mesenchyme_hg19	2341-10-01	0.397753	0.999961	0.126815	0.468974	-0.806117	0.743179	ISG20;BATF2;CD274;DDX58;IFI6;UBE2L6;IFI35;PARP14;IRF9;HERC6
POLR2A_H1-hESC_hg19	2809-12-01	0.378513	0.999961	0.0991035	0.436107	-0.751669	0.73025	ETV7;ISG20;HERC5;CD274;SLFN5;TRIM5;FGF19;DDX60L;LAP3;IFI35;PARP14;HERC6
CTCF_HepG2_hg19	13/3081	0.387373	0.999961	0.0943412	0.436107	-0.751753	0.712937	BATF2;CD274;DDX58;IFI6;UBE2L6;IFI35;PPM1K;PARP14;HERC5;OAS3;APOL1;IRF9;HERC6
SRF_HCT116_hg19	2/413	0.467413	0.999961	0.329425	0.765931	-0.935714	0.711649	BATF2;ISG15
TCF7L2_HeLa-S3_hg19	2827-12-01	0.387277	0.999961	0.102694	0.436107	-0.746331	0.70798	ISG20;MT2A;SLC25A28;MLKL;DDX58;IRF7;IFIT5;IFI6;DDX60L;PPM1K;PARP9;HERC6
RXRA_SK-N-SH_hg19	1/139	0.412009	0.999961	0.328662	0.765931	-0.788012	0.698738	IRF9
CTCF_GM12865_hg19	7/1640	0.432482	0.999961	0.185008	0.587761	-0.828407	0.694383	BATF2;CD274;DDX58;UBE2L6;IFI35;PARP14;IRF9
EP300_SK-N-SH_hg19	2603-11-01	0.402129	0.999961	0.118489	0.450375	-0.755356	0.688115	HERC5;CD274;MT2A;IFI16;STAT1;MX1;PPM1K;PARP9;REC8;GBP4;IRF9
GATA2_G1E_mm9	2/424	0.481151	0.999961	0.340828	0.765931	-0.939058	0.68699	IRF9;REC8
MAX_K562_hg19	16/3845	0.387141	0.999961	0.0728646	0.368666	-0.706231	0.67019	CD274;BATF2;SAMD9;STAT1;SP110;PARP14;HERC5;CXCL10;MT2A;OAS3;CMPK2;DNA2;LAP3;APOL1;IRF9;LY6E
FOXP2_SK-N-MC_hg19	2/423	0.479911	0.999961	0.339794	0.765931	-0.886607	0.650907	ISG20;PPM1K
JUND_CH12.LX_mm9	6/1454	0.478924	0.999961	0.232661	0.634831	-0.872274	0.642179	HELZ2;CXCL10;CD274;MX1;TRIM69;IFI44
NFIC_GM12878_hg19	5/1143	0.439968	0.999961	0.225873	0.632114	-0.781441	0.641604	ZBP1;ISG20;DDX58;ISG15;REC8
CTCF_astrocyte of the spinal cord_hg19	2167-09-01	0.441975	0.999961	0.161599	0.55364	-0.785335	0.641227	ISG20;BATF2;CD274;MLKL;DDX58;IFI6;UBE2L6;IFI35;IRF9
MAFK_HepG2_hg19	13/3120	0.405765	0.999961	0.101618	0.436107	-0.707784	0.638407	BATF2;SLFN5;UBE2L6;ISG15;IFI35;DDX60;IFIT1;ISG20;MT2A;OAS1;EPSTI1;APOL1;IRF9
ESR1_T47D_hg19	2/425	0.48239	0.999961	0.341862	0.765931	-0.865325	0.630825	SLFN5;LY6E
HDAC2_MCF-7_hg19	4/913	0.459297	0.999961	0.262177	0.693091	-0.80137	0.623513	STAT1;GMPR;PPM1K;LY6E
ZC3H11A_ES-E14_mm9	4/949	0.489457	0.999961	0.284898	0.726358	-0.870171	0.621701	IFITM3;SAMD9L;DHX58;TRIM69
CEBPB_HepG2_hg19	15/3621	0.401002	0.999961	0.0842056	0.419615	-0.672456	0.614484	IFITM3;CD274;BATF2;STAT1;MX1;ISG15;IFIT1;TNFSF13B;ISG20;BST2;SLC25A28;OAS3;LAP3;GBP1;IRF9
USF1_GM12878_hg19	2162-09-01	0.439167	0.999961	0.160051	0.5533	-0.741709	0.610334	HERC5;ISG20;OAS2;STAT1;DHX58;DNA2;LAP3;SLC15A3;IRF9
EP300_K562_hg19	20/4840	0.375261	0.999961	0.0484081	0.303854	-0.615142	0.602921	CD274;BATF2;MLKL;SAMD9;STAT1;IFI6;IFIT5;UBE2L6;IFI35;PPM1K;PARP14;OASL;ISG20;BST2;IFIH1;MT2A;TRIM5;IRF7;DNA2;IRF9
HDAC2_K562_hg19	2623-11-01	0.412336	0.999961	0.123176	0.461308	-0.677695	0.600381	ISG20;CD274;BATF2;OAS1;OAS2;STAT1;TRIM5;CMPK2;DDX60;IRF9;GBP4
MAX_A549_hg19	13/3133	0.411916	0.999961	0.104119	0.436107	-0.664723	0.589566	CD274;STAT1;DDX58;IFIT5;DDX60L;PPM1K;PARP9;HERC5;TGIF2-C20ORF24;OAS3;CMPK2;DNA2;IRF9
FOXP2_PFSK-1_hg19	1/163	0.463727	0.999961	0.373125	0.822029	-0.761378	0.585088	LAP3
RCOR1_IMR-90_hg19	1930-08-01	0.453442	0.999961	0.182246	0.587761	-0.739165	0.584597	IFITM3;ISG20;MT2A;NLRC5;TRIM69;UBE2L6;PARP14;USP18
GATA2_K562_hg19	4/951	0.491114	0.999961	0.28617	0.726358	-0.8096	0.575689	BST2;EPSTI1;GMPR;CMPK2
POLR2AphosphoS5_PFSK-1_hg19	6/1427	0.460564	0.999961	0.220204	0.618513	-0.741745	0.575078	ISG20;SLFN5;OAS1;TRIM5;IFI6;IFI35
SIN3A_HCT116_hg19	3/689	0.489121	0.999961	0.312771	0.765931	-0.790776	0.56552	BST2;MT2A;STAT1
POLR2AphosphoS5_HL-60_hg19	6/1459	0.482307	0.999961	0.234993	0.638913	-0.725513	0.529025	IFIH1;SP110;DDX58;DHX58;ISG15;DNA2
PAX5_GM12892_hg19	2/436	0.495894	0.999961	0.353202	0.786724	-0.733985	0.514812	STAT1;PPM1K
CTCF_GM12801_hg19	2000-08-01	0.494691	0.999961	0.207716	0.587761	-0.723473	0.509196	ISG20;CD274;SLFN5;TRIM5;IFI6;UBE2L6;IRF9;HERC6
CTCF_GM06990_hg19	2240-09-01	0.482803	0.999961	0.185025	0.587761	-0.690653	0.502897	ISG20;BATF2;CD274;MLKL;UBE2L6;IFI35;PPM1K;PARP14;IRF9
CTCF_cardiac fibroblast_hg19	2000-08-01	0.494691	0.999961	0.207716	0.587761	-0.710206	0.499858	ETV7;BATF2;CD274;SP110;DHX58;UBE2L6;IFI35;IRF9
ARID3A_HepG2_hg19	2000-08-01	0.494691	0.999961	0.207716	0.587761	-0.70526	0.496377	BST2;ISG20;CD274;TRIM5;DHX58;MX1;CMPK2;PPM1K
CTCF_H54_hg19	2000-08-01	0.494691	0.999961	0.207716	0.587761	-0.686113	0.482901	BATF2;CD274;DDX58;UBE2L6;IFI35;PPM1K;APOL1;IRF9
CUX1_K562_hg19	2000-08-01	0.494691	0.999961	0.207716	0.587761	-0.678183	0.47732	ISG20;IFITM3;BST2;BATF2;MT2A;IFI16;STAT1;DNA2
CTCF_GM12878_hg19	17/4238	0.445215	0.999961	0.0853043	0.420467	-0.587919	0.475743	BATF2;CD274;MLKL;MX1;UBE2L6;ISG15;IFI35;PARP14;IFIT1;REC8;HERC5;IFIH1;OAS3;DHX58;CMPK2;APOL1;IRF9
CTCF_GM19240_hg19	2000-08-01	0.494691	0.999961	0.207716	0.587761	-0.671772	0.472808	BATF2;OAS3;DHX58;IFI35;XAF1;PARP14;APOL1;IRF9
EZH2_keratinocyte_hg19	2000-08-01	0.494691	0.999961	0.207716	0.587761	-0.65718	0.462537	ETV7;CXCL10;MX2;LAMP3;GMPR;APOL1;HERC6;TNFSF13B
EZH2_H1-hESC_hg19	2000-08-01	0.494691	0.999961	0.207716	0.587761	-0.655023	0.461019	IFIH1;SP110;OAS3;IFI6;GMPR;UBE2L6;SLC15A3;PARP9
MAFK_H1-hESC_hg19	2000-08-01	0.494691	0.999961	0.207716	0.587761	-0.651288	0.458391	ISG20;BATF2;MT2A;EPSTI1;DDX60L;PARP14;DDX60;TNFSF13B
SETDB1_U2OS_hg19	2000-08-01	0.494691	0.999961	0.207716	0.587761	-0.650061	0.457527	ISG20;HERC5;IFI16;STAT1;IFI6;LAP3;IFIT3;IFIT2
GATA1_MEL cell line_mm9	2994-12-01	0.469248	0.999961	0.139756	0.506036	-0.60137	0.455011	ISG20;CD274;CXCL10;SLC25A28;SP110;STAT1;OAS3;IRF7;UBE2L6;PPM1K;USP18;IRF9
CTCF_heart_mm9	2000-08-01	0.494691	0.999961	0.207716	0.587761	-0.638389	0.449312	IFIH1;STAT1;TRIM69;DNA2;LAP3;USP18;IRF9;IFIT3
CTCF_embryonic fibroblast_mm9	2000-08-01	0.494691	0.999961	0.207716	0.587761	-0.63607	0.44768	IFIH1;MLKL;STAT1;TRIM69;UBE2L6;LAP3;IRF9;IFIT2
BHLHE40_CH12.LX_mm9	2000-08-01	0.494691	0.999961	0.207716	0.587761	-0.627455	0.441617	ZBP1;MX2;MX1;CMPK2;IFI35;DNA2;GBP4;TNFSF13B
CTCF_GM19239_hg19	2000-08-01	0.494691	0.999961	0.207716	0.587761	-0.610574	0.429735	HERC5;ISG15;IFI35;SLC15A3;XAF1;PARP14;APOL1;IRF9
SIN3A_Panc1_hg19	4/976	0.511648	0.999961	0.302142	0.75933	-0.636072	0.426244	SLFN5;DDX58;STAT1;LAP3
RFX5_IMR-90_hg19	2/478	0.545394	0.999961	0.395845	0.85673	-0.694859	0.421257	MT2A;DDX60L
EP300_heart_mm9	2000-08-01	0.494691	0.999961	0.207716	0.587761	-0.592755	0.417194	IFIH1;MLKL;STAT1;ISG15;IFI35;DDX60;XAF1;HERC6
CTCF_pancreas_hg19	2000-08-01	0.494691	0.999961	0.207716	0.587761	-0.590668	0.415725	BATF2;DDX58;STAT1;UBE2L6;IFI35;PPM1K;LAP3;IRF9
SIN3A_SK-N-SH_hg19	4/970	0.506751	0.999961	0.298297	0.752142	-0.596058	0.405161	ISG20;MT2A;LAP3;IRF9
ARID3A_K562_hg19	2000-08-01	0.494691	0.999961	0.207716	0.587761	-0.573343	0.403531	BST2;IFITM1;MT2A;STAT1;CMPK2;UBE2L6;IFI35;IRF9
CEBPB_HeLa-S3_hg19	2000-08-01	0.494691	0.999961	0.207716	0.587761	-0.572311	0.402805	IFITM3;CD274;BATF2;MLKL;MX1;DDX60L;PPM1K;GBP1
RCOR1_HepG2_hg19	2000-08-01	0.494691	0.999961	0.207716	0.587761	-0.56683	0.398947	HERC5;IFIH1;DDX60L;UBE2L6;PPM1K;DNA2;IFI35;IRF9
TEAD4_H1-hESC_hg19	7/1752	0.50299	0.999961	0.230372	0.634831	-0.580112	0.398644	IFITM3;CD274;STAT1;PPM1K;LAP3;DNA2;IRF9
MXI1_CH12.LX_mm9	2000-08-01	0.494691	0.999961	0.207716	0.587761	-0.562625	0.395988	BST2;HELZ2;SLC25A28;MLKL;MX2;PPM1K;USP18;TNFSF13B
GATA3_SH-SY5Y_hg19	2000-08-01	0.494691	0.999961	0.207716	0.587761	-0.55908	0.393492	MT2A;STAT1;DDX58;IFIT5;TRIM69;CMPK2;DDX60L;XAF1
SIN3A_GM12878_hg19	2000-08-01	0.494691	0.999961	0.207716	0.587761	-0.556958	0.391999	BST2;HERC5;ZBP1;OAS2;DDX58;ISG15;LAP3;PARP14
NFYA_HeLa-S3_hg19	2000-08-01	0.494691	0.999961	0.207716	0.587761	-0.553351	0.38946	ISG20;BATF2;MT2A;SAMD9;MLKL;IFI6;LAP3;PPM1K
USF2_HepG2_hg19	2000-08-01	0.494691	0.999961	0.207716	0.587761	-0.550771	0.387644	HERC5;ISG20;BATF2;MLKL;TRIM5;DHX58;EPSTI1;IRF9
POLR2A_H54_hg19	2000-08-01	0.494691	0.999961	0.207716	0.587761	-0.545737	0.384101	HERC5;IFIH1;MT2A;IFI16;STAT1;MX2;OAS3;IFI6
HDAC1_K562_hg19	2000-08-01	0.494691	0.999961	0.207716	0.587761	-0.544625	0.383319	IFITM3;BATF2;CD274;DDX58;OAS2;STAT1;LAMP3;CMPK2
NFYB_GM12878_hg19	2000-08-01	0.494691	0.999961	0.207716	0.587761	-0.5438	0.382738	ISG20;CXCL10;SAMD9;TRIM5;STAT1;DHX58;IRF7;LAP3
TEAD4_SK-N-SH_hg19	2/493	0.562252	0.999961	0.41078	0.864323	-0.657696	0.378704	MT2A;IFIT3
MAFK_GM12878_hg19	1/194	0.523934	0.999961	0.426279	0.864323	-0.579192	0.374384	UBE2L6
USF2_CH12.LX_mm9	2000-08-01	0.494691	0.999961	0.207716	0.587761	-0.526938	0.37087	ZBP1;BST2;HSH2D;MLKL;IFI35;LAP3;LGALS9;IRF9
MAZ_GM12878_hg19	2000-08-01	0.494691	0.999961	0.207716	0.587761	-0.523815	0.368672	ZBP1;HERC5;ETV7;OAS3;CMPK2;ISG15;LGALS9;PPM1K
TBL1XR1_GM12878_hg19	2000-08-01	0.494691	0.999961	0.207716	0.587761	-0.520309	0.366204	ZBP1;SLFN5;IFITM1;IFI16;MLKL;ISG15;LAP3;GBP4
POLR2A_erythroblast_hg19	2000-08-01	0.494691	0.999961	0.207716	0.587761	-0.514844	0.362358	IFITM1;SAMD9;SP110;STAT1;IFIT5;IFI6;ISG15;REC8
SMC3_GM12878_hg19	2000-08-01	0.494691	0.999961	0.207716	0.587761	-0.51054	0.359329	IFITM1;IRF7;IFI6;UBE2L6;IFI35;PARP14;IRF9;IFIT2
SPI1_HL-60_hg19	5/1245	0.515682	0.999961	0.280486	0.726151	-0.539602	0.35736	MLKL;SP110;MX2;IRF7;TNFSF13B
CTCF_fibroblast of pedal digit skin_hg19	2060-08-01	0.529429	0.999961	0.230644	0.634831	-0.543335	0.345537	ISG20;BATF2;CD274;DDX58;IFI6;UBE2L6;PPM1K;IRF9
NFATC1_GM12878_hg19	6/1532	0.530922	0.999961	0.269852	0.708787	-0.530668	0.335987	ISG20;CD274;TRIM5;STAT1;MX2;REC8
SMARCC2_HeLa-S3_hg19	3/779	0.572575	0.999961	0.38272	0.835423	-0.601327	0.335307	ISG20;OAS3;LY6E
CBX3_HCT116_hg19	1/209	0.55062	0.999961	0.450376	0.864323	-0.557001	0.332368	MT2A
CEBPB_ECC-1_hg19	5/1273	0.535796	0.999961	0.295965	0.748732	-0.515665	0.321776	BST2;ISG20;SLC25A28;DDX58;GBP1
CTCF_G1E-ER4_mm9	2540-10-01	0.50369	0.999961	0.1832	0.587761	-0.463671	0.317983	IFIH1;SAMD9L;SLC25A28;STAT1;TRIM69;UBE2L6;LAP3;REC8;IRF9;IFIT2
JUND_SK-N-SH_hg19	6/1565	0.552327	0.999961	0.286045	0.726358	-0.505877	0.300296	ISG20;MT2A;STAT1;TRIM5;DDX60L;LAP3
ZZZ3_HeLa-S3_hg19	1/216	0.562564	0.999961	0.461278	0.864323	-0.495126	0.284822	BST2
MYC_HeLa-S3_hg19	3080-12-01	0.5112	0.999961	0.161429	0.55364	-0.423306	0.284036	ISG20;BST2;MT2A;SLC25A28;IFI16;MLKL;DDX60L;DNA2;PARP9;USP18;IFIT3;IRF9
POLR2A_GM12891_hg19	3050-12-01	0.49663	0.999961	0.153674	0.541047	-0.384444	0.269076	HERC5;IFI16;SP110;IFIT5;IFI6;IFI44;DDX60L;DNA2;PARP14;APOL1;USP18;OASL
GATA3_MCF-7_hg19	2095-08-01	0.549332	0.999961	0.24444	0.654193	-0.434033	0.260008	ISG20;BST2;MT2A;SLC25A28;STAT1;DDX58;CMPK2;LY6E
MAX_HeLa-S3_hg19	14/3575	0.497311	0.999961	0.13212	0.482963	-0.372002	0.259858	BATF2;CD274;MLKL;STAT1;IFIT5;IFI6;IFIT3;HERC5;IFIH1;ISG20;MT2A;OAS1;DNA2;IRF9
PBX3_GM12878_hg19	5/1334	0.578313	0.999961	0.330174	0.765931	-0.466725	0.255597	SLFN5;STAT1;IFI6;PPM1K;LGALS9
NR3C1_ECC-1_hg19	1/237	0.596546	0.999961	0.492717	0.864323	-0.494065	0.255234	MT2A
PBX3_SK-N-SH_hg19	2063-08-01	0.531147	0.999961	0.231815	0.634831	-0.401379	0.25396	IFITM3;ISG20;SLFN5;DDX58;IFI6;IRF7;PPM1K;IRF9
RAD21_K562_hg19	2100-08-01	0.552151	0.999961	0.246435	0.656015	-0.41976	0.24931	ISG20;BATF2;CD274;STAT1;UBE2L6;IFI35;PARP14;IRF9
CTCF_SK-N-SH_hg19	14/3657	0.534502	0.999961	0.150412	0.534035	-0.392092	0.245614	BATF2;CD274;DDX58;UBE2L6;PPM1K;DDX60;PARP14;IFIH1;HERC5;TRIM5;FGF19;CMPK2;IRF9;HERC6
TAF1_GM12878_hg19	5/1304	0.55764	0.999961	0.313278	0.765931	-0.409813	0.239348	CD274;OAS2;DHX58;LGALS9;IFI44L
HNF4A_HepG2_hg19	2620-10-01	0.545277	0.999961	0.208777	0.588581	-0.392445	0.238003	IFIH1;ISG20;IFITM1;SLC25A28;TGIF2-C20ORF24;OAS1;STAT1;DDX60L;APOL1;USP18
ZKSCAN1_MEL cell line_mm9	1/251	0.617739	0.999961	0.512664	0.866538	-0.493225	0.237581	SLFN5
HSF1_HepG2_hg19	1/249	0.61478	0.999961	0.509862	0.864323	-0.476312	0.231721	BST2
CTCF_fibroblast of pulmonary artery_hg19	2429-09-01	0.584868	0.999961	0.252153	0.668907	-0.421594	0.22613	BATF2;CD274;SP110;IFI6;UBE2L6;PPM1K;IFI35;PARP14;IRF9
CTCF_BE2C_hg19	2174-08-01	0.593037	0.999961	0.276583	0.719772	-0.432775	0.226125	ISG20;BATF2;CD274;IFI6;ISG15;UBE2L6;IFI35;IRF9
MAX_SK-N-SH_hg19	6/1609	0.580204	0.999961	0.307973	0.765931	-0.403851	0.219847	HERC5;ISG20;LAP3;DNA2;PPM1K;IRF9
RAD21_GM12878_hg19	2690-10-01	0.580701	0.999961	0.232363	0.634831	-0.398032	0.216338	ISG20;BATF2;CD274;TRIM5;UBE2L6;IFI35;PARP14;IRF9;TNFSF13B;HERC6
HDAC2_HepG2_hg19	1/255	0.62359	0.999961	0.518219	0.87207	-0.456438	0.215559	BATF2
CTCF_BJ_hg19	2158-08-01	0.584336	0.999961	0.26997	0.708787	-0.398801	0.214268	BATF2;CD274;STAT1;UBE2L6;IFI35;PPM1K;PARP14;IRF9
EP300_HepG2_hg19	3119-12-01	0.53	0.999961	0.171813	0.586005	-0.335365	0.212916	IFITM3;BATF2;CD274;MT2A;SLC25A28;STAT1;OAS3;MX1;UBE2L6;LAP3;PARP14;IRF9
MAX_HepG2_hg19	3158-12-01	0.548607	0.999961	0.182533	0.587761	-0.350787	0.210603	HERC5;ISG20;BATF2;CD274;STAT1;MX1;CMPK2;ISG15;UBE2L6;DNA2;LAP3;PARP9
JUND_MEL cell line_mm9	1/257	0.626482	0.999961	0.520974	0.874778	-0.442335	0.206851	OAS3
CTCF_HEK293_hg19	6/1654	0.607838	0.999961	0.33072	0.765931	-0.414037	0.206127	BATF2;CD274;DDX58;UBE2L6;IFI35;IRF9
RAD21_MEL cell line_mm9	3199-12-01	0.56792	0.999961	0.194153	0.587761	-0.360208	0.203797	ZBP1;IFIH1;SAMD9L;HSH2D;MX2;NLRC5;TRIM69;CMPK2;UBE2L6;PPM1K;IRF9;IFIT2
RAD21_HepG2_hg19	2685-10-01	0.578207	0.999961	0.230644	0.634831	-0.368591	0.201923	ISG20;BATF2;CD274;DDX58;OAS3;UBE2L6;ISG15;IFI35;PARP14;IRF9
RAD21_SK-N-SH_hg19	3228-12-01	0.581406	0.999961	0.202583	0.587761	-0.360449	0.195474	ISG20;HERC5;BATF2;CD274;MT2A;DDX58;FGF19;CMPK2;UBE2L6;IFI35;IRF9;HERC6
FOXA2_A549_hg19	5/1410	0.628402	0.999961	0.373356	0.822029	-0.39875	0.18525	ISG20;MT2A;TRIM5;STAT1;PPM1K
CEBPZ_HepG2_hg19	3/867	0.645753	0.999961	0.449674	0.864323	-0.408857	0.178809	IFIH1;BATF2;SLC25A28
REST_H1-hESC_hg19	6/1680	0.623366	0.999961	0.343977	0.768416	-0.377497	0.178413	IFIH1;BATF2;OAS3;MX2;LAP3;IRF9
POLR2AphosphoS5_SK-N-MC_hg19	4/1154	0.645643	0.999961	0.417291	0.864323	-0.389987	0.170623	IFI16;STAT1;DHX58;IFI44
CEBPB_K562_hg19	2716-10-01	0.593579	0.999961	0.241387	0.651661	-0.311626	0.162539	ISG20;BST2;CD274;BATF2;IFI16;TRIM5;STAT1;UBE2L6;IFIT1;TNFSF13B
USF1_SK-N-SH_hg19	2726-10-01	0.598488	0.999961	0.244894	0.654193	-0.307307	0.157755	HERC5;ISG20;BATF2;STAT1;DHX58;LAP3;IFI35;DNA2;IRF9;IFIT3
FOSL1_C2C12_mm9	1/293	0.674945	0.999961	0.567976	0.933191	-0.39253	0.154313	IFI44L
CTCF_MCF-7_hg19	21/5540	0.548886	0.999961	0.0923914	0.436107	-0.248298	0.148945	BATF2;CD274;SLFN5;DDX58;STAT1;IFI6;UBE2L6;ISG15;IFI35;PPM1K;PARP14;HERC5;IFIH1;ISG20;MT2A;TRIM5;OAS3;CMPK2;APOL1;IRF9;HERC6
BRCA1_HeLa-S3_hg19	2000-07-01	0.647148	0.999961	0.341779	0.765931	-0.335804	0.146135	IFITM3;BST2;BATF2;MT2A;MLKL;IFIT5;IRF9
BACH1_K562_hg19	2000-07-01	0.647148	0.999961	0.341779	0.765931	-0.331159	0.144114	ISG20;IFITM1;STAT1;OAS3;GMPR;IFI35;LAP3
POU2F2_GM12878_hg19	5/1437	0.645345	0.999961	0.38875	0.846168	-0.310475	0.135979	HERC5;IFI16;STAT1;IFI6;ISG15
HA-E2F1_MCF-7_hg19	2000-07-01	0.647148	0.999961	0.341779	0.765931	-0.310092	0.134946	SLFN5;CD274;MT2A;OAS3;CMPK2;PPM1K;USP18
CTCF_myotube_hg19	2000-07-01	0.647148	0.999961	0.341779	0.765931	-0.282123	0.122774	HERC5;BATF2;CD274;UBE2L6;IFI35;PPM1K;IRF9
NELFE_MEL cell line_mm9	2000-07-01	0.647148	0.999961	0.341779	0.765931	-0.277284	0.120669	HELZ2;BST2;CD274;DNA2;LGALS9;XAF1;PARP14
FOXA1_HepG2_hg19	2272-08-01	0.644423	0.999961	0.318039	0.765931	-0.273668	0.12025	ISG20;HERC5;MT2A;STAT1;DDX58;OAS2;IFIT5;LAP3
SRF_HepG2_hg19	3/888	0.661884	0.999961	0.465263	0.864323	-0.289885	0.119626	BATF2;ISG15;GBP1
CTCF_NB4_hg19	2000-07-01	0.647148	0.999961	0.341779	0.765931	-0.273741	0.119127	ISG20;BATF2;CD274;IFI6;UBE2L6;IFI35;IRF9
MAX_CH12.LX_mm9	2000-07-01	0.647148	0.999961	0.341779	0.765931	-0.2709	0.117891	BST2;CD274;LGALS9;DNA2;XAF1;PARP14;TNFSF13B
CEBPB_myocyte_mm9	2/640	0.704004	0.999961	0.546376	0.907459	-0.334911	0.117544	ISG20;SLC25A28
MAFF_K562_hg19	2000-07-01	0.647148	0.999961	0.341779	0.765931	-0.265198	0.115409	IFITM3;ISG20;SAMD9L;EPSTI1;IFI6;IFI35;IFIT3
CTCF_keratinocyte_hg19	3361-12-01	0.641036	0.999961	0.243322	0.654193	-0.254388	0.113118	HERC5;BATF2;CD274;DDX58;DDX60L;UBE2L6;IFI35;PPM1K;XAF1;PARP14;APOL1;IRF9
FOXA1_T47D_hg19	3/889	0.662639	0.999961	0.466001	0.864323	-0.272584	0.112175	SLFN5;PPM1K;IFI35
SUZ12_H1-hESC_hg19	2827-10-01	0.646546	0.999961	0.281336	0.726151	-0.25652	0.111871	HERC5;MT2A;STAT1;TRIM5;OAS3;EPSTI1;CMPK2;DDX60L;SLC15A3;USP18
PML_GM12878_hg19	4/1179	0.662472	0.999961	0.433323	0.864323	-0.264756	0.109021	HERC5;IFITM1;DHX58;IFI6
POLR2A_GM18505_hg19	2000-07-01	0.647148	0.999961	0.341779	0.765931	-0.250158	0.108864	IFITM1;SAMD9;SP110;DHX58;IFI6;CMPK2;PARP14
MYOG_C2C12_mm9	1/302	0.686057	0.999961	0.578997	0.948083	-0.286237	0.107853	NSG1
TAF1_GM12891_hg19	1993-07-01	0.643403	0.999961	0.338499	0.765931	-0.238352	0.105109	CD274;SLFN5;IFI16;STAT1;EPSTI1;IFI44;PARP9
CTCF_ECC-1_hg19	4/1220	0.688917	0.999961	0.459368	0.864323	-0.281184	0.104779	ZBP1;FGF19;UBE2L6;PARP14
TRIM28_HEK293_hg19	2000-07-01	0.647148	0.999961	0.341779	0.765931	-0.240656	0.104729	IFIH1;ISG20;HERC5;STAT1;ISG15;PARP9;IRF9
EP300_ECC-1_hg19	2/635	0.69987	0.999961	0.542123	0.904328	-0.290312	0.103601	DDX58;STAT1
CHD2_HeLa-S3_hg19	2000-07-01	0.647148	0.999961	0.341779	0.765931	-0.234794	0.102178	IFITM3;BATF2;OAS3;FGF19;IRF7;USP18;IRF9
MAZ_CH12.LX_mm9	2000-07-01	0.647148	0.999961	0.341779	0.765931	-0.233441	0.101589	HELZ2;CD274;STAT1;MX2;UBE2L6;IFIT1;IFIT2
CEBPB_H1-hESC_hg19	2000-07-01	0.647148	0.999961	0.341779	0.765931	-0.231341	0.100675	IFITM3;ISG20;CD274;BATF2;TRIM5;OAS3;TNFSF13B
TCF7L2_Panc1_hg19	2000-07-01	0.647148	0.999961	0.341779	0.765931	-0.226202	0.0984387	IFIH1;MT2A;STAT1;IFI6;IRF7;UBE2L6;IFI35
CTCF_GM12868_hg19	5/1468	0.664217	0.999961	0.406411	0.864323	-0.232536	0.0951413	BATF2;CD274;UBE2L6;IFI35;IRF9
YY1_GM12878_hg19	2000-07-01	0.647148	0.999961	0.341779	0.765931	-0.211906	0.0922175	CD274;IFI16;STAT1;OAS3;DHX58;IFI44;XAF1
POLR2AphosphoS5_K562_hg19	5/1459	0.658803	0.999961	0.401287	0.863615	-0.219289	0.091516	IFITM1;STAT1;GMPR;IFI35;IRF9
POLR2A_embryonic fibroblast_mm9	2000-07-01	0.647148	0.999961	0.341779	0.765931	-0.210252	0.0914975	BST2;MLKL;MX2;IRF7;ISG15;PARP14;IFIT2
CTCF_kidney_hg19	2000-07-01	0.647148	0.999961	0.341779	0.765931	-0.203272	0.0884603	DDX58;STAT1;SP110;IRF7;UBE2L6;IFI35;PPM1K
GTF3C2_HeLa-S3_hg19	4/1236	0.698844	0.999961	0.469432	0.864323	-0.236212	0.0846414	IFI16;MLKL;DDX58;HRASLS2
POLR2A_heart_mm9	2000-07-01	0.647148	0.999961	0.341779	0.765931	-0.190815	0.083039	BST2;SLFN5;MX2;IRF7;ISG15;PARP14;IFIT2
POLR2A_myocyte_mm9	2000-07-01	0.647148	0.999961	0.341779	0.765931	-0.188993	0.0822462	IFITM3;HELZ2;CD274;STAT1;UBE2L6;USP18;HERC6
E2F6_A549_hg19	5/1503	0.684757	0.999961	0.426292	0.864323	-0.217163	0.0822379	HERC5;OAS3;CMPK2;DNA2;PARP9
CEBPB_C2C12_mm9	5/1513	0.690473	0.999961	0.431955	0.864323	-0.215717	0.0798967	ISG20;IFITM3;SLC25A28;STAT1;MX1
CTCF_GM12874_hg19	2065-07-01	0.680852	0.999961	0.372434	0.822029	-0.196634	0.0755881	BATF2;CD274;UBE2L6;IFI35;PPM1K;PARP14;IRF9
JUND_A549_hg19	2/657	0.717711	0.999961	0.560633	0.925106	-0.225398	0.0747617	STAT1;IRF9
CTCF_GM12870_hg19	5/1518	0.693306	0.999961	0.434783	0.864323	-0.199147	0.0729443	ISG20;CD274;IFI6;UBE2L6;IRF9
CTCF_GM12864_hg19	6/1804	0.692578	0.999961	0.407779	0.864323	-0.195414	0.0717822	IFIH1;BATF2;CD274;UBE2L6;IFI35;IRF9
NFYA_GM12878_hg19	2000-07-01	0.647148	0.999961	0.341779	0.765931	-0.157781	0.0686631	BST2;SLFN5;SLC25A28;TRIM5;STAT1;PPM1K;REC8
ZNF384_GM12878_hg19	2000-07-01	0.647148	0.999961	0.341779	0.765931	-0.154382	0.067184	ZBP1;ISG20;IFIT5;GBP1;USP18;HERC6;IFIT2
USF1_H1-hESC_hg19	2563-09-01	0.651734	0.999961	0.304263	0.762154	-0.155957	0.0667679	HERC5;ISG20;BATF2;DHX58;IFI35;LAP3;DNA2;REC8;IRF9
POLR2A_MCF-7_hg19	15/4137	0.626008	0.999961	0.190051	0.587761	-0.132695	0.0621534	SLFN5;SP110;MX1;DDX60L;PPM1K;USP18;OASL;IFIH1;HERC5;HSH2D;MT2A;OAS1;OAS3;DHX58;DNA2
FOXA2_HepG2_hg19	1/349	0.738271	0.999961	0.632196	0.959329	-0.197846	0.0600354	MT2A
EGR1_HCT116_hg19	6/1772	0.675518	0.999961	0.391275	0.849244	-0.151516	0.0594363	CD274;SLC25A28;TRIM5;STAT1;LAP3;LY6E
CEBPD_K562_hg19	2/691	0.743554	0.999961	0.588201	0.958178	-0.195008	0.0577834	BST2;ISG20
SIN3A_K562_hg19	2/698	0.748621	0.999961	0.593718	0.959329	-0.197104	0.057066	BATF2;ISG15
MYOD1_C2C12_mm9	3/1026	0.754913	0.999961	0.562443	0.926091	-0.201475	0.0566452	BST2;IFITM3;RSAD2
POLR2A_kidney_mm9	2000-07-01	0.647148	0.999961	0.341779	0.765931	-0.127335	0.0554138	SLFN5;RSAD2;IRF7;ISG15;LGALS9;PARP14;HERC6
TFAP2C_HeLa-S3_hg19	2000-07-01	0.647148	0.999961	0.341779	0.765931	-0.121524	0.052885	HERC5;BST2;SLC25A28;DDX58;IFI6;ISG15;PPM1K
GATA1_megakaryocyte_mm9	2/715	0.760576	0.999961	0.606893	0.959329	-0.192523	0.0526896	CD274;IRF9
CTCF_GM12875_hg19	2082-07-01	0.68934	0.999961	0.380495	0.835339	-0.141164	0.0525161	BATF2;CD274;UBE2L6;IFI35;PARP14;IRF9;HERC6
GATA1_K562_hg19	2/727	0.768721	0.999961	0.616	0.959329	-0.191649	0.0504089	IFI16;CMPK2
CTCF_WERI-Rb-1_hg19	6/1833	0.70754	0.999961	0.422719	0.864323	-0.137771	0.0476635	BATF2;CD274;CMPK2;UBE2L6;IFI35;IRF9
CTCF_GM12872_hg19	6/1823	0.702435	0.999961	0.41757	0.864323	-0.128291	0.0453126	ISG20;BATF2;CD274;UBE2L6;IFI35;IRF9
REST_K562_hg19	2834-10-01	0.649767	0.999961	0.283925	0.726358	-0.104587	0.045092	IFIH1;BATF2;STAT1;MX2;OAS3;LAP3;DNA2;PARP9;PARP14;IRF9
RFX5_SK-N-SH_hg19	3/1018	0.750125	0.999961	0.557092	0.92325	-0.151975	0.0436951	TRIM69;DDX60L;REC8
MAX_ECC-1_hg19	5/1558	0.715349	0.999961	0.457302	0.864323	-0.130186	0.0436105	HERC5;CXCL10;STAT1;LAP3;IRF9
NR2C2_K562_hg19	1/381	0.768816	0.999961	0.664563	0.959329	-0.165805	0.0435907	BATF2
POLR2AphosphoS5_U-87 MG_hg19	5/1532	0.701146	0.999961	0.442687	0.864323	-0.116253	0.0412742	CD274;SAMD9;MX1;ISG15;PARP14
ZNF217_MCF-7_hg19	5/1562	0.717493	0.999961	0.459543	0.864323	-0.121707	0.0404059	ISG20;CD274;MT2A;CMPK2;LY6E
RELA_GM12892_hg19	4/1302	0.737443	0.999961	0.510222	0.864323	-0.117642	0.0358299	BST2;IFIH1;STAT1;LAP3
EGR1_MCF-7_hg19	2/741	0.777922	0.999961	0.626424	0.959329	-0.138667	0.0348232	STAT1;LAP3
ELF1_MCF-7_hg19	6/1859	0.720544	0.999961	0.436084	0.864323	-0.0858503	0.0281373	ISG20;OAS1;OAS3;IRF7;IFI35;LAP3
CTCF_GM12867_hg19	5/1619	0.746836	0.999961	0.491188	0.864323	-0.0793916	0.0231752	CD274;STAT1;UBE2L6;IFI35;IRF9
ELF1_K562_hg19	4/1323	0.748934	0.999961	0.522922	0.876123	-0.0623956	0.0180389	CMPK2;ISG15;IFI35;LAP3
CTCF_CH12.LX_mm9	13/3777	0.699091	0.999961	0.272455	0.712863	-0.0434325	0.0155478	IFITM3;ZBP1;SAMD9L;STAT1;UBE2L6;PARP9;IFIT2;BST2;HSH2D;DHX58;IRF7;TRIM69;IRF9
CTCF_fibroblast of mammary gland_hg19	1929-06-01	0.75361	0.999961	0.471812	0.864323	-0.0524593	0.0148397	ISG20;BATF2;CD274;IFI6;UBE2L6;IRF9
USF1_K562_hg19	1928-06-01	0.753158	0.999961	0.471305	0.864323	-0.0451587	0.0128016	ISG20;BATF2;DHX58;DNA2;LAP3;IRF9
TEAD4_K562_hg19	4/1358	0.767248	0.999961	0.543751	0.905066	-0.0428354	0.011349	ISG20;IFI16;STAT1;IRF9
EGR1_K562_hg19	1915-06-01	0.747225	0.999961	0.464704	0.864323	-0.00935408	0.00272568	ISG20;BATF2;CD274;STAT1;IFI6;IFI35
YY1_K562_hg19	2496-01-01	0.999961	0.999961	0.999416	0.999416	1.6955	-6.61629e-05	IFI35
FLI1_megakaryocyte_mm9	2119-01-01	0.999802	0.999961	0.998114	0.999416	1.63279	-0.000322937	DNA2
TRIM28_K562_hg19	2061-01-01	0.999747	0.999961	0.997745	0.999416	1.54626	-0.000391376	IFI16
ELF1_SK-N-SH_hg19	2030-01-01	0.999711	0.999961	0.997519	0.999416	1.57899	-0.000455835	SP110
EZH2_B cell_hg19	2000-01-01	0.999672	0.999961	0.99728	0.999416	1.45025	-0.000475391	FGF19
GABPA_CH12.LX_mm9	2000-01-01	0.999672	0.999961	0.99728	0.999416	1.53688	-0.000503788	HELZ2
MAZ_IMR-90_hg19	2000-01-01	0.999672	0.999961	0.99728	0.999416	1.54048	-0.000504967	DNA2
TCF3_myocyte_mm9	1987-01-01	0.999654	0.999961	0.997169	0.999416	1.46455	-0.000507218	CMPK2
POLR2A_brain_mm9	2000-01-01	0.999672	0.999961	0.99728	0.999416	1.55169	-0.000508641	PPM1K
NRF1_HeLa-S3_hg19	2000-01-01	0.999672	0.999961	0.99728	0.999416	1.5543	-0.000509498	DNA2
HCFC1_ES-E14_mm9	2000-01-01	0.999672	0.999961	0.99728	0.999416	1.56869	-0.000514215	DNA2
HCFC1_MEL cell line_mm9	2000-01-01	0.999672	0.999961	0.99728	0.999416	1.59333	-0.000522293	SAMD9L
REST_myocyte_mm9	2000-01-01	0.999672	0.999961	0.99728	0.999416	1.69346	-0.000555115	USP18
ATF3_A549_hg19	1991-01-01	0.99966	0.999961	0.997203	0.999416	1.65887	-0.000564879	ISG20
POLR2AphosphoS5_G1E-ER4_mm9	1944-01-01	0.999585	0.999961	0.99677	0.999416	1.50463	-0.000624881	GMPR
POLR2AphosphoS5_G1E_mm9	2517-02-01	0.999573	0.999961	0.995142	0.999416	1.5317	-0.000654095	IFI35;IRF9
GATA1_erythroblast_mm9	1971-06-01	0.772083	0.999961	0.49299	0.864323	0.00276389	-0.000714916	ISG20;CD274;ISG15;UBE2L6;REC8;IRF9
SIX5_A549_hg19	1/1839	0.999354	0.999961	0.995547	0.999416	1.51402	-0.000977982	ISG20
GABPA_HeLa-S3_hg19	2406-02-01	0.99934	0.999961	0.99342	0.999416	1.57628	-0.00104005	SLFN5;STAT1
YY1_ECC-1_hg19	1/1791	0.99921	0.999961	0.994845	0.999416	1.54222	-0.00121809	STAT1
POLR2A_GM12892_hg19	2690-09-01	0.709441	0.999961	0.355972	0.790589	0.00398874	-0.00136925	RTP4;OAS3;DHX58;IFI6;CMPK2;IFI44;DNA2;APOL1;OASL
CREB1_ECC-1_hg19	1/1739	0.999019	0.999961	0.993962	0.999416	1.51141	-0.00148345	LAP3
SP1_H1-hESC_hg19	1/1727	0.998969	0.999961	0.993737	0.999416	1.52541	-0.00157404	PPM1K
MYOG_myocyte_mm9	3623-05-01	0.999006	0.999961	0.982383	0.999416	1.65887	-0.00165049	ZBP1;RSAD2;STAT1;GMPR;USP18
MYC_MCF-7_hg19	5003-09-01	0.99867	0.999961	0.960512	0.999416	1.85517	-0.00246855	MT2A;SP110;STAT1;OAS3;UBE2L6;ISG15;DNA2;IFI35;APOL1
POLR2A_A549_hg19	3474-05-01	0.998361	0.999961	0.97587	0.999416	1.65682	-0.00271823	HERC5;SLFN5;SP110;STAT1;OAS3
CTCF_bone marrow_mm9	2000-06-01	0.784244	0.999961	0.507466	0.864323	0.0111908	-0.00271976	BST2;IFIH1;HSH2D;SLC25A28;UBE2L6;REC8
ETS1_K562_hg19	1/1502	0.997381	0.999961	0.987634	0.999416	1.45998	-0.00382896	STAT1
GABPA_H1-hESC_hg19	1/1494	0.997293	0.999961	0.987333	0.999416	1.42091	-0.00385142	CMPK2
GABPA_MCF-7_hg19	2048-02-01	0.997404	0.999961	0.982875	0.999416	1.48493	-0.00385972	SP110;STAT1
NR2C2_HepG2_hg19	1/1481	0.997144	0.999961	0.986828	0.999416	1.38276	-0.00395418	BATF2
GABPA_A549_hg19	2041-02-01	0.997335	0.999961	0.982558	0.999416	1.48725	-0.00396879	ISG20;STAT1
CREBBP_K562_hg19	2000-02-01	0.996893	0.999961	0.980586	0.999416	1.30727	-0.00406796	BATF2;NLRC5
BRCA1_H1-hESC_hg19	2000-02-01	0.996893	0.999961	0.980586	0.999416	1.34242	-0.00417731	PPM1K;IRF9
NRF1_HepG2_hg19	2000-02-01	0.996893	0.999961	0.980586	0.999416	1.35803	-0.00422591	DNA2;PPM1K
HMGN3_K562_hg19	2000-02-01	0.996893	0.999961	0.980586	0.999416	1.42071	-0.00442094	CD274;ISG15
POLR2A_HEK293_hg19	2000-02-01	0.996893	0.999961	0.980586	0.999416	1.43109	-0.00445325	SLFN5;LAP3
HDAC6_H1-hESC_hg19	2000-02-01	0.996893	0.999961	0.980586	0.999416	1.43129	-0.00445386	HERC5;HERC6
POLR2A_GM15510_hg19	2000-02-01	0.996893	0.999961	0.980586	0.999416	1.43265	-0.00445811	IFI6;APOL1
GTF2F1_K562_hg19	2000-02-01	0.996893	0.999961	0.980586	0.999416	1.43432	-0.00446331	ISG15;UBE2L6
CHD2_GM12878_hg19	2000-02-01	0.996893	0.999961	0.980586	0.999416	1.45651	-0.00453236	OAS3;PARP14
ATF3_K562_hg19	1/1433	0.996522	0.999961	0.984784	0.999416	1.30581	-0.00454924	ISG20
POLR2AphosphoS2_CH12.LX_mm9	2000-02-01	0.996893	0.999961	0.980586	0.999416	1.46658	-0.00456369	HELZ2;DNA2
ETS1_A549_hg19	1/1449	0.996743	0.999961	0.985498	0.999416	1.41714	-0.00462287	ISG20
CTCF_small intestine_mm9	2000-02-01	0.996893	0.999961	0.980586	0.999416	1.48909	-0.00463374	STAT1;IRF9
POLR2A_GM18951_hg19	2000-02-01	0.996893	0.999961	0.980586	0.999416	1.5103	-0.00469973	IFI6;USP18
POLR2A_ES-Bruce4_mm9	2000-02-01	0.996893	0.999961	0.980586	0.999416	1.52714	-0.00475215	BST2;DNA2
POLR2A_olfactory bulb_mm9	2000-02-01	0.996893	0.999961	0.980586	0.999416	1.53108	-0.0047644	IRF9;HERC6
PML_K562_hg19	1/1438	0.996593	0.999961	0.985011	0.999416	1.4022	-0.00478572	STAT1
GABPA_HepG2_hg19	2471-03-01	0.997005	0.999961	0.975872	0.999416	1.60034	-0.00480079	SLFN5;SP110;LAP3
TAL1_K562_hg19	2000-02-01	0.996893	0.999961	0.980586	0.999416	1.57794	-0.00491021	CD274;DNA2
BRCA1_HepG2_hg19	2000-02-01	0.996893	0.999961	0.980586	0.999416	1.60162	-0.00498389	PPM1K;IRF9
ATF3_GM12878_hg19	1/1394	0.99592	0.999961	0.982896	0.999416	1.28068	-0.00523636	IRF9
NR2F2_K562_hg19	1/1392	0.995886	0.999961	0.982793	0.999416	1.30645	-0.0053857	IRF9
TAF1_ECC-1_hg19	1/1346	0.995035	0.999961	0.980253	0.999416	1.30153	-0.00647811	STAT1
EGR1_ECC-1_hg19	2345-03-01	0.995359	0.999961	0.967641	0.999416	1.4293	-0.00664825	STAT1;GMPR;LAP3
JUND_HepG2_hg19	3153-05-01	0.995381	0.999961	0.953843	0.999416	1.48074	-0.00685521	ISG20;BATF2;MT2A;STAT1;IRF9
POLR2A_ECC-1_hg19	1/1329	0.994678	0.999961	0.979223	0.999416	1.29189	-0.00689322	SLFN5
GABPA_HL-60_hg19	2724-04-01	0.994777	0.999961	0.957713	0.999416	1.46403	-0.00766651	SLFN5;MLKL;STAT1;IRF7
POLR2AphosphoS5_MEL cell line_mm9	2661-04-01	0.993598	0.999961	0.951788	0.999416	1.41885	-0.00911212	ISG20;IFIH1;CD274;IFI35
SP1_K562_hg19	1/1249	0.99263	0.999961	0.97362	0.999416	1.24515	-0.00921022	SLC25A28
ZBTB33_A549_hg19	2245-03-01	0.99347	0.999961	0.959328	0.999416	1.43545	-0.0094042	ISG20;STAT1;IRF9
SREBF1_GM12878_hg19	1/1234	0.992168	0.999961	0.972414	0.999416	1.20395	-0.00946682	ISG20
SP2_K562_hg19	2237-03-01	0.993291	0.999961	0.958585	0.999416	1.40647	-0.0094682	SLFN5;SLC25A28;PPM1K
THAP1_K562_hg19	2/1775	0.992882	0.999961	0.965379	0.999416	1.34883	-0.0096355	ISG20;ISG15
USF1_A549_hg19	2753-09-01	0.735787	0.999961	0.382147	0.835423	0.0317075	-0.00972833	HERC5;ISG20;BATF2;STAT1;DHX58;IFI35;LAP3;DNA2;IRF9
CTCF_GM13977_hg19	2000-06-01	0.784244	0.999961	0.507466	0.864323	0.0456546	-0.0110957	BATF2;CD274;CMPK2;IFI35;PARP14;IRF9
MYC_H1-hESC_hg19	2971-05-01	0.991903	0.999961	0.934576	0.999416	1.37766	-0.0111996	BATF2;MT2A;CMPK2;LAP3;IRF9
CTCF_lung_mm9	2000-06-01	0.784244	0.999961	0.507466	0.864323	0.0462012	-0.0112285	IFIH1;SAMD9L;HSH2D;SLC25A28;DNA2;IRF9
POLR2AphosphoS5_neural cell_hg19	2/1709	0.990962	0.999961	0.959107	0.999416	1.25122	-0.0113599	IFIT5;LAP3
MAX_myocyte_mm9	1/1160	0.989431	0.999961	0.965624	0.999416	1.167	-0.0124001	IRF9
YY1_A549_hg19	1/1173	0.989972	0.999961	0.966926	0.999416	1.23439	-0.0124411	ISG20
TAF1_MCF-7_hg19	2/1695	0.990495	0.999961	0.957645	0.999416	1.30476	-0.0124611	STAT1;LAP3
PAX5_GM12878_hg19	2247-07-01	0.764327	0.999961	0.458809	0.864323	0.0470889	-0.0126556	HERC5;OAS1;STAT1;DHX58;EPSTI1;GMPR;LGALS9
GABPA_GM12878_hg19	2556-04-01	0.991059	0.999961	0.940237	0.999416	1.42189	-0.0127699	SLFN5;STAT1;IRF7;LAP3
GABPA_SK-N-SH_hg19	2142-03-01	0.990769	0.999961	0.948746	0.999416	1.38687	-0.0128611	STAT1;SP110;LAP3
SRF_myocyte_mm9	2/1668	0.989528	0.999961	0.954686	0.999416	1.22337	-0.0128788	IFITM3;SLC25A28
USF2_MEL cell line_mm9	2106-03-01	0.989597	0.999961	0.944489	0.999416	1.26946	-0.0132755	OAS2;LAP3;IRF9
CTCF_skeletal muscle myoblast_hg19	2000-06-01	0.784244	0.999961	0.507466	0.864323	0.0596122	-0.0144879	BATF2;CD274;STAT1;UBE2L6;IFI35;IRF9
GATA1_G1E-ER4_mm9	3942-08-01	0.989454	0.999961	0.889123	0.999416	1.3882	-0.0147175	BST2;CD274;IFITM1;SLC25A28;UBE2L6;USP18;IRF9;REC8
RCOR1_MEL cell line_mm9	2/1567	0.985001	0.999961	0.941801	0.999416	1.01519	-0.0153422	OAS3;LGALS9
YY1_SK-N-SH_hg19	2871-05-01	0.989071	0.999961	0.921245	0.999416	1.42741	-0.0156854	MT2A;IFI16;STAT1;IRF7;IFI44
EP300_osteoblast_hg19	2000-03-01	0.985271	0.999961	0.930021	0.999416	1.11816	-0.0165918	ETV7;MX1;IRF9
NR2C2_HeLa-S3_hg19	1/1055	0.983862	0.999961	0.953079	0.999416	1.02866	-0.0167362	BATF2
CEBPB_A549_hg19	2860-09-01	0.776902	0.999961	0.426962	0.864323	0.0677375	-0.0170997	ISG20;BST2;CD274;SLFN5;SLC25A28;STAT1;DDX60L;UBE2L6;TNFSF13B
NCOR1_K562_hg19	2000-03-01	0.985271	0.999961	0.930021	0.999416	1.15386	-0.0171216	MT2A;GMPR;UBE2L6
EP300_ES-Bruce4_mm9	2000-06-01	0.784244	0.999961	0.507466	0.864323	0.0713084	-0.0173305	ZBP1;STAT1;LAP3;XAF1;IRF9;HERC6
CTCF_GM10266_hg19	2000-06-01	0.784244	0.999961	0.507466	0.864323	0.0720162	-0.0175025	IFITM3;BATF2;CD274;OAS3;IFI35;IRF9
CTCF_H1-hESC_hg19	13/3890	0.740674	0.999961	0.309375	0.765931	0.0589805	-0.0177057	BATF2;CD274;DDX58;GMPR;UBE2L6;ISG15;IFI35;HERC5;ISG20;IFIH1;APOL1;IRF9;HERC6
MXI1_SK-N-SH_hg19	2000-03-01	0.985271	0.999961	0.930021	0.999416	1.19455	-0.0177253	HERC5;OAS1;MX1
CHD1_IMR-90_hg19	2000-03-01	0.985271	0.999961	0.930021	0.999416	1.20102	-0.0178213	IFITM3;MT2A;UBE2L6
MYC_endothelial cell of umbilical vein_hg19	2000-03-01	0.985271	0.999961	0.930021	0.999416	1.20627	-0.0178992	TGIF2-C20ORF24;UBE2L6;IFI35
NRF1_SK-N-SH_hg19	2000-03-01	0.985271	0.999961	0.930021	0.999416	1.21465	-0.0180236	ISG15;LAP3;PPM1K
FOSL2_SK-N-SH_hg19	1/469	0.835831	0.999961	0.73978	0.999416	0.100636	-0.0180469	ISG20
FOS_K562_hg19	2000-03-01	0.985271	0.999961	0.930021	0.999416	1.21824	-0.0180768	ISG20;SLC25A28;PPM1K
ELF1_HepG2_hg19	2019-03-01	0.986154	0.999961	0.932842	0.999416	1.2968	-0.0180806	ISG20;BATF2;ISG15
NRF1_H1-hESC_hg19	2000-03-01	0.985271	0.999961	0.930021	0.999416	1.22417	-0.0181648	CD274;ISG15;DNA2
CHD2_CH12.LX_mm9	2000-03-01	0.985271	0.999961	0.930021	0.999416	1.23316	-0.0182983	ZBP1;BST2;MX2
E2F1_HeLa-S3_hg19	2000-03-01	0.985271	0.999961	0.930021	0.999416	1.24755	-0.0185118	MT2A;PARP9;USP18
ELK4_HEK293_hg19	2000-03-01	0.985271	0.999961	0.930021	0.999416	1.25396	-0.0186069	STAT1;IRF7;DDX60
REST_PFSK-1_hg19	2387-04-01	0.984904	0.999961	0.916428	0.999416	1.22573	-0.0186441	BATF2;OAS1;STAT1;IRF9
POLR2AphosphoS2_myocyte_mm9	2000-03-01	0.985271	0.999961	0.930021	0.999416	1.2596	-0.0186907	SLC25A28;LGALS9;IRF9
TAF1_K562_hg19	2/1543	0.983677	0.999961	0.938271	0.999416	1.1368	-0.0187093	SLC25A28;ISG15
POLR2A_MEL cell line_mm9	4890-11-01	0.98843	0.999961	0.844241	0.999416	1.61411	-0.0187838	HELZ2;ISG20;RSAD2;STAT1;OAS3;IRF7;UBE2L6;DNA2;IFI35;XAF1;IFIT2
MXI1_MEL cell line_mm9	2000-03-01	0.985271	0.999961	0.930021	0.999416	1.26841	-0.0188213	OAS3;LAP3;XAF1
JUND_H1-hESC_hg19	2394-04-01	0.985223	0.999961	0.917559	0.999416	1.26735	-0.0188671	ISG15;PPM1K;REC8;IRF9
TAF1_neural cell_hg19	2/1546	0.983848	0.999961	0.938723	0.999416	1.16044	-0.018896	STAT1;LAP3
POLR2AphosphoS2_GM12878_hg19	2000-03-01	0.985271	0.999961	0.930021	0.999416	1.27507	-0.0189201	RTP4;HERC5;IFI16
ELK1_HeLa-S3_hg19	2000-03-01	0.985271	0.999961	0.930021	0.999416	1.30219	-0.0193226	ISG20;BATF2;IRF9
RAD21_CH12.LX_mm9	2000-06-01	0.784244	0.999961	0.507466	0.864323	0.0797041	-0.0193709	BST2;IFIH1;SAMD9L;TRIM69;IRF9;IFIT2
UBTF_MEL cell line_mm9	2000-03-01	0.985271	0.999961	0.930021	0.999416	1.31016	-0.0194408	EVA1B;OAS2;DNA2
POLR2A_bone marrow macrophage_mm9	2000-03-01	0.985271	0.999961	0.930021	0.999416	1.32692	-0.0196895	GMPR;UBE2L6;PARP14
CTCF_spleen_mm9	2000-06-01	0.784244	0.999961	0.507466	0.864323	0.0818205	-0.0198853	IFIH1;HSH2D;TRIM69;DNA2;LAP3;IRF9
CTCF_GM12871_hg19	1993-06-01	0.781353	0.999961	0.503984	0.864323	0.0806177	-0.0198907	BATF2;CD274;UBE2L6;IFI35;PARP14;IRF9
RFX5_K562_hg19	2000-03-01	0.985271	0.999961	0.930021	0.999416	1.37637	-0.0204232	ISG20;DDX60L;PPM1K
GATA2_SH-SY5Y_hg19	2000-06-01	0.784244	0.999961	0.507466	0.864323	0.08549	-0.0207771	STAT1;DDX58;IFI6;CMPK2;TRIM69;IRF9
POLR2AphosphoS2_K562_hg19	3782-08-01	0.983894	0.999961	0.859862	0.999416	1.29575	-0.0210392	MT2A;IFITM1;DDX58;DHX58;GMPR;DNA2;IFI35;PARP14
SP2_HepG2_hg19	2/1507	0.981479	0.999961	0.9326	0.999416	1.1378	-0.0212711	SLC25A28;PPM1K
CTCF_GM12891_hg19	2000-06-01	0.784244	0.999961	0.507466	0.864323	0.0878239	-0.0213443	HERC5;IFI35;PPM1K;PARP14;APOL1;IRF9
ZNF274_K562_hg19	1/974	0.977667	0.999961	0.940403	0.999416	0.962022	-0.0217287	STAT1
NFIC_HepG2_hg19	2/1493	0.98055	0.999961	0.930266	0.999416	1.13759	-0.0223444	ISG20;BATF2
SRF_GM12878_hg19	1986-06-01	0.778434	0.999961	0.500494	0.864323	0.092181	-0.0230887	BATF2;STAT1;IRF7;ISG15;DDX60;GBP1
CBX3_K562_hg19	2682-05-01	0.981062	0.999961	0.889592	0.999416	1.22583	-0.023437	ISG20;BATF2;MLKL;UBE2L6;IRF9
E2F6_H1-hESC_hg19	1994-06-01	0.781768	0.999961	0.504482	0.864323	0.0952815	-0.0234581	ISG20;STAT1;GMPR;DNA2;PARP9;REC8
CREB1_K562_hg19	3/1865	0.97729	0.999961	0.906712	0.999416	1.11097	-0.0255208	ISG20;PPM1K;LAP3
E2F6_K562_hg19	2645-05-01	0.978968	0.999961	0.882282	0.999416	1.21521	-0.0258314	CD274;MT2A;OAS3;CMPK2;DNA2
CREB1_H1-hESC_hg19	3/1863	0.977146	0.999961	0.90632	0.999416	1.11963	-0.0258849	TRIM5;LAP3;IRF9
TEAD4_A549_hg19	1/447	0.821137	0.999961	0.722704	0.982466	0.132337	-0.026079	MT2A
TAF1_H1-hESC_hg19	2/1411	0.974149	0.999961	0.915018	0.999416	1.00929	-0.0264344	DDX60L;LAP3
CHD7_K562_hg19	2000-06-01	0.784244	0.999961	0.507466	0.864323	0.110577	-0.0268741	ISG20;BATF2;MT2A;TRIM5;UBE2L6;USP18
TAL1_megakaryocyte_mm9	2/869	0.848343	0.999961	0.711863	0.97374	0.16376	-0.0269337	EVA1B;DHX58
CTCF_limb_mm9	2000-06-01	0.784244	0.999961	0.507466	0.864323	0.110922	-0.026958	IFIH1;HSH2D;STAT1;TRIM69;DNA2;IRF9
CTCF_IMR-90_hg19	2000-06-01	0.784244	0.999961	0.507466	0.864323	0.111599	-0.0271224	BATF2;CD274;IFI35;PPM1K;PARP14;IRF9
CTCF_thymus_mm9	2000-06-01	0.784244	0.999961	0.507466	0.864323	0.112052	-0.0272327	CXCL10;CXCL11;MLKL;IRF7;NSG1;USP18
RXRA_HepG2_hg19	1/761	0.947864	0.999961	0.888635	0.999416	0.516488	-0.0276548	HERC5
BHLHE40_HepG2_hg19	2249-04-01	0.977155	0.999961	0.891209	0.999416	1.20076	-0.0277491	IFIH1;BATF2;CD274;LAP3
CREB1_HepG2_hg19	2/1423	0.975197	0.999961	0.917427	0.999416	1.10583	-0.0277733	TRIM5;LAP3
CHD1_GM12878_hg19	2000-06-01	0.784244	0.999961	0.507466	0.864323	0.114994	-0.0279477	BST2;IFITM1;IFI16;ISG15;PARP14;GBP4
ZNF263_K562_hg19	1/901	0.970105	0.999961	0.926119	0.999416	0.925362	-0.0280858	ISG15
SRF_K562_hg19	1/897	0.969624	0.999961	0.925245	0.999416	0.92079	-0.0284033	BATF2
EP300_H1-hESC_hg19	2611-05-01	0.976858	0.999961	0.875213	0.999416	1.21724	-0.0285009	BATF2;MT2A;STAT1;DDX60;IRF9
CCNT2_K562_hg19	2000-06-01	0.784244	0.999961	0.507466	0.864323	0.118065	-0.0286939	CD274;MT2A;STAT1;IFIT5;ISG15;PARP14
EZH2_fibroblast of dermis_hg19	2000-06-01	0.784244	0.999961	0.507466	0.864323	0.118325	-0.0287571	ISG20;SP110;OAS3;DNA2;PARP14;PARP9
ATF3_H1-hESC_hg19	2/1386	0.971828	0.999961	0.909789	0.999416	1.02944	-0.0294176	ISG20;IRF9
CTCF_medulloblastoma_hg19	2000-06-01	0.784244	0.999961	0.507466	0.864323	0.121894	-0.0296245	BATF2;CD274;DDX58;UBE2L6;IFI35;IRF9
FOSL2_A549_hg19	2/1375	0.970745	0.999961	0.907395	0.999416	1.00991	-0.0299854	ISG20;TRIM5
PML_MCF-7_hg19	1/887	0.968389	0.999961	0.923016	0.999416	0.94253	-0.0302751	STAT1
ZBTB7A_K562_hg19	1/864	0.965358	0.999961	0.917637	0.999416	0.876725	-0.0309104	PARP9
SP1_A549_hg19	3/1825	0.974239	0.999961	0.89859	0.999416	1.18565	-0.0309437	CD274;IFI6;PPM1K
POLR2AphosphoS5_H1-hESC_hg19	2/1347	0.967808	0.999961	0.901037	0.999416	0.971652	-0.0317939	HERC5;SLFN5
ZBTB33_HepG2_hg19	2/1336	0.966579	0.999961	0.898431	0.999416	0.939854	-0.0319474	SLC25A28;STAT1
PHF8_K562_hg19	2000-06-01	0.784244	0.999961	0.507466	0.864323	0.131892	-0.0320544	CD274;STAT1;SP110;DHX58;IFIT5;CMPK2
TCF12_myocyte_mm9	2/1223	0.951108	0.999961	0.867795	0.999416	0.650496	-0.0326081	IFITM3;ISG20
GATA3_T47D_hg19	3/1102	0.79686	0.999961	0.61133	0.959329	0.144141	-0.0327311	BST2;STAT1;CMPK2
ZEB1_GM12878_hg19	1/864	0.965358	0.999961	0.917637	0.999416	0.944496	-0.0332997	ISG15
CTCF_kidney_mm9	2000-06-01	0.784244	0.999961	0.507466	0.864323	0.138304	-0.0336129	IFIH1;TRIM69;LAP3;DNA2;IRF9;IFIT2
FOSL1_K562_hg19	2/849	0.838847	0.999961	0.69966	0.967824	0.192588	-0.033843	ISG20;MT2A
E2F4_MEL cell line_mm9	1/549	0.879896	0.999961	0.793571	0.999416	0.267255	-0.0341955	DNA2
REST_HCT116_hg19	1/410	0.793443	0.999961	0.691459	0.964005	0.149217	-0.0345247	OAS3
POLR3A_HeLa-S3_hg19	1/556	0.883144	0.999961	0.797719	0.999416	0.279382	-0.0347181	MLKL
PAX5_GM12891_hg19	2/907	0.865016	0.999961	0.733924	0.995947	0.241425	-0.0350083	STAT1;GMPR
KAT2B_K562_hg19	2000-06-01	0.784244	0.999961	0.507466	0.864323	0.144188	-0.0350427	ISG20;BATF2;IFITM1;IFI6;DNA2;IRF9
TAL1_G1E-ER4_mm9	1/810	0.957066	0.999961	0.903509	0.999416	0.809931	-0.035542	UBE2L6
ATF3_HepG2_hg19	1/825	0.959548	0.999961	0.907658	0.999416	0.863217	-0.0356447	IRF9
KDM5A_H1-hESC_hg19	2000-06-01	0.784244	0.999961	0.507466	0.864323	0.148066	-0.0359852	IFI16;RSAD2;FGF19;UBE2L6;DNA2;GBP4
IRF3_HepG2_hg19	2/755	0.786808	0.999961	0.636632	0.959329	0.150776	-0.0361516	SLC25A28;PPM1K
KDM4A_H1-hESC_hg19	2000-06-01	0.784244	0.999961	0.507466	0.864323	0.152943	-0.0371706	BATF2;STAT1;SP110;EPSTI1;CMPK2;IRF9
ELK1_K562_hg19	2000-06-01	0.784244	0.999961	0.507466	0.864323	0.15428	-0.0374955	BATF2;CMPK2;UBE2L6;LAP3;IFI35;PARP14
ZBTB33_SK-N-SH_hg19	2/1234	0.952868	0.999961	0.871109	0.999416	0.814135	-0.0393054	SLC25A28;STAT1
CTCF_testis_mm9	2000-06-01	0.784244	0.999961	0.507466	0.864323	0.162783	-0.0395621	STAT1;LGALS9;DNA2;REC8;IFIT2;TNFSF13B
BCL3_A549_hg19	3/1712	0.963431	0.999961	0.872187	0.999416	1.06976	-0.0398537	STAT1;IFI35;IRF9
eGFP-JUND_K562_hg19	2000-06-01	0.784244	0.999961	0.507466	0.864323	0.166418	-0.0404454	BATF2;MX1;IRF7;LAP3;APOL1;IRF9
BACH1_H1-hESC_hg19	2000-04-01	0.95332	0.999961	0.829239	0.999416	0.846513	-0.0404669	ISG20;BATF2;OAS3;IRF9
HDAC6_K562_hg19	2000-06-01	0.784244	0.999961	0.507466	0.864323	0.168294	-0.0409014	BST2;ETV7;BATF2;SLC25A28;CMPK2;DDX60L
MXI1_GM12878_hg19	2000-06-01	0.784244	0.999961	0.507466	0.864323	0.172229	-0.0418578	BST2;DDX58;OAS3;IFI6;APOL1;IFI44L
SUPT20H_GM12878_hg19	3/1132	0.811722	0.999961	0.629625	0.959329	0.20078	-0.0418823	STAT1;OAS2;TRIM69
JUN_HepG2_hg19	2000-04-01	0.95332	0.999961	0.829239	0.999416	0.876463	-0.0418987	ISG20;IFI16;DDX60L;LAP3
CHD1_MEL cell line_mm9	1/691	0.931255	0.999961	0.863388	0.999416	0.590293	-0.0420422	LGALS9
ATF1_K562_hg19	2000-04-01	0.95332	0.999961	0.829239	0.999416	0.883896	-0.042254	ISG20;IFITM1;SAMD9;PPM1K
TAF7_K562_hg19	1/793	0.954071	0.999961	0.898586	0.999416	0.899775	-0.0423045	BST2
YY1_GM12891_hg19	2/1281	0.95974	0.999961	0.884436	0.999416	1.03271	-0.0424371	STAT1;REC8
TCF7L2_MCF-7_hg19	2000-06-01	0.784244	0.999961	0.507466	0.864323	0.174742	-0.0424684	ISG20;CD274;SLC25A28;OAS1;LAMP3;PPM1K
CHD2_H1-hESC_hg19	2000-04-01	0.95332	0.999961	0.829239	0.999416	0.893747	-0.0427249	BATF2;UBE2L6;LAP3;REC8
BHLHE40_A549_hg19	2000-04-01	0.95332	0.999961	0.829239	0.999416	0.89654	-0.0428584	HERC5;ISG20;SLC25A28;HERC6
SIN3A_A549_hg19	3/1628	0.952827	0.999961	0.848878	0.999416	0.910454	-0.0439952	ISG20;UBE2L6;IRF9
MYC_GM12878_hg19	2000-04-01	0.95332	0.999961	0.829239	0.999416	0.921638	-0.0440582	HERC5;IFIH1;DHX58;ISG15
EP300_T47D_hg19	2/1155	0.938777	0.999961	0.845553	0.999416	0.701345	-0.044309	STAT1;PPM1K
YY1_GM12892_hg19	2/929	0.873897	0.999961	0.746041	0.999416	0.32901	-0.0443484	IFI16;IFI44
CTCF_GM20000_hg19	2000-04-01	0.95332	0.999961	0.829239	0.999416	0.92805	-0.0443647	BATF2;CD274;UBE2L6;IRF9
FOS_GM12878_hg19	2/1244	0.954417	0.999961	0.874056	0.999416	0.959642	-0.0447718	SLC25A28;PPM1K
MAX_MEL cell line_mm9	2000-04-01	0.95332	0.999961	0.829239	0.999416	0.941679	-0.0450162	BATF2;CXCL10;DNA2;IRF9
JUN_H1-hESC_hg19	2000-04-01	0.95332	0.999961	0.829239	0.999416	0.950701	-0.0454475	ISG20;ISG15;PPM1K;LAP3
E2F4_CH12.LX_mm9	2000-04-01	0.95332	0.999961	0.829239	0.999416	0.953908	-0.0456008	CXCL10;STAT1;DNA2;IFIT2
USF1_myocyte_mm9	2000-04-01	0.95332	0.999961	0.829239	0.999416	0.960943	-0.0459371	BST2;LAP3;LGALS9;IRF9
POLR2AphosphoS2_MEL cell line_mm9	2000-04-01	0.95332	0.999961	0.829239	0.999416	0.961917	-0.0459837	HELZ2;DHX58;IRF9;LY6E
SMARCC1_HeLa-S3_hg19	2000-04-01	0.95332	0.999961	0.829239	0.999416	0.96401	-0.0460838	ISG20;SLC25A28;OAS3;PARP14
eGFP-NR4A1_K562_hg19	3/1199	0.841678	0.999961	0.66836	0.959329	0.268183	-0.0462235	TGIF2-C20ORF24;MLKL;DNA2
POLR2AphosphoS5_Panc1_hg19	3/1656	0.956641	0.999961	0.857022	0.999416	1.0443	-0.0462914	DDX58;STAT1;IFI6
GTF2B_K562_hg19	2000-04-01	0.95332	0.999961	0.829239	0.999416	0.970336	-0.0463862	IFITM1;GMPR;ISG15;PARP14
ZKSCAN1_CH12.LX_mm9	3/1240	0.857942	0.999961	0.690602	0.964005	0.303678	-0.0465292	RTP4;SLFN5;SP110
HA-E2F1_HeLa-S3_hg19	2000-06-01	0.784244	0.999961	0.507466	0.864323	0.191471	-0.0465342	HERC5;MT2A;OAS3;DNA2;PARP9;USP18
CHD2_K562_hg19	2000-04-01	0.95332	0.999961	0.829239	0.999416	0.97378	-0.0465508	STAT1;ISG15;PPM1K;PARP14
ELF1_GM12878_hg19	3/1161	0.825222	0.999961	0.646753	0.959329	0.242584	-0.0466011	CD274;EPSTI1;PPM1K
ELK4_HeLa-S3_hg19	2000-04-01	0.95332	0.999961	0.829239	0.999416	0.978931	-0.046797	ISG20;BATF2;SP110;PARP9
POLR2AphosphoS2_A549_hg19	2000-06-01	0.784244	0.999961	0.507466	0.864323	0.192728	-0.0468398	ISG20;HSH2D;MT2A;IRF7;IRF9;REC8
E2F4_K562_hg19	2000-04-01	0.95332	0.999961	0.829239	0.999416	0.980209	-0.0468581	STAT1;LAP3;DNA2;PPM1K
CTCF_GM10248_hg19	2000-04-01	0.95332	0.999961	0.829239	0.999416	0.980695	-0.0468814	BATF2;CD274;IFI35;IRF9
E2F4_GM12878_hg19	2000-06-01	0.784244	0.999961	0.507466	0.864323	0.193183	-0.0469503	HERC5;MT2A;OAS3;CMPK2;PPM1K;REC8
SIRT6_K562_hg19	2000-04-01	0.95332	0.999961	0.829239	0.999416	0.982765	-0.0469803	BST2;BATF2;MT2A;CMPK2
E2F4_HeLa-S3_hg19	2/1173	0.942298	0.999961	0.851745	0.999416	0.795418	-0.047275	OAS3;DNA2
PHF8_H1-hESC_hg19	2000-04-01	0.95332	0.999961	0.829239	0.999416	0.991042	-0.047376	IFIH1;STAT1;MX1;SLC15A3
CTCF_astrocyte of the cerebellum_hg19	4/1663	0.886235	0.999961	0.703457	0.968832	0.393643	-0.0475417	BATF2;CD274;UBE2L6;IRF9
CTCF_GM13976_hg19	2000-04-01	0.95332	0.999961	0.829239	0.999416	0.996616	-0.0476425	BATF2;CD274;IFI35;IRF9
MYBL2_HepG2_hg19	3/1595	0.947938	0.999961	0.838775	0.999416	0.897034	-0.047961	BATF2;IFI35;USP18
USF1_C2C12_mm9	2000-04-01	0.95332	0.999961	0.829239	0.999416	1.0047	-0.0480289	BST2;LAP3;LGALS9;IRF9
CTCF_LNCaP clone FGC_hg19	2661-06-01	0.949543	0.999961	0.779997	0.999416	0.930344	-0.0481683	BATF2;CD274;DDX58;UBE2L6;IFI35;IRF9
MAZ_MEL cell line_mm9	2000-04-01	0.95332	0.999961	0.829239	0.999416	1.00773	-0.0481737	HELZ2;EVA1B;DDX58;OAS3
eGFP-JUNB_K562_hg19	2000-04-01	0.95332	0.999961	0.829239	0.999416	1.00799	-0.0481864	IFI16;TRIM5;PPM1K;IRF9
MYC_CH12.LX_mm9	2000-06-01	0.784244	0.999961	0.507466	0.864323	0.198339	-0.0482033	BST2;CD274;PPM1K;DNA2;IRF9;TNFSF13B
NR2F2_MCF-7_hg19	1/616	0.907648	0.999961	0.830057	0.999416	0.504787	-0.0489132	LY6E
CTCF_cortical plate_mm9	2000-05-01	0.888369	0.999961	0.680571	0.959329	0.413231	-0.0489133	IFIH1;TRIM69;UBE2L6;IRF9;IFIT2
TAF1_HeLa-S3_hg19	3/1173	0.830567	0.999961	0.653679	0.959329	0.265094	-0.0492139	SLFN5;MT2A;DDX60L
ZBTB33_GM12878_hg19	3/1493	0.929762	0.999961	0.803891	0.999416	0.679285	-0.0494699	IFITM3;SLC25A28;STAT1
ZMIZ1_CH12.LX_mm9	2000-04-01	0.95332	0.999961	0.829239	0.999416	1.03823	-0.049632	HELZ2;BST2;MX2;GBP4
HCFC1_CH12.LX_mm9	2000-04-01	0.95332	0.999961	0.829239	0.999416	1.04179	-0.0498019	HELZ2;SAMD9L;DNA2;IFI35
MAZ_HepG2_hg19	2000-04-01	0.95332	0.999961	0.829239	0.999416	1.04241	-0.0498315	BATF2;OAS3;CMPK2;UBE2L6
POLR2A_GM18526_hg19	2000-04-01	0.95332	0.999961	0.829239	0.999416	1.04874	-0.0501344	IFITM1;SP110;DDX58;IFI6
POLR2A_HCT116_hg19	2000-04-01	0.95332	0.999961	0.829239	0.999416	1.05502	-0.0504344	MLKL;IFI6;ISG15;DNA2
E2F4_myocyte_mm9	2000-04-01	0.95332	0.999961	0.829239	0.999416	1.0589	-0.0506201	CXCL10;STAT1;DNA2;IFIT2
CTCF_cerebellum_mm9	2000-05-01	0.888369	0.999961	0.680571	0.959329	0.427706	-0.0506268	SLC25A28;TRIM69;UBE2L6;IRF9;IFIT2
ZC3H11A_K562_hg19	2000-04-01	0.95332	0.999961	0.829239	0.999416	1.06395	-0.0508615	BST2;DDX58;CMPK2;IRF9
ZBTB33_K562_hg19	2/1048	0.913366	0.999961	0.80377	0.999416	0.567104	-0.05139	IFITM3;SLC25A28
SRF_H1-hESC_hg19	2/1073	0.920054	0.999961	0.814333	0.999416	0.618159	-0.0515066	BATF2;ISG15
TAF1_SK-N-SH_hg19	3/1241	0.85832	0.999961	0.69113	0.964005	0.337827	-0.0516125	SLFN5;STAT1;IFI44
SMARCB1_HeLa-S3_hg19	2000-04-01	0.95332	0.999961	0.829239	0.999416	1.08073	-0.0516633	IFIH1;HERC5;MLKL;OAS3
SIN3A_MCF-7_hg19	3/1259	0.86498	0.999961	0.700532	0.967824	0.358951	-0.0520654	STAT1;OAS3;LAP3
SIN3A_MEL cell line_mm9	2000-06-01	0.784244	0.999961	0.507466	0.864323	0.214318	-0.0520867	HELZ2;BST2;STAT1;DHX58;LAP3;XAF1
ZNF384_K562_hg19	2000-04-01	0.95332	0.999961	0.829239	0.999416	1.08987	-0.0521004	CD274;STAT1;USP18;IRF9
REST_A549_hg19	3/1527	0.936376	0.999961	0.816155	0.999416	0.793661	-0.0521736	ISG20;SLFN5;IRF9
CREB1_A549_hg19	2/1103	0.927448	0.999961	0.826348	0.999416	0.69394	-0.0522666	ISG20;SLFN5
CHD1_CH12.LX_mm9	2000-05-01	0.888369	0.999961	0.680571	0.959329	0.442647	-0.0523953	CD274;SP110;PPM1K;PARP9;GBP4
CTCF_brain microvascular endothelial cell_hg19	5/1747	0.804608	0.999961	0.55972	0.925106	0.241013	-0.0523962	BATF2;CD274;UBE2L6;IFI35;IRF9
ATF2_H1-hESC_hg19	1906-04-01	0.939589	0.999961	0.799388	0.999416	0.841796	-0.0524543	ISG20;STAT1;PPM1K;IRF9
MAFK_ES-E14_mm9	3/1433	0.916563	0.999961	0.780616	0.999416	0.603881	-0.0526127	CXCL10;HSH2D;EVA1B
BHLHE40_MEL cell line_mm9	2000-05-01	0.888369	0.999961	0.680571	0.959329	0.444489	-0.0526133	RTP4;BATF2;MX2;UBE2L6;LAP3
USF2_H1-hESC_hg19	2000-04-01	0.95332	0.999961	0.829239	0.999416	1.10508	-0.0528277	HERC5;BATF2;DNA2;IRF9
NR2C2_GM12878_hg19	1/593	0.89892	0.999961	0.818313	0.999416	0.496825	-0.0529421	BATF2
TCF12_A549_hg19	2/1098	0.926262	0.999961	0.824395	0.999416	0.69293	-0.0530775	STAT1;IRF9
MAX_endothelial cell of umbilical vein_hg19	2000-06-01	0.784244	0.999961	0.507466	0.864323	0.219553	-0.0533592	HERC5;ISG20;STAT1;DHX58;LAP3;IRF9
NFYB_HeLa-S3_hg19	2000-06-01	0.784244	0.999961	0.507466	0.864323	0.219708	-0.0533967	BST2;MT2A;SAMD9;TRIM5;IFI6;IFIT1
ZBTB7A_HepG2_hg19	4/1881	0.935377	0.999961	0.790792	0.999416	0.804754	-0.0537623	IFITM3;STAT1;IFIT5;IRF9
ZBTB7A_ECC-1_hg19	4/1896	0.937935	0.999961	0.795983	0.999416	0.843661	-0.0540577	IFITM3;STAT1;LAMP3;IRF7
POLR2A_testis_mm9	2000-06-01	0.784244	0.999961	0.507466	0.864323	0.223188	-0.0542426	ISG20;MX2;OAS3;IRF7;PARP14;IFIT2
RFX5_GM12878_hg19	2000-06-01	0.784244	0.999961	0.507466	0.864323	0.228391	-0.0555072	RTP4;BST2;SAMD9;OAS2;IRF7;LAP3
REST_ECC-1_hg19	2/1057	0.915831	0.999961	0.807632	0.999416	0.632953	-0.0556511	BATF2;DHX58
SPI1_K562_hg19	4/1543	0.847511	0.999961	0.645666	0.959329	0.336974	-0.0557526	BST2;MLKL;SP110;IRF7
GABPA_K562_hg19	4/1494	0.828835	0.999961	0.620121	0.959329	0.296984	-0.0557542	BATF2;SP110;STAT1;LAP3
CTCF_kidney epithelial cell_hg19	2227-06-01	0.863346	0.999961	0.614961	0.959329	0.385656	-0.0566682	BATF2;CD274;UBE2L6;IFI35;PARP14;IRF9
CTCF_osteoblast_hg19	2000-05-01	0.888369	0.999961	0.680571	0.959329	0.480302	-0.0568524	BST2;BATF2;PPM1K;IFI35;IFIT2
CTCF_brain_mm9	2000-05-01	0.888369	0.999961	0.680571	0.959329	0.480829	-0.0569149	HSH2D;STAT1;LAP3;DNA2;IRF9
SRF_ECC-1_hg19	4/1602	0.867738	0.999961	0.674939	0.959329	0.401401	-0.056945	HERC5;BATF2;IRF7;ISG15
TCF12_ECC-1_hg19	3/1285	0.874123	0.999961	0.713736	0.97374	0.423703	-0.0570026	HERC5;STAT1;PPM1K
POLR2AphosphoS5_endothelial cell of umbilical vein_hg19	3/1276	0.871021	0.999961	0.709216	0.972784	0.416256	-0.0574805	IFI16;DHX58;ISG15
CTCF_olfactory bulb_mm9	2000-05-01	0.888369	0.999961	0.680571	0.959329	0.489909	-0.0579896	TRIM69;DNA2;LAP3;IRF9;IFIT2
CTCF_bone marrow macrophage_mm9	2000-05-01	0.888369	0.999961	0.680571	0.959329	0.490847	-0.0581006	IFIH1;STAT1;TRIM69;IRF9;IFIT2
USF2_K562_hg19	2000-06-01	0.784244	0.999961	0.507466	0.864323	0.239437	-0.0581915	ISG20;DHX58;DNA2;LAP3;PPM1K;IRF9
ZNF384_ES-E14_mm9	2000-06-01	0.784244	0.999961	0.507466	0.864323	0.240144	-0.0583635	HELZ2;SLFN5;SAMD9L;EVA1B;DHX58;PPM1K
EGR1_H1-hESC_hg19	2/1046	0.91281	0.999961	0.802902	0.999416	0.642341	-0.0585994	STAT1;LAP3
CEBPD_HepG2_hg19	3/1181	0.834054	0.999961	0.658244	0.959329	0.323419	-0.0586869	ISG20;STAT1;LAP3
E2F6_HeLa-S3_hg19	2/1024	0.906464	0.999961	0.793139	0.999416	0.59991	-0.0589139	HERC5;SLC25A28
CTCF_GM12869_hg19	4/1832	0.926357	0.999961	0.773117	0.999416	0.770293	-0.0589237	CD274;UBE2L6;PARP14;IRF9
ZMIZ1_K562_hg19	2000-06-01	0.784244	0.999961	0.507466	0.864323	0.244231	-0.0593568	CD274;STAT1;OAS3;CMPK2;UBE2L6;IRF9
TAF1_PFSK-1_hg19	3/1503	0.931769	0.999961	0.807566	0.999416	0.843522	-0.0596118	STAT1;DDX60L;LY6E
SP2_H1-hESC_hg19	3/1184	0.835345	0.999961	0.659945	0.959329	0.332045	-0.0597381	SLFN5;SLC25A28;PPM1K
KAT2A_HeLa-S3_hg19	3/1112	0.801917	0.999961	0.617493	0.959329	0.273079	-0.0602824	BST2;SLFN5;MT2A
HCFC1_HeLa-S3_hg19	2000-05-01	0.888369	0.999961	0.680571	0.959329	0.512808	-0.0607001	IFITM3;HERC5;STAT1;SP110;LAP3
POLR2A_NB4_hg19	2000-06-01	0.784244	0.999961	0.507466	0.864323	0.24979	-0.0607079	IFIH1;IFITM1;SP110;ISG15;LAP3;IFIT1
CTCF_ES-Bruce4_mm9	2000-05-01	0.888369	0.999961	0.680571	0.959329	0.513001	-0.060723	IFIH1;UBE2L6;REC8;IRF9;IFIT2
ZBTB33_HCT116_hg19	2/1074	0.920312	0.999961	0.814745	0.999416	0.733139	-0.060882	SLC25A28;STAT1
CHD2_MEL cell line_mm9	4/1826	0.92518	0.999961	0.770876	0.999416	0.784468	-0.0610058	SLC25A28;DHX58;PPM1K;IFI35
SUZ12_K562_hg19	2000-06-01	0.784244	0.999961	0.507466	0.864323	0.251179	-0.0610455	ZBP1;ETV7;IFITM1;EPSTI1;GMPR;USP18
SP4_H1-hESC_hg19	3/1478	0.926652	0.999961	0.79827	0.999416	0.803328	-0.0611955	STAT1;LAP3;DNA2
SP1_HCT116_hg19	4/1577	0.859459	0.999961	0.662736	0.959329	0.406575	-0.0615768	MT2A;SLC25A28;DDX60L;PPM1K
NELFE_CH12.LX_mm9	2000-06-01	0.784244	0.999961	0.507466	0.864323	0.255418	-0.0620755	HELZ2;CD274;DDX58;STAT1;MX2;IFI35
CHD4_K562_hg19	2000-05-01	0.888369	0.999961	0.680571	0.959329	0.525481	-0.0622002	BATF2;MT2A;GMPR;DNA2;LY6E
SRF_MCF-7_hg19	4/1640	0.879536	0.999961	0.692915	0.964275	0.485927	-0.0623739	BATF2;OAS3;IRF7;ISG15
KDM5B_K562_hg19	2000-05-01	0.888369	0.999961	0.680571	0.959329	0.527412	-0.0624287	DDX58;DHX58;CMPK2;DDX60L;APOL1
CTCF_C2C12_mm9	2000-05-01	0.888369	0.999961	0.680571	0.959329	0.528042	-0.0625033	IFIH1;STAT1;TRIM69;IRF9;IFIT2
TCF7L2_HEK293_hg19	2000-06-01	0.784244	0.999961	0.507466	0.864323	0.257592	-0.0626038	HERC5;SLFN5;SLC25A28;LAMP3;FGF19;PPM1K
ZNF143_K562_hg19	2000-06-01	0.784244	0.999961	0.507466	0.864323	0.260684	-0.0633554	BATF2;CD274;IRF7;PPM1K;PARP14;IRF9
REST_HepG2_hg19	2/1002	0.899695	0.999961	0.782959	0.999416	0.600011	-0.0634209	USP18;IRF9
ZMIZ1_MEL cell line_mm9	3/1392	0.90631	0.999961	0.763469	0.999416	0.651284	-0.0640693	SLC25A28;LGALS9;IFI35
UBTF_CH12.LX_mm9	2000-06-01	0.784244	0.999961	0.507466	0.864323	0.26566	-0.0645648	IFIH1;MLKL;STAT1;CMPK2;DNA2;PARP14
SIN3A_PFSK-1_hg19	4/1632	0.877129	0.999961	0.689188	0.964005	0.493025	-0.0646362	IFITM3;HERC5;IFI16;IFI35
EP300_A549_hg19	3/1363	0.898397	0.999961	0.750711	0.999416	0.605043	-0.0648262	ISG20;STAT1;IRF9
CHD2_HepG2_hg19	2000-05-01	0.888369	0.999961	0.680571	0.959329	0.547723	-0.0648329	ISG20;OAS3;DDX60L;PPM1K;IRF9
POLR2A_K562_hg19	20/6920	0.952324	0.999961	0.509849	0.864323	1.32737	-0.0648426	CD274;BATF2;IFITM1;SAMD9;SP110;STAT1;MX1;IFIT5;IFI6;GMPR;ISG15;ISG20;MT2A;TGIF2-C20ORF24;LAMP3;OAS3;DHX58;IRF7;LAP3;DNA2
GTF2F1_H1-hESC_hg19	2000-05-01	0.888369	0.999961	0.680571	0.959329	0.54945	-0.0650374	HERC5;BATF2;STAT1;UBE2L6;PARP14
TBP_H1-hESC_hg19	2000-06-01	0.784244	0.999961	0.507466	0.864323	0.26766	-0.0650509	IFITM3;SLFN5;MT2A;FGF19;DDX60L;IFIT1
MYOD1_myocyte_mm9	3164-08-01	0.929503	0.999961	0.690514	0.964005	0.893613	-0.065328	ZBP1;BST2;IFITM3;SLC25A28;RSAD2;STAT1;CMPK2;LAP3
MXI1_IMR-90_hg19	2000-05-01	0.888369	0.999961	0.680571	0.959329	0.55283	-0.0654374	HERC5;IFITM3;DDX58;GMPR;USP18
eGFP-HDAC8_K562_hg19	2000-05-01	0.888369	0.999961	0.680571	0.959329	0.552915	-0.0654474	IFITM1;TRIM5;IFI6;DNA2;APOL1
MYC_A549_hg19	2000-06-01	0.784244	0.999961	0.507466	0.864323	0.271317	-0.0659397	ISG20;TGIF2-C20ORF24;MLKL;UBE2L6;LAP3;PARP9
REST_SK-N-SH_hg19	4/1645	0.88102	0.999961	0.695229	0.965736	0.522518	-0.0661899	CD274;MT2A;STAT1;LAP3
USF1_HCT116_hg19	3/1402	0.908909	0.999961	0.767746	0.999416	0.695358	-0.0664137	HERC5;SLFN5;IRF9
POLR2A_cerebellum_mm9	2000-05-01	0.888369	0.999961	0.680571	0.959329	0.564369	-0.0668033	CMPK2;UBE2L6;DNA2;IRF9;REC8
POLR2AphosphoS2_HeLa-S3_hg19	2000-06-01	0.784244	0.999961	0.507466	0.864323	0.275209	-0.0668854	ISG20;IFIH1;BST2;SP110;MX1;LAP3
FOXM1_GM12878_hg19	4/1648	0.881903	0.999961	0.696611	0.9659	0.534289	-0.0671458	MX2;UBE2L6;PPM1K;REC8
MYC_MEL cell line_mm9	2000-05-01	0.888369	0.999961	0.680571	0.959329	0.567868	-0.0672174	CD274;IFI35;LAP3;LGALS9;IRF9
MBD4_HepG2_hg19	4/1809	0.921753	0.999961	0.764436	0.999416	0.833984	-0.067951	ISG20;SP110;STAT1;IRF9
CTCF_GM12866_hg19	5/1812	0.829791	0.999961	0.592814	0.959329	0.364736	-0.0680529	ISG20;CD274;UBE2L6;IFI35;IRF9
NRF1_K562_hg19	2000-05-01	0.888369	0.999961	0.680571	0.959329	0.576034	-0.0681841	CD274;MT2A;GMPR;ISG15;DNA2
ZNF384_MEL cell line_mm9	2000-05-01	0.888369	0.999961	0.680571	0.959329	0.577908	-0.0684058	HELZ2;SLFN5;SAMD9L;DHX58;PPM1K
USF2_GM12878_hg19	2000-06-01	0.784244	0.999961	0.507466	0.864323	0.281513	-0.0684175	HERC5;BATF2;MLKL;OAS3;IFI35;DNA2
CTCF_liver_mm9	2000-05-01	0.888369	0.999961	0.680571	0.959329	0.582515	-0.0689512	TRIM69;DNA2;LAP3;IRF9;IFIT2
WHSC1_K562_hg19	2000-05-01	0.888369	0.999961	0.680571	0.959329	0.583652	-0.0690858	MT2A;MLKL;DDX60L;IFI35;IRF9
POLR2A_Raji_hg19	2000-06-01	0.784244	0.999961	0.507466	0.864323	0.284288	-0.0690921	SLFN5;STAT1;TRIM5;DHX58;IRF7;IFI6
RCOR1_K562_hg19	3501-09-01	0.93307	0.999961	0.677781	0.959329	0.998023	-0.0691376	BST2;IFITM3;DDX58;UBE2L6;DDX60L;DNA2;PPM1K;IFI35;IRF9
CTCF_GM12873_hg19	2055-05-01	0.901924	0.999961	0.703798	0.968832	0.677427	-0.0699276	BATF2;CD274;UBE2L6;IFI35;IRF9
MAX_H1-hESC_hg19	3145-08-01	0.926542	0.999961	0.683831	0.962149	0.917485	-0.0699999	BATF2;MT2A;STAT1;DDX60L;UBE2L6;DNA2;PARP9;IRF9
SMC3_CH12.LX_mm9	2000-05-01	0.888369	0.999961	0.680571	0.959329	0.591592	-0.0700256	IFIH1;SAMD9L;IFIT1;IRF9;IFIT2
MAZ_K562_hg19	2000-05-01	0.888369	0.999961	0.680571	0.959329	0.592021	-0.0700764	STAT1;MX1;DHX58;IFI6;APOL1
KAT2A_GM12878_hg19	5/1849	0.84294	0.999961	0.611058	0.959329	0.416074	-0.0710902	BST2;IFI16;STAT1;DNA2;LAP3
SIRT6_H1-hESC_hg19	2000-06-01	0.784244	0.999961	0.507466	0.864323	0.295233	-0.0717521	HERC5;BATF2;CD274;DDX58;UBE2L6;DNA2
POLR2A_thymus_mm9	2000-06-01	0.784244	0.999961	0.507466	0.864323	0.299445	-0.0727757	ZBP1;BST2;CD274;IRF7;DNA2;XAF1
TCF7L2_HCT116_hg19	2000-06-01	0.784244	0.999961	0.507466	0.864323	0.302604	-0.0735434	STAT1;DDX58;FGF19;ISG15;LAP3;IRF9
SP1_GM12878_hg19	3/1356	0.896401	0.999961	0.747552	0.999416	0.67759	-0.0741064	BST2;ISG20;SLFN5
MAX_C2C12_mm9	2000-05-01	0.888369	0.999961	0.680571	0.959329	0.62687	-0.0742014	CXCL10;IFI35;LAP3;DNA2;LGALS9
USF1_ECC-1_hg19	2318-07-01	0.79239	0.999961	0.492092	0.864323	0.319655	-0.0743842	HERC5;ISG20;BATF2;IFI35;LAP3;DNA2;IRF9
KDM5B_H1-hESC_hg19	2000-05-01	0.888369	0.999961	0.680571	0.959329	0.629278	-0.0744865	ETV7;MT2A;RSAD2;IFIT5;PPM1K
POLR2A_GM19099_hg19	2000-05-01	0.888369	0.999961	0.680571	0.959329	0.629666	-0.0745324	SP110;APOL1;REC8;IFI44L;IFIT2
RBBP5_H1-hESC_hg19	2000-05-01	0.888369	0.999961	0.680571	0.959329	0.633784	-0.0750198	IFITM3;IFIH1;SLFN5;OAS3;DDX60L
EGR1_GM12878_hg19	2910-08-01	0.880547	0.999961	0.594623	0.959329	0.592554	-0.0753799	BATF2;CD274;IFITM1;STAT1;DDX58;IFI6;CMPK2;LAP3
CTCF_Caco-2_hg19	2152-06-01	0.840253	0.999961	0.580763	0.948083	0.43511	-0.0757321	BATF2;STAT1;DDX58;UBE2L6;IFI35;IRF9
SIN3A_H1-hESC_hg19	2874-08-01	0.871796	0.999961	0.579991	0.948083	0.55382	-0.0759837	IFITM3;BATF2;STAT1;FGF19;EPSTI1;DDX60L;SLC15A3;IRF9
POLR2AphosphoS5_GM12892_hg19	5/1702	0.78556	0.999961	0.536092	0.896223	0.31503	-0.0760352	OAS3;IFI6;IFI44;DDX60L;APOL1
MAX_HCT116_hg19	2066-05-01	0.904461	0.999961	0.708305	0.972784	0.760061	-0.0763227	HERC5;ISG20;STAT1;LAP3;DNA2
CTCF_retinal pigment epithelial cell_hg19	2356-06-01	0.896727	0.999961	0.670135	0.959329	0.704671	-0.0768121	ISG20;BATF2;CD274;UBE2L6;IFI35;IRF9
POLR2A_liver_mm9	2000-05-01	0.888369	0.999961	0.680571	0.959329	0.649958	-0.0769343	BST2;SLFN5;IRF7;PPM1K;PARP14
POLR2A_GM10847_hg19	2000-05-01	0.888369	0.999961	0.680571	0.959329	0.652798	-0.0772705	HERC5;MT2A;IFI6;DDX60L;LAP3
SMC3_K562_hg19	2000-05-01	0.888369	0.999961	0.680571	0.959329	0.657399	-0.077815	STAT1;PPM1K;IFI35;DNA2;IRF9
CTCFL_K562_hg19	2365-06-01	0.898778	0.999961	0.673799	0.959329	0.729934	-0.0778977	IFIH1;BATF2;FGF19;CMPK2;UBE2L6;IRF9
MYC_HepG2_hg19	2000-05-01	0.888369	0.999961	0.680571	0.959329	0.658764	-0.0779766	CD274;BATF2;OAS1;OAS3;IRF9
POLR2AphosphoS2_HepG2_hg19	2000-06-01	0.784244	0.999961	0.507466	0.864323	0.321679	-0.0781792	BATF2;SLFN5;STAT1;MX2;MX1;IFI35
MAZ_HeLa-S3_hg19	2000-05-01	0.888369	0.999961	0.680571	0.959329	0.664173	-0.0786168	BST2;IFITM3;IFIT5;DNA2;OASL
TBL1XR1_K562_hg19	3414-09-01	0.919742	0.999961	0.647312	0.959329	0.941302	-0.0787518	ISG20;IFITM3;BST2;IFITM1;STAT1;UBE2L6;PPM1K;PARP14;IRF9
SETDB1_K562_hg19	3067-08-01	0.913274	0.999961	0.655528	0.959329	0.872712	-0.0791723	MT2A;SLC25A28;TRIM5;STAT1;OAS3;CMPK2;ISG15;DNA2
PBX3_A549_hg19	2098-05-01	0.911525	0.999961	0.721152	0.982104	0.859479	-0.0796189	ISG20;SLFN5;SLC25A28;IRF7;PPM1K
TBP_K562_hg19	2000-06-01	0.784244	0.999961	0.507466	0.864323	0.328245	-0.0797752	IFITM1;MLKL;SAMD9;SP110;DHX58;IRF9
IRF3_HeLa-S3_hg19	5/1809	0.828688	0.999961	0.591315	0.959329	0.426475	-0.0801395	SLFN5;SLC25A28;TRIM5;PPM1K;DDX60
POU2F2_GM12891_hg19	4/1684	0.892071	0.999961	0.71286	0.97374	0.702973	-0.0802862	CD274;SLFN5;EPSTI1;REC8
MAFK_HeLa-S3_hg19	2000-05-01	0.888369	0.999961	0.680571	0.959329	0.680591	-0.0805603	IFITM3;ISG20;IFI35;GBP1;IRF9
HDAC2_H1-hESC_hg19	2723-08-01	0.829496	0.999961	0.516414	0.870951	0.432252	-0.0808037	IFIH1;SLFN5;MT2A;IFITM1;OAS3;CMPK2;PARP14;PARP9
TBP_MEL cell line_mm9	2000-05-01	0.888369	0.999961	0.680571	0.959329	0.687214	-0.0813442	HELZ2;CD274;DHX58;ISG15;DNA2
ZNF143_H1-hESC_hg19	2000-05-01	0.888369	0.999961	0.680571	0.959329	0.696935	-0.0824949	STAT1;UBE2L6;ISG15;DNA2;IRF9
POLR2A_HGPS cell_hg19	2000-05-01	0.888369	0.999961	0.680571	0.959329	0.712019	-0.0842803	CD274;IFI6;GMPR;DDX60L;DNA2
POLR2A_bone marrow_mm9	2000-05-01	0.888369	0.999961	0.680571	0.959329	0.713154	-0.0844146	ISG20;IFITM3;CD274;LGALS9;HERC6
CHD1_H1-hESC_hg19	3635-10-01	0.905136	0.999961	0.595231	0.959329	0.850107	-0.0847307	ISG20;IFIH1;BST2;DDX58;EPSTI1;CMPK2;PARP14;SLC15A3;IFIT1;DDX60
POLR2A_IMR-90_hg19	2000-05-01	0.888369	0.999961	0.680571	0.959329	0.735753	-0.0870897	DDX58;SP110;IFI6;DDX60L;PARP14
ZNF143_HeLa-S3_hg19	2000-05-01	0.888369	0.999961	0.680571	0.959329	0.743622	-0.0880211	BST2;CD274;BATF2;MX1;IRF9
CTCF_K562_hg19	14/4670	0.87767	0.999961	0.460301	0.864323	0.676455	-0.0882668	BATF2;CD274;STAT1;DDX58;IFI6;DDX60L;UBE2L6;IFI35;ISG20;SLC25A28;OAS3;DNA2;APOL1;IRF9
POLR2A_cortical plate_mm9	2000-05-01	0.888369	0.999961	0.680571	0.959329	0.758144	-0.08974	MX2;ISG15;PPM1K;USP18;HERC6
CTCF_MEL cell line_mm9	15/4882	0.861976	0.999961	0.415283	0.864323	0.62243	-0.0924481	ZBP1;SAMD9L;MLKL;STAT1;UBE2L6;PARP9;IFIT2;IFIH1;BST2;HSH2D;SLC25A28;EVA1B;TRIM69;DNA2;IRF9
RFX5_H1-hESC_hg19	2000-05-01	0.888369	0.999961	0.680571	0.959329	0.784448	-0.0928536	CD274;DDX60L;LAP3;PARP14;REC8
POLR2A_HepG2_hg19	22/6264	0.712198	0.999961	0.158459	0.552797	0.301593	-0.10236	SLFN5;BATF2;SP110;DDX58;STAT1;MX2;MX1;DDX60L;ISG15;IFI35;PARP14;USP18;IFIH1;OAS1;TRIM5;OAS3;DHX58;DNA2;LAP3;APOL1;IRF9;LY6E
JUN_K562_hg19	13/4156	0.823723	0.999961	0.401053	0.863615	0.5303	-0.102836	IFITM1;SAMD9;STAT1;SP110;MX1;ISG20;MT2A;SLC25A28;IFI16;TRIM5;LGALS9;LAP3;IRF9
MYC_K562_hg19	23/6800	0.78976	0.999961	0.200086	0.587761	0.717599	-0.169372	BATF2;CD274;STAT1;DDX58;MX1;IFIT5;GMPR;ISG15;UBE2L6;PARP9;USP18;ISG20;MT2A;TGIF2-C20ORF24;IFI16;OAS3;DHX58;IRF7;CMPK2;DNA2;LAP3;APOL1;IRF9

## Sheet: TI006-Organoid-2-Virus-Mock-TF
Term	Overlap	P-value	Adjusted P-value	Old P-value	Old Adjusted P-value	Z-score	Combined Score	Genes
STAT2_K562_hg19	81/271	0.0000000000000000000000000000000000000000000000000000000000000000000000000000000000000000000000000000000000000153960575120847549587766697350908280342733132255833880674772139286521948765668494442154766741456559652579505649620167552263369573207676470355709092667581762980059898796056383832029691231264628908311869569991427959332872170488410020692924865801977724937829848203849980939339481267325027147…	0.0000000000000000000000000000000000000000000000000000000000000000000000000000000000000000000000000000000000123014499521557188486525207222910112687128624553657629521928579075687900047512094395072591731775249306714043079897378897367275303296526125679286660591484126157955064411775624501527166193291480239477475901440128225505864549019755023844008982567549854337141546772871336656862695235759019851684…	0.0000000000000000000000000000000000000000000000000000000000000000000000000000000000000000000000000000000000000002530397432522396369335519884615012367190181903200931275374341795871521463561030420939035685422230330379825131392120991240027848797090262304673387124136119389898646477266952487780083534842906383691899217957745086355331728549944438098145043027650239512866008383439999436699541224271570172…	0.0000000000000000000000000000000000000000000000000000000000000000000000000000000000000000000000000000000000002021787548585394612309081380621478542251006173187309773247130126370132519423840270142369724009840963232749512246019436272182465453239374365813370403065885400777849149088911384040944171309512160865358841716225078287517919600011919360329990342107365379547892125566615692533467552038928261026…	-1.88341	476.225	IFITM3;RTP4;IFITM1;SAMD9L;IFIT5;DDX60L;UBE2L6;IFI35;IFIT1;IFIT3;IFI44L;ICAM1;OASL;IFIT2;IFIH1;HERC5;MT2A;TRIM5;DHX58;EPSTI1;TRIM25;LGALS9;TRIM21;TRIM22;HERC6;BATF2;C5ORF56;STARD5;RSAD2;DTX3L;SP110;DDX58;PARP9;PLSCR1;OAS1;IFI27;XRN1;OAS2;IRF1;OAS3;IRF7;CMPK2;C19ORF66;LAP3;IRF9;TRIM56;CD274;SLFN5;SP100;SAMD9;UBA7;CNP;IFI6;GMPR;ZC3HAV1;DDX60;USP18;APOL6;IFI16;APOL1;APOL2;PNPT1;STAT1;STAT2;MX2;MX1;PH…
STAT1_K562_hg19	74/345	0.0000000000000000000000000000000000000000000000000000000000000000000000000000000000000004949677677874278594007642413047620870116409311002494677108910922432153028934474406128997187064977302577427371451648866963557746774392357102539614695633129388051249673360792906020204802493037536592916915382363445582818151091686331710661761462688446044921875	0.0000000000000000000000000000000000000000000000000000000000000000000000000000000000001977396232310774306956592482330523670592289210532989236544367784484974846404269092645168095253182081290543728465571642060113850342862636115305587357722203082349548242484023118721413258698176281821539016384588378916209450153473881073296070098876953125	0.0000000000000000000000000000000000000000000000000000000000000000000000000000000000000000000257091568947772598375639830557533366988239193909847089817975884703049462909438246949845208678257645811429920590427839828053095412110726226630314006472623153695275044091422369336615797149021535439635894987463603167932827027464259828093418036587536334991455078125	0.00000000000000000000000000000000000000000000000000000000000000000000000000000000000000001027080817946351601363132860812973780421309418025058358646183318318424443716039324888874518995626842799676277981978068529303779846034293618465943876610386677503023230135291958470066602382960248663435378399151199542709174405974437149779987521469593048095703125	-1.855	372.906	IFITM3;IFITM1;SAMD9L;IFIT5;DDX60L;UBE2L6;IFI35;IFIT1;IFI44L;IFIT3;OASL;ICAM1;IFIH1;TRIM5;DHX58;EPSTI1;TRIM25;TRIM21;TRIM22;HERC6;BATF2;C5ORF56;DTX3L;RSAD2;DDX58;SP110;PARP9;ETV7;PLSCR1;OAS1;IFI27;OAS2;OAS3;IRF1;IRF7;CMPK2;C19ORF66;LAP3;IRF9;TRIM56;SLFN5;SP100;SAMD9;IFI6;GMPR;ZC3HAV1;DDX60;USP18;APOL6;IFI16;APOL1;APOL2;PNPT1;STAT1;RARRES3;MX2;STAT2;MX1;PHF11;EIF2AK2;ISG15;NMI;PARP14;PML;PARP12;PSM…
STAT1_HeLa-S3_hg19	40/945	2.58915e-18	6.89577e-16	7.34903e-23	1.46797e-20	-1.80958	73.2795	IFITM3;SLFN5;IFITM1;SP100;SECTM1;UBE2L6;IFI35;ZC3HAV1;DDX60;ARNTL2;ICAM1;MT2A;APOL6;IFI16;TRIM25;APOL1;TRIM21;BATF2;DTX3L;MLKL;SP110;DDX58;STAT1;STAT2;MX1;SNHG9;ISG15;NMI;PARP9;PARP14;PML;PSMB8;BST2;PLSCR1;IFI27;OAS3;IRF1;IRF7;IRF9;LY6E
IRF1_K562_hg19	86/4551	3.9393e-17	7.86875e-15	5.8355e-27	1.55419e-24	-1.57105	59.3434	IFITM3;RTP4;CSRNP1;IFITM1;SAMD9L;IFIT5;SECTM1;ADAR;UBE2L6;DDX60L;IFI35;IFIT1;IFIT3;IFIT2;IFIH1;MT2A;NUB1;TRIM5;DHX58;TRIM25;LGALS9;TRIM21;HERC6;ZBP1;BATF2;IL15RA;C5ORF56;STARD5;DTX3L;RSAD2;DDX58;SP110;SERPINB9;PARP9;ETV7;PLSCR1;OAS1;XRN1;IRF1;OAS3;CMPK2;LAP3;C19ORF66;TLR3;LY6E;TRIM56;SLFN5;CD274;SEMA7A;PXK;SP100;UBA7;SAMD9;IFI6;GMPR;PPM1K;ZC3HAV1;DDX60;USP18;APOL6;IFI16;APOL1;GBP1;APOL2;PNPT1;STA…
STAT3_HeLa-S3_hg19	50/1974	8.9178e-14	1.42506e-11	2.75568e-19	4.40358e-17	-1.69038	50.7927	IFITM3;DDX60L;UBE2L6;IFI35;IFIT1;TPGS1;IFIT3;ICAM1;TCHP;HERC5;MT2A;TRIM25;DTX3L;SP110;HRASLS2;MIF;PARP9;GTPBP1;PLSCR1;OAS1;XRN1;IRF1;IRF9;TRIM56;SLFN5;SP100;CNP;SAMD9;IFI6;TMEM160;ZC3HAV1;FSTL1;ARNTL2;APOL6;SLC25A28;IFI16;GBP1;APOL2;PNPT1;MLKL;STAT1;STAT2;NMI;PARP14;PML;PSMB8;BST2;ISG20;ZNFX1;SP140L
IKZF1_GM12878_hg19	50/2000	1.47743e-13	1.96744e-11	4.72017e-19	6.2857e-17	-1.7005	50.2384	RTP4;IFITM1;DDX60L;IFIT1;IFIT3;OASL;ICAM1;TNFSF13B;IFIH1;MT2A;TRIM5;LAMP3;EPSTI1;TRIM69;TRIM25;TRIM22;HERC6;ZBP1;IL15RA;DTX3L;SP110;DDX58;HRASLS2;PARP9;PLSCR1;HSH2D;OAS1;OAS2;RFX5;LAP3;CD274;DAPP1;USP18;ARNTL2;APOL6;RNF213;SLC25A28;IFI16;SLC15A3;GBP4;MLKL;MX2;STAT2;NMI;PARP14;PSMB8;ISG20;BST2;FAM111A;XAF1
EP300_CH12.LX_mm9	44/2000	4.4669e-10	5.09865e-08	1.06712e-14	1.21804e-12	-1.76437	37.9855	CD274;SLFN5;SAMD9L;SEMA7A;CNP;UBA7;DAPP1;UBE2L6;IFI35;IFIT1;TNFSF13B;ICAM1;IFIH1;EPSTI1;TRIM25;GBP4;HERC6;ZBP1;STARD5;NOS2;DTX3L;STAT1;MX2;STAT2;MX1;TAP2;TAP1;SERPINB9;PARP9;PSMB8;PML;PSMB9;BST2;BTC;ISG20;CXCL10;PLSCR1;IRF1;IRF7;CMPK2;XAF1;RBM43;TLR3;TRIM56
IRF4_GM12878_hg19	41/1912	4.46419e-09	4.45861e-07	2.54659e-13	2.5434e-11	-1.80672	34.7381	SP100;IFITM1;IFI6;DAPP1;DDX60;OASL;TNFSF13B;ICAM1;IFIH1;TCHP;TRIM5;DHX58;EPSTI1;TRIM69;LGALS9;SLC15A3;TRIM21;GBP4;APOL2;HERC6;PNPT1;APOBEC3F;POLR2J2;DTX3L;TREX1;MX2;STAT2;PHF11;SNHG9;PARP9;PSMB8;PARP10;ISG20;PLSCR1;ZNFX1;OAS1;OAS3;RFX5;IRF7;CMPK2;IRF9
PRDM1_HeLa-S3_hg19	37/1625	6.37702e-09	5.66137e-07	8.78296e-13	7.79732e-11	-1.67705	31.6468	SP100;UBA7;SECTM1;ZC3HAV1;IFIT1;DDX60;FSTL1;IFIT2;HERC5;IFIH1;NUB1;MT2A;APOL6;TRIM5;TRIM25;APOL1;GBP1;TRIM21;APOL2;BATF2;IL15RA;C5ORF56;RARRES3;STAT1;SP110;DDX58;STAT2;MX1;TMEM132A;ISG15;NMI;PARP14;GTPBP1;PSMB8;ZNFX1;SP140L;TLR3
ETS1_MEL cell line_mm9	38/1902	1.23637e-07	9.87862e-06	1.89044e-11	1.51046e-09	-1.71885	27.3398	CD274;SLFN5;CSRNP1;SAMD9L;UBA7;DAPP1;UBE2L6;PPM1K;IFI35;ZC3HAV1;NUB1;LGALS9;HERC6;RSAD2;STAT1;MX2;TREX1;TAP2;TAP1;ISG15;SERPINB9;NMI;PLEKHA4;PSMB8;PARP12;REC8;PML;PSMB9;PARP10;ISG20;XRN1;OAS3;RFX5;XAF1;RBM43;IRF9;ZCCHC2;TRIM56
ETS1_CH12.LX_mm9	35/2000	8.98413e-06	0.000652574	4.44216e-09	2.95774e-07	-1.76308	20.4871	SP100;SAMD9L;SEMA7A;CNP;UBA7;IFI35;DDX60;IFIT1;TNFSF13B;RASGRP3;HELZ2;IFIH1;SMCHD1;EPSTI1;TRIM25;SLC15A3;GBP4;STARD5;DTX3L;RSAD2;STAT2;MX1;EIF2AK2;TAP1;PLEKHA4;PARP14;PSMB8;PSMB9;BST2;PARP10;XRN1;CMPK2;XAF1;ZCCHC2;TRIM56
BATF_GM12878_hg19	18/760	4.60068e-05	0.00306329	6.68701e-07	3.56195e-05	-1.9082	19.0567	CD274;SP100;POLR2J2;RARRES3;MX2;PHF11;ISG15;IFIT3;IFIT2;TNFSF13B;ISG20;NUB1;ZNFX1;RFX5;TRIM25;TRIM69;GBP1;GBP4
FOSL1_HCT116_hg19	11/360	0.000175183	0.00874818	1.16295e-05	0.000464599	-1.92746	16.6719	ZBP1;ISG20;MT2A;PXK;SAMD9;TMEM132A;TRIM25;DAPP1;DDX60L;ARNTL2;ZCCHC2
EBF1_GM12878_hg19	42/2924	0.000112277	0.00640783	2.69694e-08	1.65758e-06	-1.61805	14.7154	CD274;SEMA7A;SAMD9L;UBA7;CNP;DAPP1;TMEM160;UBE2L6;PPM1K;IFI35;IFI44L;OASL;TCHP;APOL6;LAMP3;DHX58;EPSTI1;TRIM25;LGALS9;APOL1;BATF2;APOBEC3F;PNPT1;STARD5;SP110;STAT1;MX2;STAT2;EIF2AK2;IFI44;ISG15;REC8;PML;ETV7;BST2;OAS2;IRF1;CMPK2;LAP3;SP140L;MYD88;TRIM56
STAT3_MCF 10A_hg19	51/3788	8.64595e-05	0.00531393	4.09964e-09	2.95774e-07	-1.5458	14.4623	IFITM3;IFITM1;ADAR;UBE2L6;IFIT1;TNFSF13B;TCHP;TRIM5;TRIM25;TRIM21;ZBP1;BATF2;RSAD2;SP110;MIF;BTC;ETV7;PLSCR1;IFI27;OAS1;OAS3;RFX5;CMPK2;IRF9;CD274;SP100;SAMD9;ZC3HAV1;PPM1K;DDX60;TYMP;APOL6;IFI16;APOL1;GBP1;STAT1;RARRES3;TREX1;STAT2;TMEM132A;MX1;ISG15;PLEKHA4;NMI;PARP14;PML;ISG20;CXCL11;MYD88;RBM43;APOBEC3A
CUX1_GM12878_hg19	32/2000	0.000132436	0.00705445	1.79731e-07	1.02575e-05	-1.577	14.0817	RTP4;SP100;PXK;IFITM1;SAMD9L;SAMD9;ZC3HAV1;DDX60;IFI44L;IFIT2;ICAM1;TNFSF13B;HERC5;IFI16;TRIM5;LAMP3;ZBP1;RARRES3;SP110;STAT2;MX1;C4ORF48;MIF;PARP10;ISG20;OAS2;IRF1;OAS3;RFX5;IRF7;ODF3B;RBM43
NFIC_ECC-1_hg19	14/643	0.000763202	0.0358705	3.09047e-05	0.000987715	-1.79259	12.8672	CSRNP1;PXK;C5ORF56;DDX58;TREX1;STAT2;IFI44;SECTM1;PPM1K;TPGS1;IFI44L;HERC5;MT2A;IRF9
NFIC_SK-N-SH_hg19	14/663	0.00102414	0.0454606	4.27603e-05	0.00122019	-1.81863	12.5193	C5ORF56;DDX58;SECTM1;PPM1K;TPGS1;IFI44L;RASGRP3;ICAM1;HERC5;MT2A;APOL6;SLC25A28;TRIM25;IRF9
SPI1_GM12891_hg19	19/1074	0.00113501	0.04773	2.00933e-05	0.000698023	-1.69782	11.5131	SP100;IFITM1;SAMD9L;MLKL;SAMD9;SP110;DAPP1;PSMB8;PML;TNFSF13B;PLSCR1;OAS1;OAS3;IRF7;CMPK2;LGALS9;SP140L;MYD88;IRF9
RELA_GM12891_hg19	29/2000	0.00140111	0.0533089	5.19975e-06	0.000230811	-1.61029	10.5804	SEMA7A;IFITM1;DAPP1;ICAM1;TNFSF13B;IFIH1;SMCHD1;TRIM5;DHX58;EPSTI1;SLC15A3;GBP4;HERC6;IL15RA;STAT1;MX2;SNHG9;NMI;PSMB8;BST2;CXCL10;FAM111A;ZNFX1;OAS3;IRF1;RFX5;IRF7;XAF1;ZCCHC2
RELA_GM19193_hg19	29/2000	0.00140111	0.0533089	5.19975e-06	0.000230811	-1.59813	10.5005	SEMA7A;SP100;TPGS1;CX3CL1;ICAM1;TNFSF13B;HERC5;SMCHD1;RNF213;TRIM5;GBP4;HERC6;ZBP1;IL15RA;MLKL;STAT1;TREX1;SNHG9;PSMB8;PARP10;ISG20;PLSCR1;IRF1;OAS3;RFX5;IRF7;LAP3;IRF9;MYD88
SPI1_GM12878_hg19	29/2068	0.00231977	0.0842498	9.7881e-06	0.000411615	-1.67695	10.1729	CD274;SP100;SEMA7A;DAPP1;ICAM1;TNFSF13B;IFIH1;LAMP3;LGALS9;SLC15A3;POLR2J2;MLKL;SP110;TREX1;MX2;STAT2;MX1;PSMB8;PML;ISG20;PLSCR1;HSH2D;OAS1;IRF1;OAS3;IRF7;SP140L;MYD88;IRF9
MAFK_CH12.LX_mm9	28/2000	0.00284858	0.0948341	1.4761e-05	0.000536091	-1.73164	10.149	PPM1K;IFIT1;RASGRP3;SLC25A28;TRIM25;GBP1;IL15RA;DTX3L;MLKL;NOS2;STAT1;SP110;MX1;TAP2;TAP1;SERPINB9;PARP9;GTPBP1;PSMB8;PSMB9;FAM111A;CXCL10;PLSCR1;THEMIS2;IRF1;IRF7;TLR3;RBM43
RELA_GM18951_hg19	28/2000	0.00284858	0.0948341	1.4761e-05	0.000536091	-1.73062	10.143	CD274;IFITM1;SEMA7A;IFI6;DDX60L;ZC3HAV1;PPM1K;OASL;ICAM1;TYMP;HERC5;SMCHD1;GBP4;ZBP1;MLKL;STAT1;DDX58;STAT2;MX2;SNHG9;ISG15;NMI;FAM111A;XRN1;OAS2;OAS3;RFX5;IRF7
EP300_HeLa-S3_hg19	25/1770	0.00434822	0.133624	3.94131e-05	0.00119067	-1.64014	8.91908	CSRNP1;SLFN5;SP100;SAMD9L;SAMD9;DDX60L;TMEM160;IFIT1;FSTL1;IFIT3;ARNTL2;MT2A;APOL6;IFI16;MAP2;TRIM25;GBP1;MLKL;NMI;GTPBP1;BST2;ISG20;ZNFX1;OAS1;TRIM56
RCOR1_CH12.LX_mm9	27/2000	0.00556712	0.164746	4.02356e-05	0.00119067	-1.67013	8.66946	CD274;SAMD9L;SEMA7A;CNP;IFI35;TPGS1;IFIT1;TNFSF13B;HELZ2;SMCHD1;TRIM25;DTX3L;DDX58;MX2;TREX1;EIF2AK2;TAP1;SERPINB9;PARP14;PSMB9;PARP10;PLSCR1;IRF1;ZCCHC2;MYD88;RBM43;TRIM56
MYC_MCF 10A_hg19	41/3382	0.00420112	0.133624	3.59416e-06	0.000179484	-1.52301	8.33452	IFITM1;PXK;SAMD9;CNP;UBE2L6;PPM1K;IFI35;DDX60;IFI44L;ARNTL2;MT2A;SMCHD1;APOL6;RNF213;GBP1;TRIM21;BATF2;RSAD2;DDX58;STAT2;MX1;TMEM132A;IFI44;NMI;C4ORF48;PARP9;PARP14;PML;BTC;ISG20;PLSCR1;DNAJC6;OAS3;IRF1;RFX5;IRF7;CMPK2;LAP3;SP140L;TLR3;IRF9
BCL11A_GM12878_hg19	17/1186	0.0159193	0.350002	0.000641338	0.00985441	-1.78894	7.40661	ZBP1;SP100;APOBEC3F;POLR2J2;STAT1;MX2;PHF11;TYMP;ICAM1;ISG20;HSH2D;NUB1;RNF213;LAMP3;IRF7;ODF3B;HERC6
BHLHE40_K562_hg19	26/2000	0.0104516	0.253055	0.000105209	0.00240176	-1.61468	7.36456	CD274;SEMA7A;CNP;IFIT5;ADAR;IFI35;ICAM1;NUB1;TRIM21;BATF2;DTX3L;STAT1;DDX58;TMEM132A;FBXL15;C4ORF48;PARP14;PARP10;IFI27;XRN1;RFX5;ST20-MTHFS;LAP3;SP140L;IRF9;MYD88
RELA_GM18505_hg19	26/2000	0.0104516	0.253055	0.000105209	0.00240176	-1.60695	7.32932	SLFN5;SEMA7A;DAPP1;PPM1K;ICAM1;TNFSF13B;IFIH1;SMCHD1;MT2A;LAMP3;STAT1;MX2;SNHG9;GTPBP1;PSMB8;BST2;CXCL10;ZNFX1;OAS2;IRF1;RFX5;IRF7;LAP3;IRF9;MYD88;ZCCHC2
RELA_GM12878_hg19	13/785	0.0116	0.2726	0.000798312	0.0118121	-1.63946	7.30667	ZBP1;STAT1;DAPP1;NMI;USP18;ICAM1;IFIH1;ZNFX1;RNF213;OAS3;IRF1;RFX5;GBP4
GATA2_endothelial cell of umbilical vein_hg19	26/2000	0.0104516	0.253055	0.000105209	0.00240176	-1.59109	7.25695	CD274;SLFN5;GMPR;ADAR;DDX60L;USP18;IFIT3;ICAM1;MT2A;SMCHD1;IFI16;TRIM5;TRIM25;GBP1;TRIM22;MLKL;DDX58;RARRES3;PLEKHA4;PARP14;ISG20;CXCL11;CMPK2;ZCCHC2;TRIM56;TRIM34
RCOR1_GM12878_hg19	26/2000	0.0104516	0.253055	0.000105209	0.00240176	-1.58451	7.22695	RTP4;SEMA7A;SP100;PPM1K;ZC3HAV1;IFIT1;TCHP;IFIH1;APOL6;EPSTI1;TRIM25;GBP4;ZBP1;PNPT1;STAT1;RARRES3;STAT2;SERPINB9;PML;BST2;ISG20;FAM111A;OAS2;MYD88;RBM43;TRIM56
TBP_HepG2_hg19	26/2000	0.0104516	0.253055	0.000105209	0.00240176	-1.52222	6.94284	SLFN5;SEMA7A;UBA7;CNP;SAMD9;PPM1K;IFIT1;ARNTL2;TCHP;DHX58;TRIM25;APOL1;TRIM21;BATF2;PNPT1;MLKL;STAT2;TMEM132A;MX1;SERPINB9;PARP14;PML;OAS1;RFX5;CMPK2;IRF9
TBP_HeLa-S3_hg19	26/2000	0.0104516	0.253055	0.000105209	0.00240176	-1.49777	6.83133	IFITM3;SAMD9L;IFITM1;IFIT5;PPM1K;GBP1;TRIM21;BATF2;PNPT1;SP110;DDX58;MX1;IFI44;MIF;PARP14;PML;ISG20;PARP10;FAM111A;XRN1;IFI27;RFX5;SP140L;RBM43;TLR3;TRIM56
TCF12_SK-N-SH_hg19	13/857	0.0222838	0.404653	0.00173238	0.0212949	-1.72063	6.54509	CSRNP1;SLFN5;PXK;SP110;DDX60L;IFIT1;IFIT3;RASGRP3;OASL;MT2A;APOL6;TRIM25;GBP4
JUND_HCT116_hg19	7/348	0.0235112	0.40838	0.00480471	0.0446391	-1.7444	6.54198	ISG20;MT2A;SAMD9;TRIM25;DAPP1;DDX60L;ARNTL2
UBTF_K562_hg19	38/3293	0.0132363	0.302167	2.78102e-05	0.000925847	-1.47038	6.35907	IFITM3;CD274;SEMA7A;PXK;SP100;UBA7;UBA6;IFIT5;TMEM160;DDX60L;IFI35;ARNTL2;ICAM1;SMCHD1;MT2A;SLC25A28;TRIM25;TRIM21;STARD5;C5ORF56;PNPT1;DTX3L;MLKL;DDX58;STAT1;STAT2;EIF2AK2;ISG15;C4ORF48;PARP14;PML;PARP10;ISG20;FAM111A;OAS3;SP140L;IRF9;TRIM56
KDM1A_K562_hg19	25/2000	0.0188361	0.350002	0.000263632	0.00478732	-1.57351	6.24993	UBA6;IFI6;GMPR;UBE2L6;PPM1K;IFI35;ICAM1;MT2A;IFI16;TRIM5;BATF2;DDX58;FBXL15;MIF;NMI;BST2;PLSCR1;XRN1;RFX5;C19ORF66;LAP3;SP140L;MYD88;IRF9;TRIM56
TBP_CH12.LX_mm9	25/2000	0.0188361	0.350002	0.000263632	0.00478732	-1.56341	6.20984	CD274;SAMD9L;DDX60;TPGS1;HELZ2;DHX58;LGALS9;TRIM21;ZBP1;PNPT1;MX2;MX1;TAP2;SNHG9;MIF;NMI;PLEKHA4;PSMB9;BST2;FAM111A;THEMIS2;IRF1;LAP3;XAF1;TRIM56
STAT3_GM12878_hg19	25/2000	0.0188361	0.350002	0.000263632	0.00478732	-1.55024	6.15753	RTP4;PPM1K;IFIT1;DDX60;IFI44L;IFIT2;TNFSF13B;ICAM1;APOL6;IFI16;TRIM5;TRIM22;MLKL;SP110;STAT2;MX2;BST2;ISG20;IRF1;OAS3;RFX5;IRF7;RBM43;IRF9;MYD88
RELA_GM10847_hg19	25/2000	0.0188361	0.350002	0.000263632	0.00478732	-1.54142	6.1225	IFITM1;SEMA7A;UBE2L6;ICAM1;TRIM5;EPSTI1;TRIM25;GBP4;ZBP1;MLKL;STAT1;MX2;SNHG9;NMI;PSMB8;BST2;PLSCR1;ZNFX1;XRN1;OAS2;IRF1;OAS3;RFX5;IRF7;LAP3
CTCF_spleen_hg19	25/2000	0.0188361	0.350002	0.000263632	0.00478732	-1.53783	6.10822	RTP4;CD274;SAMD9;UBA6;TRANK1;IFI35;IFIT1;NUB1;MT2A;APOL6;LGALS9;APOL1;APOBEC3F;PNPT1;MX2;SNHG9;EIF2AK2;ISG15;PARP14;PML;ETV7;OAS2;IRF1;CMPK2;SP140L
JUN_CH12.LX_mm9	21/1659	0.0271587	0.461698	0.000731913	0.0110339	-1.64759	5.94132	ZBP1;IL15RA;CD274;STARD5;NOS2;MX1;DAPP1;IFI44;SERPINB9;PSMB8;PML;TNFSF13B;RASGRP3;ISG20;HELZ2;PARP10;CXCL10;PLSCR1;IRF7;TRIM69;TLR3
RELA_GM19099_hg19	25/2000	0.0188361	0.350002	0.000263632	0.00478732	-1.48813	5.91082	CD274;SEMA7A;UBA6;IFIT5;IFI6;ADAR;UBE2L6;ZC3HAV1;PPM1K;IFIH1;HERC5;DHX58;PNPT1;MLKL;DDX58;STAT2;ISG15;ISG20;FAM111A;CXCL10;XRN1;RFX5;LAP3;MYD88;TRIM56
NFIC_GM12878_hg19	16/1143	0.0232638	0.40838	0.00118513	0.0169092	-1.56472	5.88469	ZBP1;SP100;PNPT1;APOBEC3F;DDX58;SNHG9;ISG15;NMI;PSMB8;REC8;ICAM1;ISG20;FAM111A;XRN1;RFX5;SP140L
ZNF143_GM12878_hg19	25/2000	0.0188361	0.350002	0.000263632	0.00478732	-1.47257	5.84903	RTP4;SLFN5;CNP;GMPR;DDX60L;IFIT1;IFI44L;TCHP;DHX58;TRIM25;APOL1;POLR2J2;PNPT1;STARD5;SP110;IFI44;SERPINB9;MIF;PML;FAM111A;XRN1;ODF3B;LAP3;TRIM56;LY6E
CEBPB_HCT116_hg19	6/303	0.0371533	0.549732	0.00949533	0.073658	-1.70048	5.59919	ISG20;SLFN5;PXK;TRIM25;DDX60L;ARNTL2
JUND_K562_hg19	24/2000	0.0325674	0.50041	0.0006324	0.00985441	-1.5556	5.32708	CD274;SEMA7A;IFITM1;PNPT1;POLR2J2;STARD5;CNP;TREX1;MX1;TMEM132A;ADAR;PPM1K;IFI35;PML;ICAM1;PARP10;BST2;TCHP;SMCHD1;OAS3;DHX58;LAP3;SP140L;IRF9
BHLHE40_GM12878_hg19	24/2000	0.0325674	0.50041	0.0006324	0.00985441	-1.54814	5.3015	BATF2;SEMA7A;PNPT1;MLKL;CNP;STAT1;RARRES3;HRASLS2;TRANK1;SERPINB9;FBXL15;TMEM160;C4ORF48;PML;IFI44L;FAM111A;APOL6;XRN1;IFI16;LAMP3;RFX5;LAP3;LGALS9;TRIM56
RELA_GM18526_hg19	12/838	0.0401417	0.583149	0.00408957	0.0393682	-1.60279	5.15351	IFIH1;BST2;SEMA7A;IFITM1;ZNFX1;STAT1;IRF1;OAS3;RFX5;TPGS1;PSMB8;ICAM1
RBBP5_K562_hg19	24/2000	0.0325674	0.50041	0.0006324	0.00985441	-1.46979	5.0332	CD274;SP100;DTX3L;SAMD9;CNP;DDX58;STAT2;TMEM132A;MX1;IFI6;IFIT5;DDX60L;TPGS1;PARP14;IFIT3;ICAM1;IFIH1;SMCHD1;ZNFX1;XRN1;OAS3;SP140L;RBM43;TRIM56
POLR2AphosphoS5_GM12891_hg19	22/1809	0.0353496	0.532912	0.000914636	0.0132872	-1.4962	5.00099	TTC36;SEMA7A;APOBEC3F;UBA7;SP110;IFI6;IFIT5;DAPP1;IFI44;DDX60L;ZC3HAV1;PARP14;IFI44L;PML;ARNTL2;OASL;PARP10;TCHP;FAM111A;XRN1;SP140L;APOL1
ZKSCAN1_HeLa-S3_hg19	24/2000	0.0325674	0.50041	0.0006324	0.00985441	-1.44134	4.93579	BATF2;CSRNP1;CD274;PNPT1;DTX3L;CNP;STAT2;MX1;IFIT5;ADAR;DDX60L;PPM1K;DDX60;PML;TYMP;ICAM1;BTC;BST2;TCHP;ISG20;XRN1;SP140L;IRF9;TRIM56
STAT1_GM12878_hg19	24/2000	0.0325674	0.50041	0.0006324	0.00985441	-1.41275	4.8379	ZBP1;SLFN5;CD274;SEMA7A;SP100;PNPT1;DTX3L;MLKL;CNP;STAT1;DDX60L;ISG15;PPM1K;PARP14;PML;FAM111A;OAS3;RFX5;CMPK2;TRIM25;LAP3;TRIM21;MYD88;LY6E
JUN_HeLa-S3_hg19	8/506	0.054108	0.665112	0.0104928	0.0806128	-1.65794	4.83584	ISG20;CSRNP1;SLFN5;MT2A;SAMD9;TRIM25;DDX60L;ARNTL2
EP300_MEL cell line_mm9	23/2000	0.0539878	0.665112	0.0014506	0.0183973	-1.5814	4.61611	SLFN5;UBA7;TAP2;DAPP1;TAP1;UBE2L6;ISG15;PLEKHA4;PPM1K;USP18;PSMB8;REC8;PML;PSMB9;ISG20;BTC;OAS3;DHX58;TRIM25;LGALS9;XAF1;IRF9;TRIM56
WRNIP1_GM12878_hg19	23/2000	0.0539878	0.665112	0.0014506	0.0183973	-1.57087	4.58537	SLFN5;IFITM1;UBA7;UBA6;MX2;IFI6;UBE2L6;FBXL15;PPM1K;ZC3HAV1;PARP14;IFIT1;PARP9;REC8;IFI44L;IFIT3;OASL;FAM111A;DHX58;IRF7;XAF1;SLC15A3;GBP4
SMC3_HeLa-S3_hg19	23/2000	0.0539878	0.665112	0.0014506	0.0183973	-1.48134	4.32403	IFITM3;BATF2;PNPT1;MLKL;SP110;STAT2;MX1;TMEM132A;IFIT5;SNHG9;FBXL15;UBE2L6;ISG15;ADAR;C4ORF48;PML;BST2;ISG20;RNF213;XRN1;MAP2;RFX5;TRIM56
MAFK_IMR-90_hg19	23/2000	0.0539878	0.665112	0.0014506	0.0183973	-1.47637	4.30951	SLFN5;MLKL;STAT1;TREX1;STAT2;IFI6;NMI;IFIT1;DDX60;GTPBP1;IFIT3;IFIT2;ISG20;ZNFX1;SLC25A28;IFI16;TRIM5;EPSTI1;SP140L;GBP1;APOBEC3A;ZCCHC2;APOL2
FOS_MCF 10A_hg19	42/4017	0.0418627	0.597292	9.3208e-05	0.00240176	-1.33095	4.22357	IFITM3;SLFN5;CSRNP1;SP100;IFITM1;SAMD9;UBE2L6;ZC3HAV1;PPM1K;IFI35;IFIT1;TCHP;SMCHD1;APOL6;IFI16;TRIM5;APOL1;GBP1;BATF2;PNPT1;STARD5;RSAD2;DDX58;SP110;TREX1;TMEM132A;MX1;SNHG9;ISG15;PML;BTC;ISG20;PLSCR1;CXCL11;OAS1;IFI27;OAS3;RFX5;IRF7;SP140L;IRF9;APOBEC3A
REST_HeLa-S3_hg19	15/1183	0.0569558	0.68951	0.00424148	0.0400466	-1.469	4.2094	BATF2;DTX3L;STAT1;SNHG9;FBXL15;PARP9;IFIH1;MT2A;ZNFX1;RNF213;OAS1;XRN1;OAS3;TRIM25;IRF9
ZEB1_HepG2_hg19	4/188	0.0668677	0.774309	0.0258799	0.140667	-1.55464	4.20537	IFIH1;ETV7;SP100;FBXL15
TBL1XR1_GM12878_hg19	23/2000	0.0539878	0.665112	0.0014506	0.0183973	-1.44012	4.2037	ZBP1;SLFN5;CSRNP1;SEMA7A;IFITM1;PXK;PNPT1;MLKL;RARRES3;STAT2;TMEM132A;SNHG9;SERPINB9;ISG15;ADAR;PSMB8;TCHP;NUB1;XRN1;IFI16;LAP3;GBP4;TRIM56
POLR2A_MCF 10A_hg19	34/3155	0.0465831	0.65298	0.000302732	0.00537517	-1.36711	4.19228	CD274;IFITM1;SAMD9;UBA7;UBA6;IFI6;DAPP1;TMEM160;ADAR;UBE2L6;IFIT1;USP18;IFI44L;SLC25A28;MAP2;TRIM21;C5ORF56;RSAD2;STAT1;TREX1;MX1;TMEM132A;IFI44;ISG15;C4ORF48;PARP14;PML;PARP10;ISG20;OAS1;OAS2;OAS3;IRF1;CMPK2
MAX_GM12878_hg19	23/2000	0.0539878	0.665112	0.0014506	0.0183973	-1.43394	4.18567	ZBP1;RTP4;SEMA7A;STARD5;CNP;SAMD9;STAT2;IFI6;SERPINB9;C4ORF48;USP18;REC8;IFIT2;IFIH1;HERC5;CXCL10;NUB1;XRN1;OAS3;RFX5;CMPK2;APOL1;SP140L
CEBPB_GM12878_hg19	9/639	0.0760511	0.825612	0.0136007	0.0920929	-1.6146	4.15977	ISG20;SP100;ZNFX1;OAS2;STAT1;SNHG9;IRF9;ICAM1;TNFSF13B
MAFF_HepG2_hg19	23/2000	0.0539878	0.665112	0.0014506	0.0183973	-1.39372	4.06826	BATF2;SEMA7A;RARRES3;TREX1;MX1;SNHG9;ISG15;UBE2L6;IFI35;PPM1K;NMI;IFIT1;MT2A;OAS1;TRIM5;EPSTI1;TRIM25;APOL1;SP140L;RBM43;APOBEC3A;IRF9;TRIM56
RELA_GM12892_hg19	16/1302	0.0629687	0.739883	0.00426028	0.0400466	-1.45978	4.03646	SEMA7A;STAT1;SNHG9;DAPP1;MIF;PSMB8;ICAM1;BST2;IFIH1;SMCHD1;ZNFX1;IRF1;RFX5;TRIM25;LAP3;ZCCHC2
MTA3_GM12878_hg19	14/1150	0.0837236	0.825612	0.00798304	0.0650862	-1.50985	3.74479	ZBP1;SP100;MX2;IFI6;PARP9;REC8;PARP10;TCHP;FAM111A;XRN1;OAS3;SP140L;XAF1;TRIM56
RFX5_IMR-90_hg19	7/478	0.0943879	0.887247	0.0234355	0.137194	-1.56991	3.70552	MT2A;IFI27;RFX5;DDX60L;GTPBP1;PSMB8;ZCCHC2
POLR2A_endothelial cell of umbilical vein_hg19	45/4459	0.0587008	0.700029	0.00011054	0.00245338	-1.292	3.66322	IFITM3;CSRNP1;SP100;SAMD9L;SEMA7A;CNP;UBA6;IFI6;GMPR;ZC3HAV1;ARNTL2;RASGRP3;OASL;TCHP;NUB1;MT2A;IFI16;MAP2;LAMP3;APOL1;TRIM21;C5ORF56;STAT2;TMEM132A;IFI44;EIF2AK2;ISG15;SERPINB9;C4ORF48;NMI;PARP14;PML;PARP10;FAM111A;IFI27;OAS1;XRN1;IRF1;IRF7;CMPK2;LAP3;XAF1;SP140L;TLR3;LY6E
CTCF_GM12892_hg19	22/2000	0.0857645	0.825612	0.00317809	0.032143	-1.4397	3.53611	BATF2;SEMA7A;POLR2J2;APOBEC3F;SP110;MX2;DAPP1;IFI35;PPM1K;PARP14;PSMB8;TYMP;HERC5;BTC;TCHP;SMCHD1;ZNFX1;IRF1;OAS3;DHX58;APOL1;IRF9
CHD1_K562_hg19	22/2000	0.0857645	0.825612	0.00317809	0.032143	-1.43805	3.53208	IFITM3;ZBP1;SP100;SAMD9L;CNP;DTX3L;MLKL;DDX58;TREX1;FBXL15;DDX60L;C4ORF48;MIF;PARP14;ARNTL2;ICAM1;IFIH1;OAS3;TRIM25;C19ORF66;TRIM21;GBP4
FOS_endothelial cell of umbilical vein_hg19	22/2000	0.0857645	0.825612	0.00317809	0.032143	-1.42527	3.50067	IL15RA;CSRNP1;SP100;PXK;SEMA7A;MLKL;TREX1;NLRC5;IFI44;TMEM160;NMI;IFIT3;ICAM1;IFIT2;ISG20;HERC5;CXCL11;MT2A;IFI16;TRIM5;SP140L;TRIM56
EZH2_T-cell acute lymphoblastic leukemia_hg19	22/2000	0.0857645	0.825612	0.00317809	0.032143	-1.3839	3.39908	CD274;PXK;SP110;STAT1;DDX58;STAT2;TREX1;MX1;IFIT5;NMI;PARP9;PARP14;OASL;RASGRP3;ISG20;PARP10;TRIM5;OAS2;EPSTI1;TRIM25;C19ORF66;LY6E
BCL3_GM12878_hg19	7/503	0.115043	0.999997	0.0296854	0.159186	-1.56643	3.38732	ISG20;CNP;STAT1;IRF7;TRIM25;REC8;IRF9
ZNF384_CH12.LX_mm9	22/2000	0.0857645	0.825612	0.00317809	0.032143	-1.37653	3.38097	CSRNP1;SAMD9L;NOS2;MLKL;STAT1;SP110;SERPINB9;PLEKHA4;NMI;ZC3HAV1;PPM1K;IFIT1;IFIT2;HELZ2;FAM111A;SMCHD1;NUB1;THEMIS2;DHX58;RFX5;TLR3;TRIM56
HCFC1_K562_hg19	22/2000	0.0857645	0.825612	0.00317809	0.032143	-1.36024	3.34095	CD274;SEMA7A;IFITM1;PNPT1;UBA7;CNP;STAT1;DDX58;STAT2;MX1;DDX60L;SERPINB9;C4ORF48;PPM1K;TPGS1;PARP10;FAM111A;DHX58;TRIM25;C19ORF66;IRF9;TRIM56
CTCF_lung_hg19	22/2000	0.0857645	0.825612	0.00317809	0.032143	-1.3489	3.3131	IL15RA;BATF2;PXK;PNPT1;APOBEC3F;POLR2J2;UBA7;DDX58;SP110;PHF11;UBE2L6;SERPINB9;ISG15;IFI35;PPM1K;PML;CX3CL1;BTC;IRF1;DHX58;TRIM21;IRF9
CEBPB_HeLa-S3_hg19	22/2000	0.0857645	0.825612	0.00317809	0.032143	-1.33619	3.28189	IFITM3;CD274;CSRNP1;BATF2;PNPT1;MLKL;CNP;STAT2;TREX1;MX1;ADAR;DDX60L;NMI;PPM1K;MIF;BTC;NUB1;XRN1;RFX5;TRIM21;GBP1;TLR3
ELK1_GM12878_hg19	22/2000	0.0857645	0.825612	0.00317809	0.032143	-1.31216	3.22287	CSRNP1;SLFN5;SP100;PNPT1;RARRES3;STAT1;STAT2;IFIT5;IFI44;ISG15;C4ORF48;IFI35;DDX60;ICAM1;TYMP;PARP10;OAS2;RFX5;EPSTI1;LAP3;RBM43;TRIM56
FOXA1_T47D_hg19	11/889	0.107589	0.999576	0.0161173	0.104697	-1.43943	3.20913	BTC;TCHP;SLFN5;PXK;NUB1;CNP;XRN1;RFX5;ADAR;PPM1K;IFI35
GTF2F1_HeLa-S3_hg19	22/2000	0.0857645	0.825612	0.00317809	0.032143	-1.30656	3.2091	IFITM3;CD274;BATF2;IFITM1;SP110;STAT2;EIF2AK2;SNHG9;ISG15;PPM1K;MIF;PML;PARP10;BTC;BST2;IFI16;IRF1;OAS3;LAP3;TRIM21;IRF9;TRIM56
RAD21_IMR-90_hg19	22/2000	0.0857645	0.825612	0.00317809	0.032143	-1.29996	3.1929	SLFN5;BATF2;PXK;C5ORF56;UBA7;SP110;UBA6;DDX58;TREX1;MX1;DDX60L;ISG15;IFI35;NMI;USP18;ARNTL2;PARP10;TCHP;ISG20;EPSTI1;SP140L;IRF9
POLR2A_small intestine_mm9	22/2000	0.0857645	0.825612	0.00317809	0.032143	-1.27286	3.12633	ZBP1;SLFN5;BATF2;SEMA7A;PNPT1;STARD5;NOS2;RSAD2;STAT2;ISG15;PARP14;IFIT2;PSMB9;BST2;HSH2D;CXCL11;THEMIS2;OAS2;OAS3;DHX58;IRF7;EPSTI1
TCF3_GM12878_hg19	16/1413	0.109285	0.999997	0.0090162	0.0720394	-1.39996	3.09923	CD274;PXK;SP100;C5ORF56;DAPP1;PPM1K;MIF;PARP14;USP18;PARP10;NUB1;APOL6;XRN1;DHX58;EPSTI1;LGALS9
NFATC1_GM12878_hg19	17/1532	0.115245	0.999997	0.00865734	0.0698708	-1.40275	3.03092	CD274;SP100;SEMA7A;CNP;STAT1;MX2;DAPP1;MIF;ZC3HAV1;PSMB8;REC8;TYMP;ISG20;XRN1;TRIM5;RFX5;RBM43
ATF2_GM12878_hg19	18/1641	0.115847	0.999997	0.00778272	0.0641249	-1.38106	2.97684	IFITM1;CNP;IFIT5;DAPP1;ADAR;UBE2L6;PPM1K;NMI;ZC3HAV1;REC8;IFIT3;HERC5;FAM111A;XRN1;OAS2;RFX5;SP140L;GBP4
EP300_GM12878_hg19	46/4724	0.0913412	0.868829	0.000210063	0.00453622	-1.22944	2.94224	CSRNP1;SEMA7A;SP100;PXK;UBA6;GMPR;PPM1K;ZC3HAV1;DDX60;IFI44L;ICAM1;TCHP;HERC5;SMCHD1;APOL6;DHX58;TRIM25;GBP4;TRIM22;ZBP1;BATF2;PNPT1;POLR2J2;STARD5;MLKL;RARRES3;SP110;STAT1;STAT2;ISG15;SERPINB9;NMI;PARP9;PARP10;ETV7;ISG20;BST2;OAS2;RFX5;IRF7;CMPK2;LAP3;SP140L;RBM43;IRF9;TRIM56
CTCF_CD14-positive monocyte_hg19	21/2000	0.13051	0.999997	0.00664243	0.0558663	-1.40276	2.85644	BATF2;CD274;CNP;STAT1;UBA6;STAT2;UBE2L6;ISG15;PPM1K;IFI35;GTPBP1;PML;REC8;ICAM1;TYMP;TCHP;FAM111A;NUB1;SMCHD1;IFI16;TRIM25
ZKSCAN1_MEL cell line_mm9	4/251	0.147039	0.999997	0.0616945	0.252789	-1.4764	2.83034	SLFN5;TRIM25;ARNTL2;ICAM1
FOSL2_HepG2_hg19	6/459	0.169554	0.999997	0.0544548	0.226611	-1.53688	2.72732	ISG20;CSRNP1;MT2A;POLR2J2;APOL1;SP140L
CEBPB_IMR-90_hg19	21/2000	0.13051	0.999997	0.00664243	0.0558663	-1.32539	2.69889	IFITM3;BATF2;CD274;SP100;PNPT1;MX1;MIF;ZC3HAV1;IFIT1;TNFSF13B;ICAM1;IFIT2;ISG20;BST2;PLSCR1;XRN1;IFI16;SP140L;GBP1;RBM43;TRIM56
SMC3_CH12.LX_mm9	21/2000	0.13051	0.999997	0.00664243	0.0558663	-1.31997	2.68786	SAMD9L;SEMA7A;PXK;STARD5;CNP;STAT2;TREX1;TAP2;TAP1;SERPINB9;IFIT1;PSMB8;IFIT2;PSMB9;TCHP;IFIH1;SMCHD1;IRF1;TRIM25;MYD88;IRF9
POLR2A_NB4_hg19	21/2000	0.13051	0.999997	0.00664243	0.0558663	-1.29506	2.63714	IFITM1;SEMA7A;PXK;SP100;PNPT1;C5ORF56;SP110;STAT2;EIF2AK2;ISG15;C4ORF48;IFIT1;GTPBP1;ICAM1;IFIH1;SMCHD1;RNF213;IRF1;LAP3;SP140L;TRIM56
RFX5_HeLa-S3_hg19	21/2000	0.13051	0.999997	0.00664243	0.0558663	-1.29019	2.62722	IFITM3;CD274;BATF2;IFITM1;PXK;CNP;SAMD9;IFIT5;EIF2AK2;SNHG9;C4ORF48;PML;IFIH1;BST2;NUB1;XRN1;TRIM25;SP140L;GBP1;RBM43;TRIM56
TBP_GM12878_hg19	21/2000	0.13051	0.999997	0.00664243	0.0558663	-1.28566	2.618	CD274;CSRNP1;SLFN5;POLR2J2;SAMD9;RARRES3;STAT1;DDX58;PPM1K;ZC3HAV1;NMI;PML;CX3CL1;ICAM1;CXCL10;MT2A;LGALS9;LAP3;APOL1;TRIM21;TRIM56
TFAP2A_HeLa-S3_hg19	21/1995	0.128171	0.999997	0.00646308	0.0558663	-1.26688	2.60267	CSRNP1;SLFN5;C5ORF56;SAMD9;DDX58;UBA6;ISG15;NMI;PPM1K;ARNTL2;PARP12;HERC5;BST2;BTC;MT2A;ZNFX1;IRF1;ST20-MTHFS;TRIM25;TRIM56;LY6E
EZH2_mammary epithelial cell_hg19	21/2000	0.13051	0.999997	0.00664243	0.0558663	-1.25999	2.56573	ZBP1;BATF2;RSAD2;SP110;TRANK1;SERPINB9;IFI35;IFIT3;RASGRP3;OASL;ICAM1;BTC;PLSCR1;APOL6;DNAJC6;C19ORF66;DUOX2;IRF9;RBM43;HERC6;APOL2
EP300_MCF-7_hg19	3/175	0.169531	0.999997	0.085315	0.291311	-1.42923	2.53647	ISG20;STAT1;LY6E
POLR2AphosphoS5_HCT116_hg19	17/1588	0.144759	0.999997	0.0120245	0.0903355	-1.29279	2.49856	CD274;SEMA7A;SP100;PNPT1;CNP;SAMD9;DDX58;MX1;IFI6;EIF2AK2;GMPR;PPM1K;PLEKHA4;IFIT1;PML;MAP2;TRIM21
BCLAF1_GM12878_hg19	16/1490	0.151265	0.999997	0.0143107	0.0960861	-1.30956	2.47339	CD274;SEMA7A;PXK;PNPT1;DDX58;MX2;SNHG9;ADAR;UBE2L6;MIF;PARP14;IFIT1;PSMB8;FAM111A;IFI16;GBP4
TAL1_G1E_mm9	11/983	0.17444	0.999997	0.0305812	0.161817	-1.41138	2.46452	ISG20;SLFN5;CD274;UBA7;UBE2L6;PLEKHA4;USP18;RBM43;REC8;PML;TRIM56
CTCF_HeLa-S3_hg19	32/3275	0.144976	0.999997	0.00238724	0.0289001	-1.25985	2.43301	CD274;PXK;UBA6;IFI6;UBE2L6;IFI35;PPM1K;ZC3HAV1;TCHP;HERC5;IFIH1;MAP2;TRIM69;APOL1;BATF2;IL15RA;POLR2J2;DTX3L;MLKL;DDX58;STAT1;RARRES3;TMEM132A;PARP14;BTC;PARP10;ISG20;FAM111A;IRF1;OAS3;XAF1;IRF9
RCOR1_IMR-90_hg19	20/1930	0.150839	0.999997	0.00922842	0.0730051	-1.27323	2.40836	IFITM3;IL15RA;CSRNP1;PXK;UBA6;TMEM132A;NLRC5;UBE2L6;NMI;C4ORF48;PARP14;USP18;RASGRP3;ISG20;MT2A;RNF213;TRIM69;TRIM25;C19ORF66;ZCCHC2
CEBPB_HepG2_hg19	35/3621	0.145149	0.999997	0.00172392	0.0212949	-1.18421	2.28552	IFITM3;CD274;CNP;TMEM160;ADAR;ZC3HAV1;IFIT1;TYMP;TNFSF13B;TCHP;APOL6;SLC25A28;TRIM25;GBP1;BATF2;PNPT1;STARD5;STAT1;STAT2;MX1;SERPINB9;ISG15;MIF;ISG20;BST2;PARP10;FAM111A;ZNFX1;XRN1;OAS3;LAP3;SP140L;IRF9;RBM43;TRIM56
CTCF_HepG2_hg19	30/3081	0.160063	0.999997	0.00350819	0.0346055	-1.23489	2.26256	CD274;UBA6;IFI6;UBE2L6;IFI35;PPM1K;ZC3HAV1;CX3CL1;ICAM1;TCHP;HERC5;MAP2;APOL1;HERC6;BATF2;IL15RA;APOBEC3F;POLR2J2;DDX58;RARRES3;TREX1;SERPINB9;MIF;PARP14;BTC;PARP10;FAM111A;OAS3;IRF9;MYD88
BRCA1_GM12878_hg19	20/2000	0.190195	0.999997	0.0132281	0.0903355	-1.32145	2.19322	CNP;SP110;TREX1;EIF2AK2;SNHG9;ADAR;PPM1K;PARP14;PARP9;DDX60;OASL;PARP10;SMCHD1;XRN1;IRF1;IRF7;TRIM25;LAP3;IRF9;HERC6
CTCF_astrocyte_hg19	20/2000	0.190195	0.999997	0.0132281	0.0903355	-1.28621	2.13473	BATF2;CD274;UBA6;DDX58;TREX1;IFI6;UBE2L6;IFI35;MIF;GTPBP1;IFIT2;TCHP;BTC;HERC5;ISG20;MAP2;TRIM5;IRF9;MYD88;HERC6
MAFK_GM12878_hg19	3/194	0.208277	0.999997	0.107259	0.344176	-1.36039	2.1343	SECTM1;UBE2L6;APOBEC3A
CTCF_B cell_hg19	20/2000	0.190195	0.999997	0.0132281	0.0903355	-1.28377	2.13068	SEMA7A;STAT1;UBA6;IFIT5;DDX60L;SERPINB9;ISG15;UBE2L6;IFI35;ZC3HAV1;REC8;ICAM1;IFIT2;TCHP;FAM111A;SMCHD1;ZNFX1;XRN1;EPSTI1;IRF9
SAP30_H1-hESC_hg19	20/2000	0.190195	0.999997	0.0132281	0.0903355	-1.28018	2.12472	IFITM3;BATF2;SLFN5;DDX58;IFIT5;ISG15;ADAR;IFI35;DDX60;PARP14;PARP9;CX3CL1;PML;TCHP;BTC;ISG20;FAM111A;DNAJC6;ST20-MTHFS;RBM43
EZH2_H1-hESC_hg19	20/2000	0.190195	0.999997	0.0132281	0.0903355	-1.27058	2.10879	SEMA7A;PNPT1;SP110;STAT2;IFI6;SNHG9;EIF2AK2;GMPR;UBE2L6;PARP9;CX3CL1;IFIH1;PARP10;ZNFX1;XRN1;DNAJC6;OAS3;ST20-MTHFS;SLC15A3;DUOX2
EZH2_HepG2_hg19	20/2000	0.190195	0.999997	0.0132281	0.0903355	-1.24884	2.07271	PNPT1;SAMD9;GMPR;UBE2L6;NMI;PARP9;RASGRP3;IFIH1;HERC5;ISG20;EPSTI1;ST20-MTHFS;TRIM69;C19ORF66;SP140L;TRIM21;RBM43;TLR3;HERC6;LY6E
TCF12_GM12878_hg19	11/1023	0.2079	0.999997	0.0389454	0.196945	-1.31106	2.05928	PARP10;HERC5;CD274;FAM111A;SP100;SEMA7A;IRF1;IRF7;EPSTI1;PPM1K;USP18
ZNF143_K562_hg19	20/2000	0.190195	0.999997	0.0132281	0.0903355	-1.22833	2.03867	BATF2;CD274;PNPT1;DTX3L;UBA6;SERPINB9;ADAR;FBXL15;PPM1K;NMI;PARP14;TPGS1;PML;ICAM1;PARP10;IRF7;ST20-MTHFS;TRIM21;IRF9;TRIM56
CTCF_GM19238_hg19	20/2000	0.190195	0.999997	0.0132281	0.0903355	-1.22814	2.03834	BATF2;IL15RA;POLR2J2;UBA6;SERPINB9;IFI35;MIF;PPM1K;PARP14;HERC5;BTC;TCHP;ZNFX1;MAP2;IRF1;OAS3;DHX58;XAF1;APOL1;IRF9
RAD21_HeLa-S3_hg19	20/2000	0.190195	0.999997	0.0132281	0.0903355	-1.22766	2.03756	IFITM3;CD274;BATF2;SP100;DTX3L;SP110;DDX58;IFIT5;UBE2L6;ZC3HAV1;MIF;PARP14;BTC;TCHP;ISG20;PLSCR1;OAS1;TRIM25;SP140L;IRF9
FOSL1_H1-hESC_hg19	3/203	0.22728	0.999997	0.118348	0.36733	-1.36555	2.02316	PXK;TMEM132A;ZCCHC2
NFE2_GM12878_hg19	20/2000	0.190195	0.999997	0.0132281	0.0903355	-1.2068	2.00293	BATF2;STAT1;STAT2;IFI6;SNHG9;ADAR;GTPBP1;ICAM1;HERC5;ISG20;ZNFX1;APOL6;SLC25A28;TRIM5;RFX5;DHX58;TRIM25;C19ORF66;LAP3;IRF9
eGFP-FOS_K562_hg19	20/2000	0.190195	0.999997	0.0132281	0.0903355	-1.17749	1.95428	CSRNP1;IL15RA;PXK;SP100;MLKL;TREX1;DDX60L;ISG15;NMI;ZC3HAV1;TPGS1;ISG20;BST2;IFIH1;MT2A;SLC25A28;IFI16;TRIM5;SP140L;IRF9
CBX3_HCT116_hg19	3/209	0.24013	0.999997	0.125968	0.36733	-1.34649	1.92087	FAM111A;MT2A;DAPP1
POLR2A_GM12878_hg19	49/5311	0.163575	0.999997	0.000439479	0.00763357	-1.05515	1.91033	SAMD9L;IFITM1;IFIT5;UBE2L6;DDX60L;TCHP;HERC5;IFIH1;MT2A;SMCHD1;EPSTI1;HERC6;TTC36;C4ORF48;PARP9;HSH2D;XRN1;IRF1;LAP3;C19ORF66;TRIM56;SLFN5;CD274;SEMA7A;SP100;PXK;UBA7;SAMD9;CNP;UBA6;IFI6;DAPP1;TMEM160;ZC3HAV1;USP18;ARNTL2;SLC25A28;IFI16;APOL1;APOBEC3F;RARRES3;STAT2;IFI44;PARP14;REC8;PML;PARP10;CXCL10;ZNFX1
POLR2A_spleen_mm9	20/2000	0.190195	0.999997	0.0132281	0.0903355	-1.14741	1.90436	SP100;PNPT1;UBA7;STAT2;MX2;TAP2;ISG15;MIF;IFI35;PARP14;GTPBP1;BST2;HSH2D;XRN1;IRF7;RBM43;MYD88;GBP4;TRIM56;HERC6
EGR1_K562_hg19	19/1915	0.207664	0.999997	0.0168388	0.108501	-1.16503	1.83123	BATF2;CD274;CNP;UBA6;STAT1;STAT2;IFI6;ADAR;SERPINB9;IFI35;PLEKHA4;CX3CL1;PML;ISG20;NUB1;TRIM25;TRIM21;MYD88;TRIM56
CTCF_foreskin fibroblast_hg19	26/2745	0.223398	0.999997	0.00943319	0.073658	-1.20373	1.80415	CD274;PXK;UBA6;IFI6;UBE2L6;IFI35;ZC3HAV1;PPM1K;IFIT3;TCHP;MAP2;BATF2;POLR2J2;APOBEC3F;DDX58;RARRES3;SERPINB9;PARP14;BTC;ISG20;PARP10;FAM111A;OAS3;IRF1;RBM43;IRF9
CEBPB_myocyte_mm9	7/640	0.262621	0.999997	0.0835976	0.288099	-1.34755	1.80173	ISG20;FAM111A;PXK;SLC25A28;GTPBP1;ZCCHC2;MYD88
RXRA_GM12878_hg19	4/318	0.257606	0.999997	0.118273	0.36733	-1.32307	1.79451	FAM111A;PXK;STAT1;IRF9
TAL1_MEL cell line_mm9	22/2290	0.227864	0.999997	0.0145059	0.0965852	-1.16383	1.72131	SLFN5;CD274;UBA7;MX2;TAP1;DAPP1;UBE2L6;ISG15;PLEKHA4;ZC3HAV1;USP18;REC8;PSMB8;PML;PSMB9;ISG20;BTC;SLC25A28;OAS3;ODF3B;RBM43;TRIM56
CHD2_MEL cell line_mm9	18/1826	0.223941	0.999997	0.0209914	0.131032	-1.09939	1.6451	TTC36;TAP2;TAP1;SNHG9;EIF2AK2;PLEKHA4;PPM1K;IFI35;GTPBP1;PSMB8;PSMB9;ICAM1;SMCHD1;NUB1;SLC25A28;ZNFX1;DHX58;RFX5
TAF1_GM12892_hg19	16/1619	0.238476	0.999997	0.0283051	0.152809	-1.14196	1.63699	SLFN5;CD274;SP100;SEMA7A;STAT1;IFIT5;DAPP1;IFI44;ADAR;PARP14;TPGS1;IFI16;IRF1;DHX58;IRF7;TRIM25
RAD21_CH12.LX_mm9	19/2000	0.265446	0.999997	0.0250693	0.137194	-1.19874	1.58995	IL15RA;SAMD9L;PXK;CNP;STAT2;TREX1;TAP2;SERPINB9;IFIT2;BST2;TCHP;IFIH1;BTC;SMCHD1;TRIM25;TRIM69;RBM43;IRF9;ZCCHC2
ARID3A_HepG2_hg19	19/2000	0.265446	0.999997	0.0250693	0.137194	-1.17504	1.55851	CD274;CSRNP1;PNPT1;STARD5;MX1;TMEM132A;SNHG9;PPM1K;BST2;ISG20;TCHP;FAM111A;APOL6;DNAJC6;TRIM5;IRF1;DHX58;TRIM25;CMPK2
RCOR1_HeLa-S3_hg19	19/2000	0.265446	0.999997	0.0250693	0.137194	-1.17025	1.55215	IFITM3;CD274;SP100;PNPT1;CNP;SP110;STAT2;MX1;IFIT5;ISG15;PPM1K;PML;BTC;FAM111A;OAS3;RFX5;LAP3;SP140L;IRF9
CTCF_GM19240_hg19	19/2000	0.265446	0.999997	0.0250693	0.137194	-1.16707	1.54794	BATF2;IL15RA;POLR2J2;APOBEC3F;UBA6;TRANK1;SERPINB9;IFI35;PARP14;PARP10;BTC;TCHP;ZNFX1;IRF1;OAS3;DHX58;XAF1;APOL1;IRF9
CTCF_WI38_hg19	23/2447	0.253855	0.999997	0.015816	0.103582	-1.12067	1.53643	BATF2;CD274;PXK;C5ORF56;UBA6;TREX1;IFI6;UBE2L6;IFI35;MIF;TPGS1;DDX60;PSMB8;IFIH1;BTC;HERC5;TCHP;ISG20;TRIM5;MAP2;IRF9;APOL2;HERC6
CTCF_T-cell acute lymphoblastic leukemia_hg19	19/2000	0.265446	0.999997	0.0250693	0.137194	-1.15627	1.53361	BATF2;APOBEC3F;RSAD2;DDX58;STAT1;SP110;MX2;MX1;TMEM160;DDX60L;ZC3HAV1;USP18;IFIT3;TCHP;OAS1;DHX58;TRIM21;RBM43;IRF9
SMC3_MEL cell line_mm9	19/2000	0.265446	0.999997	0.0250693	0.137194	-1.15431	1.53101	ZBP1;SAMD9L;MX2;TREX1;TAP2;UBE2L6;SERPINB9;ADAR;IFIT2;TCHP;BTC;HSH2D;OAS3;DHX58;IRF7;TRIM69;TLR3;IRF9;LY6E
CHD1_CH12.LX_mm9	19/2000	0.265446	0.999997	0.0250693	0.137194	-1.14559	1.51944	CD274;STARD5;DTX3L;SP110;TAP2;TAP1;DAPP1;ZC3HAV1;PPM1K;PARP9;TPGS1;PML;PSMB8;ICAM1;PSMB9;RASGRP3;IRF1;GBP4;RBM43
EP300_HepG2_hg19	29/3119	0.23698	0.999997	0.00778487	0.0641249	-1.03687	1.49286	IFITM3;CSRNP1;CD274;CNP;UBE2L6;TPGS1;CX3CL1;ICAM1;TCHP;MT2A;RNF213;SLC25A28;APOL6;BATF2;STAT1;STAT2;MX1;SERPINB9;PARP14;GTPBP1;PML;PLSCR1;IRF1;OAS3;RFX5;LAP3;C19ORF66;IRF9;RBM43
JUND_CH12.LX_mm9	14/1454	0.289729	0.999997	0.0466704	0.204888	-1.19688	1.4827	IL15RA;CD274;NOS2;MX1;TAP2;IFI44;PSMB8;RASGRP3;HELZ2;CXCL10;PLSCR1;IRF1;TRIM69;TLR3
POLR2A_HeLa-S3_hg19	38/4163	0.228747	0.999997	0.00292018	0.032143	-0.981138	1.44732	CD274;SP100;PXK;CNP;UBA6;IFI6;USP18;ICAM1;IFIH1;SMCHD1;NUB1;APOL1;TRIM21;HERC6;TTC36;BATF2;C5ORF56;SP110;STAT1;STAT2;TMEM132A;MX1;IFI44;ISG15;C4ORF48;PARP14;GTPBP1;PML;REC8;ISG20;FAM111A;OAS1;XRN1;OAS3;IRF1;RFX5;LAP3;SP140L
NELFE_K562_hg19	4/334	0.28626	0.999997	0.134282	0.38105	-1.14912	1.43738	ZNFX1;SNHG9;TRIM25;SERPINB9
POLR2AphosphoS5_PFSK-1_hg19	14/1427	0.266702	0.999997	0.0410477	0.199341	-1.08269	1.43091	SLFN5;SP100;SEMA7A;APOBEC3F;POLR2J2;UBA6;IFI6;IFI35;PML;ISG20;OAS1;XRN1;TRIM5;TRIM21
POLR2A_H54_hg19	19/2000	0.265446	0.999997	0.0250693	0.137194	-1.0709	1.42038	PXK;C5ORF56;UBA6;STAT1;MX2;IFI6;SERPINB9;GTPBP1;HERC5;PARP10;IFIH1;FAM111A;MT2A;IFI16;XRN1;OAS3;RFX5;SP140L;TRIM21
POLR2AphosphoS5_GM12878_hg19	14/1431	0.270071	0.999997	0.0418485	0.199341	-1.08278	1.41743	APOBEC3F;UBA7;STAT2;IFI6;IFI44;DDX60L;OASL;IFIT2;PARP10;HERC5;MT2A;OAS3;APOL1;TRIM21
RCOR1_K562_hg19	32/3501	0.253068	0.999997	0.00654175	0.0558663	-1.0292	1.41422	IFITM3;PXK;SEMA7A;UBA7;CNP;UBE2L6;DDX60L;ADAR;PPM1K;IFI35;ICAM1;TCHP;TRIM21;PNPT1;STARD5;DDX58;STAT2;SNHG9;SERPINB9;FBXL15;C4ORF48;PLEKHA4;BST2;FAM111A;IFI27;XRN1;IRF1;RFX5;ST20-MTHFS;SP140L;IRF9;TRIM56
EZH2_GM12878_hg19	19/2000	0.265446	0.999997	0.0250693	0.137194	-1.0635	1.41056	ZBP1;PNPT1;GMPR;UBE2L6;NMI;IFIT1;DDX60;USP18;IFIT3;RASGRP3;BTC;BST2;CXCL11;MT2A;NUB1;TRIM5;TLR3;TRIM22;APOL2
RNF2_K562_hg19	19/2000	0.265446	0.999997	0.0250693	0.137194	-1.06116	1.40746	IL15RA;GMPR;SERPINB9;TMEM160;UBE2L6;NMI;USP18;ICAM1;TCHP;ISG20;MT2A;SMCHD1;OAS3;TRIM25;CMPK2;LAP3;RBM43;MYD88;HERC6
POLR2A_erythroblast_hg19	19/2000	0.265446	0.999997	0.0250693	0.137194	-1.05232	1.39573	IFITM1;STARD5;PNPT1;SAMD9;DTX3L;SP110;UBA6;STAT1;STAT2;IFIT5;IFI6;ISG15;REC8;PML;PARP10;SMCHD1;IRF1;SP140L;TRIM56
POLR2AphosphoS5_SK-N-SH_hg19	13/1331	0.282421	0.999997	0.0494507	0.214682	-1.10211	1.39347	SLFN5;CSRNP1;SP100;PNPT1;SAMD9;STAT1;MX1;IFI44;ADAR;ISG15;USP18;TCHP;TRIM21
MXI1_K562_hg19	19/2000	0.265446	0.999997	0.0250693	0.137194	-1.04972	1.39228	BATF2;PXK;DTX3L;STAT1;STAT2;UBE2L6;FBXL15;IFI35;PPM1K;C4ORF48;NMI;PARP14;PML;MT2A;XRN1;IRF7;LAP3;C19ORF66;APOL1
CTBP2_H1-hESC_hg19	19/2000	0.265446	0.999997	0.0250693	0.137194	-1.0389	1.37793	CD274;STAT1;TREX1;STAT2;IFI6;UBE2L6;FBXL15;PPM1K;PARP14;PARP9;FSTL1;IFIH1;HERC5;FAM111A;MAP2;IRF1;CMPK2;SLC15A3;TRIM56
FOSL2_SK-N-SH_hg19	5/469	0.331286	0.999997	0.142459	0.397988	-1.24409	1.37444	ISG20;TRIM25;SP140L;ARNTL2;RASGRP3
POLR2A_GM19193_hg19	19/2000	0.265446	0.999997	0.0250693	0.137194	-1.02501	1.35952	DTX3L;UBA7;SP110;DDX58;UBA6;STAT2;IFI6;IFI44;C4ORF48;USP18;ARNTL2;OASL;ICAM1;SMCHD1;NUB1;OAS3;CMPK2;SP140L;IRF9
STAT5A_GM12878_hg19	13/1340	0.290487	0.999997	0.0516302	0.218267	-1.09968	1.35942	UBA6;STAT1;IFIT5;UBE2L6;ZC3HAV1;PARP14;TPGS1;PARP10;HSH2D;IFI16;OAS2;APOL1;GBP4
JUND_MCF-7_hg19	3/241	0.310211	0.999997	0.169309	0.452435	-1.16112	1.3591	ISG20;MT2A;STAT1
TBP_MEL cell line_mm9	19/2000	0.265446	0.999997	0.0250693	0.137194	-1.0199	1.35274	CD274;STARD5;PNPT1;CNP;SNHG9;EIF2AK2;TAP1;ISG15;PLEKHA4;ZC3HAV1;HELZ2;PARP10;FAM111A;SMCHD1;THEMIS2;XRN1;IRF1;DHX58;TRIM25
POLR2AphosphoS5_HL-60_hg19	14/1459	0.294063	0.999997	0.0477685	0.208563	-1.06679	1.30571	PXK;UBA6;SP110;DDX58;STAT2;EIF2AK2;DAPP1;ISG15;IFIH1;FAM111A;SMCHD1;IRF1;DHX58;TRIM21
CTCF_fibroblast of foreskin _hg19	21/2261	0.285471	0.999997	0.0234612	0.137194	-1.03318	1.29521	BATF2;CD274;C5ORF56;POLR2J2;UBA6;DDX58;TREX1;IFI6;UBE2L6;IFI35;MIF;IFIH1;BTC;HERC5;TCHP;ISG20;FAM111A;MAP2;IRF9;APOL2;HERC6
RXRA_SK-N-SH_hg19	2/139	0.310777	0.999997	0.197421	0.464649	-1.10741	1.29421	TRIM25;IRF9
USF1_HepG2_hg19	15/1608	0.322618	0.999997	0.0504124	0.214682	-1.12322	1.27068	BATF2;PNPT1;POLR2J2;UBA6;TMEM132A;ADAR;GTPBP1;HERC5;ISG20;RNF213;DHX58;TRIM25;LAP3;C19ORF66;IRF9
SPI1_HL-60_hg19	12/1245	0.308936	0.999997	0.0625211	0.254869	-1.06218	1.24765	PLSCR1;SP100;MLKL;SP110;MX2;IRF1;IRF7;MIF;SP140L;MYD88;PML;TNFSF13B
CTCF_GM12878_hg19	38/4238	0.266436	0.999997	0.00397258	0.0387084	-0.940582	1.24403	CD274;PXK;UBA6;UBE2L6;IFI35;ZC3HAV1;IFIT1;CX3CL1;TCHP;HERC5;IFIH1;SMCHD1;MAP2;DHX58;APOL1;BATF2;IL15RA;POLR2J2;PNPT1;STARD5;MLKL;TREX1;STAT2;MX1;EIF2AK2;ISG15;SERPINB9;PARP14;REC8;PML;BTC;PARP10;FAM111A;IRF1;OAS3;CMPK2;C19ORF66;IRF9
JUND_GM12878_hg19	8/809	0.333304	0.999997	0.10387	0.340131	-1.11813	1.22849	ISG20;ZBP1;IL15RA;NUB1;RNF213;MX2;RFX5;IRF7
HDAC2_HepG2_hg19	3/255	0.341214	0.999997	0.189476	0.457269	-1.11706	1.20111	BATF2;PXK;RNF213
GABPA_K562_hg19	14/1494	0.324937	0.999997	0.0559671	0.230504	-1.06154	1.1933	BATF2;POLR2J2;UBA6;SP110;STAT1;STAT2;C4ORF48;PML;NUB1;XRN1;TRIM25;LAP3;SP140L;TRIM56
REST_GM12878_hg19	11/1149	0.328001	0.999997	0.0754224	0.271816	-1.05736	1.17868	ZNFX1;RNF213;OAS1;STAT1;IRF1;MX2;OAS3;SNHG9;FBXL15;LAP3;IRF9
JUND_HeLa-S3_hg19	14/1492	0.32315	0.999997	0.0554741	0.229657	-1.02382	1.15655	CSRNP1;SLFN5;SAMD9;IFI6;DDX60L;GTPBP1;ARNTL2;IFIT2;ISG20;MT2A;SLC25A28;TRIM5;TRIM25;SP140L
CTCF_HCT116_hg19	28/3149	0.325891	0.999997	0.0156643	0.103436	-0.961012	1.07748	CD274;PXK;UBA6;IFI6;UBE2L6;IFI35;ZC3HAV1;TPGS1;ICAM1;IFIH1;HERC5;TRIM5;MAP2;TRIM69;HERC6;ZBP1;BATF2;C5ORF56;DDX58;TREX1;MIF;PARP14;BTC;ISG20;FAM111A;IRF9;MYD88;TLR3
CBX8_K562_hg19	18/2000	0.354902	0.999997	0.0451574	0.199341	-1.03276	1.06985	ZBP1;IL15RA;STARD5;NOS2;NLRC5;UBE2L6;PPM1K;USP18;ARNTL2;OASL;BTC;CXCL10;SMCHD1;CXCL11;OAS3;SLC15A3;APOBEC3A;HERC6
GATA3_SK-N-SH_hg19	11/1185	0.365041	0.999997	0.0888818	0.302198	-1.03569	1.04371	SLFN5;MT2A;IFI16;DDX58;TRIM25;DDX60L;IFIT1;ZCCHC2;IFIT3;GBP4;RASGRP3
KAT2A_GM12878_hg19	17/1849	0.328255	0.999997	0.043175	0.199341	-0.936038	1.04271	STAT1;RARRES3;STAT2;DAPP1;SNHG9;ZC3HAV1;PSMB8;ICAM1;BST2;SMCHD1;ZNFX1;XRN1;IFI16;IRF1;LAP3;RBM43;MYD88
CEBPB_MCF-7_hg19	11/1173	0.352614	0.999997	0.0842408	0.288877	-0.99334	1.03544	ISG20;SLC25A28;XRN1;STAT1;ADAR;DDX60L;UBE2L6;NMI;IFIT1;FSTL1;TRIM56
GATA2_K562_hg19	9/951	0.364842	0.999997	0.107233	0.344176	-1.01586	1.02429	BST2;RNF213;RARRES3;EPSTI1;GMPR;CMPK2;ADAR;PLEKHA4;RASGRP3
HNF4G_HepG2_hg19	6/605	0.366207	0.999997	0.145635	0.402852	-1.00356	1.00813	CSRNP1;APOL6;UBA6;C19ORF66;CX3CL1;TYMP
CTCF_fibroblast of dermis_hg19	18/2000	0.354902	0.999997	0.0451574	0.199341	-0.966869	1.00159	CD274;BATF2;SP110;UBA6;DDX60L;UBE2L6;PPM1K;IFI35;ZC3HAV1;IFIT1;BTC;TCHP;CXCL10;PLSCR1;IRF1;EPSTI1;XAF1;IRF9
RAD21_ECC-1_hg19	10/1070	0.367347	0.999997	0.0985213	0.329366	-0.992631	0.994069	HERC5;BATF2;TRIM5;DDX58;MAP2;TREX1;UBE2L6;TPGS1;APOL2;HERC6
POLR2A_GM12892_hg19	24/2690	0.337687	0.999997	0.0241427	0.137194	-0.909598	0.987493	RTP4;PXK;SEMA7A;POLR2J2;UBA7;STAT2;IFI6;EIF2AK2;IFI44;C4ORF48;PSMB8;OASL;PARP10;FAM111A;NUB1;RNF213;OAS3;RFX5;DHX58;CMPK2;TRIM25;SP140L;APOL1;TRIM56
CTCF_GM12891_hg19	18/2000	0.354902	0.999997	0.0451574	0.199341	-0.946126	0.980104	SEMA7A;POLR2J2;APOBEC3F;UBA6;TMEM132A;TRANK1;IFI35;PPM1K;MIF;PARP14;TYMP;HERC5;BTC;TCHP;ZNFX1;IRF1;APOL1;IRF9
CHD2_HepG2_hg19	18/2000	0.354902	0.999997	0.0451574	0.199341	-0.945229	0.979175	SP100;PNPT1;STARD5;SNHG9;EIF2AK2;DDX60L;C4ORF48;PPM1K;TPGS1;TCHP;ISG20;FAM111A;SMCHD1;IRF1;OAS3;TRIM25;SP140L;IRF9
FOSL1_K562_hg19	8/849	0.382422	0.999997	0.126547	0.367678	-1.00696	0.967917	ISG20;IL15RA;CSRNP1;MT2A;PXK;TMEM132A;SP140L;ZCCHC2
CTCF_HL-60_hg19	18/2000	0.354902	0.999997	0.0451574	0.199341	-0.93357	0.967097	CD274;BATF2;POLR2J2;UBA6;TREX1;IFI6;UBE2L6;IFI35;MIF;BTC;TCHP;ISG20;IFIH1;HERC5;MAP2;IRF9;APOL2;HERC6
MXI1_GM12878_hg19	18/2000	0.354902	0.999997	0.0451574	0.199341	-0.924331	0.957526	SEMA7A;STARD5;PNPT1;UBA7;DTX3L;DDX58;IFI6;FBXL15;C4ORF48;NMI;PML;IFI44L;BST2;SMCHD1;OAS3;APOL1;TRIM21;TRIM56
MXI1_HeLa-S3_hg19	18/2000	0.354902	0.999997	0.0451574	0.199341	-0.922787	0.955927	BATF2;CD274;UBA6;STAT2;MX1;IFIT5;SNHG9;FBXL15;PPM1K;PML;ISG20;FAM111A;IFI16;OAS3;C19ORF66;LAP3;SP140L;TRIM56
CTCF_GM19239_hg19	18/2000	0.354902	0.999997	0.0451574	0.199341	-0.920217	0.953264	SEMA7A;POLR2J2;PNPT1;APOBEC3F;ISG15;SERPINB9;IFI35;MIF;PARP14;TYMP;HERC5;BTC;ZNFX1;IRF1;SLC15A3;XAF1;APOL1;IRF9
SIN3A_GM12878_hg19	18/2000	0.354902	0.999997	0.0451574	0.199341	-0.90225	0.934652	ZBP1;CSRNP1;PXK;PNPT1;CNP;UBA6;DDX58;STAT2;SNHG9;ISG15;PARP14;PML;ICAM1;BST2;HERC5;FAM111A;OAS2;LAP3
EZH2_fibroblast of lung_hg19	18/2000	0.354902	0.999997	0.0451574	0.199341	-0.900529	0.93287	RSAD2;SP110;HRASLS2;SERPINB9;CX3CL1;ICAM1;OASL;TNFSF13B;TYMP;IFIH1;OAS1;DNAJC6;OAS3;EPSTI1;CMPK2;C19ORF66;ZCCHC2;HERC6
MEF2A_GM12878_hg19	9/970	0.386857	0.999997	0.117037	0.366716	-0.9732	0.924248	CD274;NUB1;ZNFX1;STAT1;LAMP3;RFX5;ISG15;PLEKHA4;IFIT1
NFYB_GM12878_hg19	18/2000	0.354902	0.999997	0.0451574	0.199341	-0.887462	0.919333	C5ORF56;SAMD9;STAT1;STAT2;TMEM132A;SNHG9;PML;TYMP;ISG20;CXCL10;PLSCR1;SMCHD1;APOL6;TRIM5;RFX5;DHX58;IRF7;LAP3
POLR2A_GM12891_hg19	27/3050	0.339138	0.999997	0.018563	0.117713	-0.848636	0.917672	SEMA7A;UBA7;IFIT5;IFI6;DAPP1;DDX60L;ZC3HAV1;TPGS1;USP18;OASL;HERC5;IFI16;TRIM25;APOL1;PNPT1;C5ORF56;APOBEC3F;SP110;STAT2;EIF2AK2;IFI44;PARP14;PARP10;FAM111A;C19ORF66;SP140L;TRIM56
FOS_HeLa-S3_hg19	8/860	0.396035	0.999997	0.133208	0.380118	-0.979968	0.907698	ISG20;MT2A;OAS1;SAMD9;TRIM5;TRIM25;TMEM160;GTPBP1
MXI1_HepG2_hg19	18/2000	0.354902	0.999997	0.0451574	0.199341	-0.873482	0.904851	CD274;BATF2;PXK;PNPT1;STAT1;STAT2;ISG15;DDX60L;PARP14;PML;ETV7;HERC5;TCHP;FAM111A;PCSK1N;OAS3;APOL1;TRIM56
POLR2A_heart_mm9	18/2000	0.354902	0.999997	0.0451574	0.199341	-0.862854	0.893842	SLFN5;SEMA7A;SP100;PNPT1;UBA7;MX2;STAT2;TMEM132A;ISG15;PARP14;GTPBP1;RASGRP3;PSMB9;IFIT2;BST2;THEMIS2;IRF7;TRIM56
RFX5_HepG2_hg19	18/2000	0.354902	0.999997	0.0451574	0.199341	-0.845445	0.875808	CSRNP1;CD274;BATF2;PXK;SEMA7A;STAT1;DDX58;MX1;SNHG9;ISG15;UBE2L6;ZC3HAV1;IFIT1;BST2;PARP10;OAS2;ST20-MTHFS;IRF9
CTCF_T47D_hg19	11/1219	0.400544	0.999997	0.102873	0.338252	-0.949459	0.86869	BTC;HERC5;BATF2;CD274;IL15RA;SLFN5;MAP2;UBE2L6;TPGS1;IRF9;HERC6
TAF1_GM12878_hg19	12/1304	0.366575	0.999997	0.0816118	0.283512	-0.853897	0.85693	CSRNP1;CD274;SP100;OAS2;DHX58;TRIM25;DAPP1;LGALS9;TPGS1;SP140L;IFI44L;TRIM56
POLR2A_IMR-90_hg19	18/2000	0.354902	0.999997	0.0451574	0.199341	-0.815147	0.844421	PXK;PNPT1;STARD5;C5ORF56;CNP;DDX58;SP110;STAT2;TREX1;IFI6;EIF2AK2;DDX60L;SERPINB9;PARP14;PML;NUB1;SMCHD1;SP140L
MYC_NB4_hg19	18/2000	0.354902	0.999997	0.0451574	0.199341	-0.806068	0.835016	BATF2;CSRNP1;PXK;SEMA7A;SP110;UBA6;DDX58;ISG15;DDX60;IFIH1;SMCHD1;NUB1;IFI16;OAS3;RFX5;C19ORF66;IRF9;TRIM56
CTCF_astrocyte of the spinal cord_hg19	19/2167	0.393183	0.999997	0.0497863	0.214682	-0.893481	0.834047	BATF2;CD274;PXK;MLKL;UBA6;DDX58;RARRES3;TREX1;IFI6;UBE2L6;IFI35;CX3CL1;BTC;TCHP;ISG20;FAM111A;MAP2;IRF1;IRF9
CEBPZ_HepG2_hg19	8/867	0.404706	0.999997	0.137539	0.386949	-0.911373	0.824422	IFIH1;BATF2;SLC25A28;ZNFX1;STAT2;TMEM160;GTPBP1;ARNTL2
TAL1_erythroblast_mm9	8/885	0.427001	0.999997	0.149	0.410522	-0.968052	0.823781	ISG20;UBA7;OAS3;UBE2L6;ISG15;PLEKHA4;USP18;TRIM56
TFAP2C_HeLa-S3_hg19	18/2000	0.354902	0.999997	0.0451574	0.199341	-0.794648	0.823187	IL15RA;C5ORF56;CNP;DDX58;UBA6;IFI6;ISG15;ADAR;NMI;PPM1K;HERC5;BST2;BTC;ZNFX1;SLC25A28;IRF1;TRIM25;TRIM56
GATA2_G1E_mm9	4/424	0.450528	0.999997	0.237745	0.529133	-1.01607	0.810151	TREX1;PLEKHA4;IRF9;REC8
POLR2A_lung_mm9	18/2000	0.354902	0.999997	0.0451574	0.199341	-0.752046	0.779055	TTC36;BATF2;SLFN5;SEMA7A;SP100;PNPT1;STAT2;MIF;PARP14;FSTL1;PML;REC8;IFIT2;PSMB9;BST2;THEMIS2;LAMP3;CMPK2
HNF4A_HepG2_hg19	23/2620	0.372811	0.999997	0.0318688	0.165345	-0.785264	0.774807	CSRNP1;IFITM1;C5ORF56;STARD5;UBA6;STAT1;SECTM1;SERPINB9;DDX60L;USP18;CX3CL1;TYMP;IFIH1;ISG20;PLSCR1;SMCHD1;PCSK1N;SLC25A28;ZNFX1;OAS1;ODF3B;C19ORF66;APOL1
CTCF_endothelial cell of umbilical vein_hg19	30/3469	0.377452	0.999997	0.0176274	0.112674	-0.775344	0.755426	IFITM3;CSRNP1;CD274;UBA6;DDX60L;UBE2L6;IFI35;PPM1K;ZC3HAV1;TCHP;IFIH1;MAP2;APOL1;HERC6;BATF2;IL15RA;APOBEC3F;POLR2J2;DDX58;RARRES3;TREX1;MX1;SERPINB9;PARP14;BTC;ISG20;FAM111A;IRF1;IRF9;MYD88
SP1_HCT116_hg19	14/1577	0.400846	0.999997	0.0791546	0.276177	-0.819565	0.749228	PXK;PNPT1;UBA6;STAT2;SNHG9;TMEM160;DDX60L;PPM1K;GTPBP1;MT2A;SLC25A28;ST20-MTHFS;TRIM25;ZCCHC2
CTCF_choroid plexus epithelial cell_hg19	12/1381	0.443754	0.999997	0.11158	0.352381	-0.915113	0.743515	BTC;TCHP;BATF2;CD274;APOBEC3F;IRF1;DDX60L;UBE2L6;IFI35;PPM1K;PARP14;IRF9
RFX5_SK-N-SH_hg19	9/1018	0.442707	0.999997	0.143921	0.400673	-0.889562	0.724857	FAM111A;IFI27;RFX5;TRIM69;DDX60L;GTPBP1;REC8;ZCCHC2;PSMB8
POLR2AphosphoS5_GM12892_hg19	15/1702	0.40568	0.999997	0.0741405	0.271816	-0.793008	0.715443	SEMA7A;C5ORF56;APOBEC3F;UBA7;UBA6;STAT2;IFI6;IFI44;DDX60L;ZC3HAV1;PARP10;XRN1;OAS3;C19ORF66;APOL1
CTCF_G1E-ER4_mm9	22/2540	0.402501	0.999997	0.0403025	0.199341	-0.778111	0.708127	SAMD9L;STAT1;TREX1;TAP2;SERPINB9;ADAR;UBE2L6;ZC3HAV1;PLEKHA4;TPGS1;REC8;IFIT2;BTC;TCHP;IFIH1;NUB1;SLC25A28;TRIM69;LAP3;IRF9;RBM43;MYD88
ELF1_MCF-7_hg19	16/1859	0.438041	0.999997	0.0781479	0.27386	-0.835288	0.689483	SP100;PNPT1;STAT2;SNHG9;IFI35;ZC3HAV1;PML;TCHP;ISG20;FAM111A;OAS1;OAS3;RFX5;IRF7;LAP3;TRIM56
CTCF_skin fibroblast_hg19	17/2000	0.454896	0.999997	0.0772242	0.271816	-0.871255	0.686275	BATF2;POLR2J2;DDX58;IFI35;PPM1K;PARP14;PARP9;DDX60;CX3CL1;HERC5;BTC;TCHP;SMCHD1;ZNFX1;IRF1;APOL1;IRF9
RAD21_A549_hg19	26/3040	0.414276	0.999997	0.0303956	0.161817	-0.7778	0.685414	CD274;DDX60L;UBE2L6;IFI35;DDX60;TPGS1;IFIT3;ICAM1;TCHP;HERC5;NUB1;MAP2;TRIM5;HERC6;APOL2;BATF2;C5ORF56;MLKL;DDX58;TREX1;PARP14;PARP9;BTC;ISG20;IRF9;TLR3
CEBPB_C2C12_mm9	13/1513	0.454403	0.999997	0.106897	0.344176	-0.834073	0.657892	IFITM3;PXK;STARD5;STAT1;MX1;GTPBP1;FSTL1;ISG20;FAM111A;SLC25A28;ZCCHC2;MYD88;TRIM56
CUX1_K562_hg19	17/2000	0.454896	0.999997	0.0772242	0.271816	-0.822616	0.647963	IFITM3;BATF2;STAT1;TREX1;SERPINB9;ADAR;PML;ICAM1;ISG20;BST2;FAM111A;PLSCR1;MT2A;APOL6;IFI16;IFI27;TRIM21
CTCF_fibroblast of gingiva_hg19	19/2237	0.449535	0.999997	0.064164	0.260239	-0.80339	0.642343	BATF2;CD274;APOBEC3F;UBA6;DDX58;RARRES3;IFI6;UBE2L6;IFI35;PPM1K;ZC3HAV1;PARP14;CX3CL1;BTC;TCHP;PLSCR1;OAS3;IRF1;IRF9
PAX5_GM12892_hg19	4/436	0.471878	0.999997	0.252813	0.535464	-0.854204	0.641537	PXK;XRN1;STAT1;PPM1K
EP300_ES-Bruce4_mm9	17/2000	0.454896	0.999997	0.0772242	0.271816	-0.805204	0.634248	ZBP1;CSRNP1;PXK;STAT1;SERPINB9;ZC3HAV1;MIF;PML;PLSCR1;XRN1;IRF1;TRIM25;LAP3;XAF1;IRF9;TRIM56;HERC6
EZH2_K562_hg19	17/2000	0.454896	0.999997	0.0772242	0.271816	-0.799671	0.629889	SLFN5;BATF2;CD274;SEMA7A;IFI6;USP18;ICAM1;FAM111A;TRIM5;OAS2;RFX5;EPSTI1;XAF1;GBP4;RBM43;IRF9;HERC6
EZH2_myotube_hg19	17/2000	0.454896	0.999997	0.0772242	0.271816	-0.78424	0.617734	ZBP1;IL15RA;BATF2;NOS2;TRANK1;SNHG9;UBE2L6;NMI;TPGS1;IFI44L;PARP12;ICAM1;OASL;IFI16;OAS2;C19ORF66;XAF1
CTCF_GM06990_hg19	19/2240	0.451958	0.999997	0.0648387	0.260332	-0.777411	0.617393	BATF2;CD274;IL15RA;PXK;APOBEC3F;POLR2J2;MLKL;UBA6;UBE2L6;IFI35;PPM1K;PARP14;ICAM1;BTC;TCHP;ISG20;SMCHD1;MAP2;IRF9
EZH2_endothelial cell of umbilical vein_hg19	17/2000	0.454896	0.999997	0.0772242	0.271816	-0.782013	0.615981	IL15RA;CNP;STAT1;TRANK1;IFI35;CX3CL1;REC8;ICAM1;RASGRP3;ETV7;IFI16;EPSTI1;CMPK2;C19ORF66;XAF1;SLC15A3;TRIM21
CTCF_fibroblast of lung_hg19	32/3799	0.433922	0.999997	0.020087	0.126374	-0.732264	0.61136	CD274;PXK;UBA6;IFI6;DAPP1;UBE2L6;IFI35;PPM1K;ZC3HAV1;USP18;CX3CL1;ICAM1;TCHP;MAP2;APOL1;BATF2;APOBEC3F;POLR2J2;MLKL;DDX58;RARRES3;STAT1;ISG15;PARP14;BTC;ISG20;ETV7;FAM111A;OAS3;IRF9;RBM43;TLR3
RAD21_MEL cell line_mm9	27/3199	0.440316	0.999997	0.0317974	0.165345	-0.741935	0.608583	SAMD9L;UBA7;NLRC5;ADAR;UBE2L6;PPM1K;ZC3HAV1;TPGS1;IFIT2;TCHP;IFIH1;NUB1;TRIM69;TRIM21;ZBP1;DTX3L;TREX1;MX2;TAP2;SERPINB9;PML;BTC;HSH2D;ZNFX1;CMPK2;IRF9;TLR3
TEAD4_A549_hg19	4/447	0.491181	0.999997	0.266797	0.535464	-0.827524	0.588323	CSRNP1;MT2A;TRIM25;TRIM34
RELA_GM15510_hg19	17/2000	0.454896	0.999997	0.0772242	0.271816	-0.736223	0.579913	ZBP1;SEMA7A;PNPT1;MLKL;UBA6;MX2;EIF2AK2;ISG15;ZC3HAV1;ICAM1;BST2;HERC5;SMCHD1;OAS3;RFX5;LAP3;TRIM56
TCF12_H1-hESC_hg19	10/1158	0.464143	0.999997	0.142361	0.397988	-0.754796	0.579353	HERC5;BATF2;CD274;RNF213;UBA6;STAT1;STAT2;SLC15A3;IRF9;PSMB8
HDAC2_MCF-7_hg19	8/913	0.46154	0.999997	0.167726	0.449709	-0.746469	0.577159	TCHP;FAM111A;STAT1;MAP2;GMPR;PPM1K;TRIM56;LY6E
EP300_heart_mm9	17/2000	0.454896	0.999997	0.0772242	0.271816	-0.731153	0.575918	IL15RA;SEMA7A;MLKL;STAT1;TAP2;SERPINB9;ISG15;IFI35;TPGS1;DDX60;FSTL1;TCHP;IFIH1;TRIM25;XAF1;TRIM21;HERC6
CEBPB_ECC-1_hg19	11/1273	0.457226	0.999997	0.127634	0.36949	-0.722053	0.565062	BST2;ISG20;PNPT1;ZNFX1;SLC25A28;XRN1;DDX58;MIF;GBP1;FSTL1;ARNTL2
RCOR1_HepG2_hg19	17/2000	0.454896	0.999997	0.0772242	0.271816	-0.712947	0.561578	PNPT1;TMEM132A;EIF2AK2;DDX60L;ADAR;UBE2L6;FBXL15;PPM1K;IFI35;ARNTL2;HERC5;IFIH1;PARP10;XRN1;TRIM25;TRIM21;IRF9
MAFK_K562_hg19	17/2000	0.454896	0.999997	0.0772242	0.271816	-0.701127	0.552268	BATF2;CD274;MLKL;TREX1;STAT2;IFI6;SNHG9;UBE2L6;TPGS1;ISG20;PARP10;MT2A;SP140L;TRIM21;APOBEC3A;RBM43;IRF9
MXI1_H1-hESC_hg19	17/2000	0.454896	0.999997	0.0772242	0.271816	-0.689459	0.543077	BATF2;CD274;PXK;C5ORF56;PNPT1;STAT1;STAT2;MX1;EIF2AK2;USP18;REC8;TCHP;FAM111A;XRN1;OAS3;IRF9;TRIM56
MAX_NB4_hg19	17/2000	0.454896	0.999997	0.0772242	0.271816	-0.687343	0.54141	CD274;BATF2;CNP;MLKL;DDX58;STAT1;STAT2;SNHG9;ARNTL2;IFIH1;FAM111A;SMCHD1;NUB1;IFI16;OAS3;C19ORF66;TRIM56
CTCF_bronchial epithelial cell_hg19	17/2023	0.474424	0.999997	0.0836534	0.288099	-0.715066	0.533191	BATF2;CD274;IL15RA;UBA6;STAT1;UBE2L6;PPM1K;IFI35;CX3CL1;BTC;TCHP;ETV7;FAM111A;SMCHD1;OAS3;IRF1;IRF9
ZNF263_HEK293_hg19	17/2000	0.454896	0.999997	0.0772242	0.271816	-0.676726	0.533048	BATF2;DTX3L;SP110;STAT1;STAT2;DDX60L;PARP14;FSTL1;OASL;ISG20;HERC5;FAM111A;IRF7;TRIM21;MYD88;IRF9;TRIM56
NRF1_GM12878_hg19	17/2000	0.454896	0.999997	0.0772242	0.271816	-0.67454	0.531325	CD274;SEMA7A;STARD5;POLR2J2;MX2;STAT2;IFIT5;GMPR;ISG15;C4ORF48;PML;HERC5;NUB1;MT2A;RFX5;DHX58;LY6E
USF2_CH12.LX_mm9	17/2000	0.454896	0.999997	0.0772242	0.271816	-0.674519	0.531309	ZBP1;MLKL;UBA6;TREX1;STAT2;ADAR;IFI35;PLEKHA4;BST2;BTC;HSH2D;IRF1;TRIM25;LAP3;LGALS9;IRF9;MYD88
POLR2A_myocyte_mm9	17/2000	0.454896	0.999997	0.0772242	0.271816	-0.669025	0.526982	IFITM3;CD274;PXK;STAT1;UBA6;STAT2;SNHG9;UBE2L6;USP18;PML;CX3CL1;PARP10;HELZ2;ZCCHC2;MYD88;HERC6;TRIM56
ZC3H11A_CH12.LX_mm9	12/1429	0.491781	0.999997	0.133159	0.380118	-0.738127	0.523865	IFITM3;SAMD9L;SMCHD1;SP110;TREX1;DHX58;IRF7;TRIM69;SERPINB9;RBM43;GBP4;IFIT2
CTCF_fibroblast of upper leg skin_hg19	14/1665	0.482756	0.999997	0.109769	0.348038	-0.718822	0.523478	CD274;SP110;STAT2;UBE2L6;PPM1K;IFI35;PARP14;PARP10;BTC;TCHP;OAS3;IRF1;IRF9;HERC6
PML_GM12878_hg19	10/1179	0.487079	0.999997	0.154137	0.417159	-0.724215	0.520949	HERC5;SEMA7A;IFITM1;DTX3L;UBA6;DHX58;IFI6;SP140L;PML;TRIM56
SIN3A_CH12.LX_mm9	17/2000	0.454896	0.999997	0.0772242	0.271816	-0.656488	0.517106	SAMD9L;MX2;STAT2;SNHG9;UBE2L6;SERPINB9;ADAR;IFIT1;GTPBP1;HELZ2;NUB1;SLC25A28;XRN1;IRF1;XAF1;GBP4;TRIM56
NELFE_CH12.LX_mm9	17/2000	0.454896	0.999997	0.0772242	0.271816	-0.634881	0.500087	CD274;SEMA7A;SP100;STARD5;DDX58;STAT1;MX2;SNHG9;EIF2AK2;IFI35;PSMB8;PSMB9;HELZ2;THEMIS2;TRIM25;TRIM21;ZCCHC2
RAD21_H1-hESC_hg19	23/2750	0.468597	0.999997	0.0504876	0.214682	-0.658181	0.49891	BATF2;CD274;PXK;C5ORF56;DDX58;SP110;UBA6;TREX1;MX1;EIF2AK2;UBE2L6;SERPINB9;IFI35;PARP14;FSTL1;BTC;ISG20;TCHP;MT2A;MAP2;IRF1;RFX5;IRF9
SIN3A_HepG2_hg19	8/955	0.512551	0.999997	0.197723	0.464649	-0.73257	0.489617	MT2A;NUB1;APOBEC3F;SLC25A28;STAT1;OAS3;SNHG9;APOL1
POLR2A_HGPS cell_hg19	17/2000	0.454896	0.999997	0.0772242	0.271816	-0.615463	0.484791	CD274;SEMA7A;UBA7;UBA6;STAT2;IFI6;GMPR;DDX60L;SERPINB9;PML;TYMP;PCSK1N;XRN1;MAP2;TRIM25;SP140L;TRIM21
TBP_K562_hg19	17/2000	0.454896	0.999997	0.0772242	0.271816	-0.607489	0.478511	IFITM1;SP100;PXK;PNPT1;MLKL;SAMD9;UBA6;SP110;STAT2;PHF11;FBXL15;C4ORF48;PML;NUB1;DHX58;IRF9;TRIM56
CTCF_fibroblast of pulmonary artery_hg19	20/2429	0.504807	0.999997	0.0748296	0.271816	-0.663191	0.453344	BATF2;CD274;APOBEC3F;C5ORF56;UBA6;SP110;IFI6;SERPINB9;UBE2L6;PPM1K;IFI35;ZC3HAV1;PARP14;RASGRP3;BTC;TCHP;FAM111A;MAP2;IRF1;IRF9
MAFK_MEL cell line_mm9	6/738	0.554346	0.999997	0.264303	0.535464	-0.768377	0.453316	BTC;HSH2D;SNHG9;PPM1K;GBP1;RASGRP3
HDAC2_K562_hg19	22/2623	0.465116	0.999997	0.053883	0.225406	-0.582315	0.445744	CD274;BATF2;CSRNP1;C5ORF56;RARRES3;STAT1;TREX1;SERPINB9;PLEKHA4;DDX60;PSMB8;ISG20;NUB1;ZNFX1;IFI27;OAS1;OAS2;TRIM5;CMPK2;DUOX2;IRF9;GBP4
FOXA2_HepG2_hg19	3/349	0.539442	0.999997	0.335006	0.615332	-0.71793	0.44312	MT2A;XRN1;GTPBP1
CTCF_GM12874_hg19	17/2065	0.50987	0.999997	0.0962832	0.323236	-0.655412	0.441485	BATF2;CD274;IL15RA;PXK;APOBEC3F;POLR2J2;UBA6;SERPINB9;UBE2L6;IFI35;PPM1K;PARP14;BTC;TCHP;SMCHD1;IRF1;IRF9
FOXA1_HepG2_hg19	19/2272	0.477777	0.999997	0.072344	0.271816	-0.589936	0.435733	PXK;STAT1;DDX58;IFIT5;GTPBP1;CX3CL1;TYMP;ISG20;HERC5;MT2A;NUB1;PLSCR1;RNF213;XRN1;OAS2;ST20-MTHFS;LAP3;APOL2;TRIM34
JUN_endothelial cell of umbilical vein_hg19	8/988	0.551541	0.999997	0.222742	0.504166	-0.7321	0.435628	ISG20;MT2A;NLRC5;TRIM25;DDX60L;SP140L;IFIT3;ARNTL2
ELF1_K562_hg19	11/1323	0.509172	0.999997	0.153267	0.417159	-0.642117	0.433409	SEMA7A;SP100;NUB1;UBA6;STAT2;CMPK2;ISG15;IFI35;LAP3;C4ORF48;PML
POU2F2_GM12878_hg19	12/1437	0.499718	0.999997	0.136968	0.386705	-0.62441	0.433161	HERC5;SP100;SEMA7A;IFI16;CNP;STAT1;IRF1;STAT2;IFI6;TRIM25;DAPP1;ISG15
GATA1_erythroblast_hg19	19/2266	0.472942	0.999997	0.0708935	0.271816	-0.574901	0.430476	CD274;C5ORF56;RSAD2;STAT1;DDX58;PHF11;SNHG9;DDX60L;ZC3HAV1;USP18;GTPBP1;ISG20;XRN1;IFI16;TRIM5;IRF1;EPSTI1;CMPK2;IRF9
GATA1_MEL cell line_mm9	25/2994	0.467972	0.999997	0.0428146	0.199341	-0.549081	0.416943	CD274;PXK;UBE2L6;PPM1K;ZC3HAV1;USP18;NUB1;SLC25A28;SP110;STAT1;TREX1;FBXL15;NMI;PLEKHA4;PML;ISG20;CXCL10;THEMIS2;OAS3;IRF1;RFX5;IRF7;IRF9;ZCCHC2;TRIM56
RXRA_HepG2_hg19	6/761	0.584565	0.999997	0.287082	0.543552	-0.766137	0.411329	HERC5;C5ORF56;POLR2J2;TRIM25;SERPINB9;C19ORF66
TEAD4_SK-N-SH_hg19	4/493	0.568429	0.999997	0.326526	0.602528	-0.716948	0.404989	MT2A;TRIM25;IFIT3;RASGRP3
EGR1_MCF-7_hg19	6/741	0.558344	0.999997	0.267247	0.535464	-0.68927	0.401693	STAT1;SNHG9;ADAR;LAP3;PLEKHA4;TPGS1
ZEB1_GM12878_hg19	7/864	0.553937	0.999997	0.243081	0.535464	-0.659912	0.389813	CSRNP1;FAM111A;SEMA7A;PXK;UBA6;TMEM132A;ISG15
USF1_H1-hESC_hg19	21/2563	0.51296	0.999997	0.071643	0.271816	-0.564479	0.376822	BATF2;PNPT1;TMEM132A;TRANK1;FBXL15;ADAR;IFI35;GTPBP1;REC8;ICAM1;TCHP;HERC5;ISG20;FAM111A;RNF213;RFX5;DHX58;TRIM25;LAP3;IRF9;APOL2
POLR2A_HepG2_hg19	52/6264	0.444432	0.999997	0.0032238	0.0321977	-0.461815	0.374512	DDX60L;ADAR;IFI35;TPGS1;IFIH1;NUB1;SMCHD1;TRIM5;DHX58;TRIM25;TRIM21;TTC36;BATF2;STARD5;SP110;DDX58;SERPINB9;C4ORF48;XRN1;OAS1;OAS3;IRF1;LAP3;IRF9;LY6E;TRIM56;SLFN5;PXK;SP100;UBA7;UBA6;USP18;ARNTL2;PCSK1N;RNF213;APOL1;POLR2J2;PNPT1;STAT1;STAT2;MX2;MX1;TMEM132A;EIF2AK2;SNHG9;ISG15;PLEKHA4;PARP14;PML;PARP10;SP140L;ZCCHC2
CTCF_fibroblast of villous mesenchyme_hg19	19/2341	0.532911	0.999997	0.0904963	0.306384	-0.590369	0.371579	BATF2;CD274;PXK;UBA6;DDX58;RARRES3;TREX1;IFI6;UBE2L6;IFI35;PARP14;CX3CL1;PARP10;BTC;TCHP;ISG20;MAP2;IRF9;HERC6
CTCF_GM12867_hg19	13/1619	0.554996	0.999997	0.153712	0.417159	-0.609013	0.358583	CD274;IL15RA;PXK;POLR2J2;UBA6;STAT1;SERPINB9;UBE2L6;IFI35;BTC;TCHP;MAP2;IRF9
EZH2_keratinocyte_hg19	16/2000	0.559679	0.999997	0.125244	0.36733	-0.583134	0.338446	IL15RA;NOS2;MX2;TRANK1;GMPR;SERPINB9;FSTL1;PSMB8;ICAM1;TNFSF13B;ETV7;CXCL10;DNAJC6;LAMP3;APOL1;HERC6
CTCF_G1E_mm9	18/2246	0.556357	0.999997	0.106795	0.344176	-0.575586	0.337492	SAMD9L;DTX3L;TREX1;TAP2;SERPINB9;ADAR;UBE2L6;FBXL15;TPGS1;PARP9;IFIT2;TCHP;IFIH1;HSH2D;SLC25A28;DHX58;TRIM69;IRF9
TCF7L2_HeLa-S3_hg19	23/2827	0.525354	0.999997	0.0647132	0.260332	-0.522589	0.336382	PXK;MLKL;DDX58;TREX1;IFIT5;IFI6;SNHG9;DDX60L;NMI;PPM1K;ZC3HAV1;PARP9;ISG20;FAM111A;MT2A;SLC25A28;IRF1;RFX5;IRF7;TRIM25;TLR3;RBM43;HERC6
EZH2_skeletal muscle myoblast_hg19	16/2000	0.559679	0.999997	0.125244	0.36733	-0.544829	0.316215	CD274;MLKL;SP110;MX2;IFI6;NLRC5;ZC3HAV1;PPM1K;PARP12;ICAM1;TYMP;PCSK1N;ZNFX1;XRN1;LAMP3;DUOX2
CEBPB_A549_hg19	23/2860	0.549325	0.999997	0.0716043	0.271816	-0.525282	0.314678	CD274;SLFN5;SP100;PNPT1;STAT1;ADAR;DDX60L;UBE2L6;ZC3HAV1;MIF;FSTL1;PSMB8;TNFSF13B;TYMP;ISG20;BST2;FAM111A;SLC25A28;XRN1;RFX5;SP140L;RBM43;TRIM56
CTCF_embryonic fibroblast_mm9	16/2000	0.559679	0.999997	0.125244	0.36733	-0.529327	0.307218	MLKL;STAT1;TREX1;TAP2;UBE2L6;SERPINB9;PLEKHA4;IFIT2;TCHP;BTC;IFIH1;TRIM25;TRIM69;LAP3;IRF9;RBM43
SRF_HepG2_hg19	7/888	0.583225	0.999997	0.264208	0.535464	-0.565106	0.304695	BATF2;C5ORF56;FBXL15;ADAR;ISG15;SP140L;GBP1
CTCF_GM12870_hg19	12/1518	0.578086	0.999997	0.178808	0.457269	-0.549438	0.30111	TCHP;ISG20;CD274;POLR2J2;UBA6;MAP2;IRF1;IFI6;SERPINB9;UBE2L6;IRF9;ICAM1
CTCF_IMR-90_hg19	16/2000	0.559679	0.999997	0.125244	0.36733	-0.508364	0.295051	BATF2;IL15RA;CD274;PXK;UBA6;IFI35;PPM1K;ZC3HAV1;PARP14;CX3CL1;BTC;TCHP;SMCHD1;ZNFX1;MAP2;IRF9
SMC3_HepG2_hg19	16/2000	0.559679	0.999997	0.125244	0.36733	-0.507462	0.294527	CD274;BATF2;DDX58;STAT2;UBE2L6;IFI35;ZC3HAV1;IFIT1;ISG20;BST2;BTC;TCHP;PARP10;APOL6;OAS3;IRF9
MAZ_CH12.LX_mm9	16/2000	0.559679	0.999997	0.125244	0.36733	-0.497229	0.288588	CD274;SEMA7A;NOS2;DTX3L;STAT1;MX2;SERPINB9;UBE2L6;IFIT1;ICAM1;IFIT2;TCHP;PARP10;HELZ2;NUB1;TRIM56
MAX_MCF-7_hg19	10/1275	0.588256	0.999997	0.213796	0.49087	-0.536296	0.284555	HERC5;NUB1;PNPT1;OAS3;RFX5;ISG15;PPM1K;IFI35;IRF9;TRIM56
MAX_K562_hg19	31/3845	0.543376	0.999997	0.037602	0.19259	-0.464307	0.283206	CD274;PXK;SEMA7A;SAMD9;CNP;UBA6;TMEM160;HERC5;NUB1;MT2A;APOL1;BATF2;PNPT1;STAT1;SP110;TMEM132A;EIF2AK2;FBXL15;MIF;PARP14;PML;PARP10;FAM111A;CXCL10;OAS3;CMPK2;LAP3;SP140L;IRF9;TRIM56;LY6E
PAX5_GM12891_hg19	7/907	0.605748	0.999997	0.281293	0.535948	-0.562793	0.282124	SEMA7A;NUB1;STAT1;GMPR;ADAR;PSMB8;ICAM1
MYC_CH12.LX_mm9	16/2000	0.559679	0.999997	0.125244	0.36733	-0.482181	0.279854	CD274;STARD5;DTX3L;UBA6;TAP1;EIF2AK2;PPM1K;NMI;TNFSF13B;PSMB9;BST2;IRF1;RBM43;MYD88;IRF9;ZCCHC2
EP300_T47D_hg19	9/1155	0.595965	0.999997	0.235564	0.527853	-0.539646	0.279306	CSRNP1;FAM111A;ZNFX1;STAT1;TREX1;STAT2;RFX5;PPM1K;RBM43
CTCF_cardiac muscle cell_hg19	14/1777	0.583911	0.999997	0.157794	0.424503	-0.514982	0.277064	BATF2;CD274;PXK;IFI6;UBE2L6;PPM1K;IFI35;PARP14;CX3CL1;BTC;TCHP;MAP2;CMPK2;IRF9
UBTF_CH12.LX_mm9	16/2000	0.559679	0.999997	0.125244	0.36733	-0.474805	0.275573	STARD5;MLKL;STAT1;UBA6;STAT2;TAP2;DAPP1;TAP1;ZC3HAV1;PARP14;PSMB8;IFIH1;ZNFX1;IRF1;CMPK2;RBM43
CHD7_H1-hESC_hg19	16/2000	0.559679	0.999997	0.125244	0.36733	-0.462805	0.268608	TTC36;BATF2;PNPT1;MX1;IFIT5;ISG15;PPM1K;PARP14;IFIT1;IFIH1;FAM111A;DNAJC6;EPSTI1;CMPK2;TRIM21;IRF9
E2F4_GM12878_hg19	16/2000	0.559679	0.999997	0.125244	0.36733	-0.459614	0.266756	CSRNP1;PXK;CNP;STAT2;TMEM160;ZC3HAV1;PPM1K;REC8;PML;HERC5;FAM111A;MT2A;XRN1;OAS3;IRF1;CMPK2
NFYB_K562_hg19	16/2000	0.559679	0.999997	0.125244	0.36733	-0.455728	0.264501	SLFN5;STARD5;PNPT1;SAMD9;STAT1;TREX1;STAT2;IFI6;SNHG9;BST2;CXCL10;SLC25A28;TRIM5;IRF1;RFX5;IRF7
POLR2A_GM18526_hg19	16/2000	0.559679	0.999997	0.125244	0.36733	-0.455697	0.264483	IFITM1;DTX3L;UBA6;SP110;DDX58;STAT2;IFI6;DAPP1;C4ORF48;ICAM1;NUB1;RNF213;RFX5;C19ORF66;SP140L;TRIM56
ZMIZ1_CH12.LX_mm9	16/2000	0.559679	0.999997	0.125244	0.36733	-0.452873	0.262844	PXK;SEMA7A;CNP;MX2;TAP2;EIF2AK2;SNHG9;TAP1;ZC3HAV1;PLEKHA4;HELZ2;BST2;XRN1;GBP4;MYD88;ZCCHC2
FOXA2_A549_hg19	11/1410	0.595919	0.999997	0.203621	0.473555	-0.507098	0.2625	BTC;TCHP;ISG20;PLSCR1;PXK;MT2A;NUB1;C5ORF56;TRIM5;STAT1;PPM1K
POLR2A_GM18951_hg19	16/2000	0.559679	0.999997	0.125244	0.36733	-0.450701	0.261583	SP100;PXK;POLR2J2;UBA7;DTX3L;UBA6;STAT2;IFI6;DAPP1;C4ORF48;USP18;SMCHD1;RNF213;RFX5;SP140L;TRIM56
CTCF_mammary epithelial cell_hg19	20/2522	0.576276	0.999997	0.0996566	0.331773	-0.460219	0.253658	BATF2;CD274;IL15RA;UBA6;IFI6;UBE2L6;PPM1K;IFI35;PARP14;TNFSF13B;BTC;TCHP;HERC5;ISG20;PARP10;IFIH1;FAM111A;MAP2;MYD88;IRF9
ELF1_GM12878_hg19	9/1161	0.602256	0.999997	0.240007	0.532682	-0.497185	0.252109	FAM111A;CD274;SP100;PNPT1;CNP;EPSTI1;TRIM25;DAPP1;PPM1K
CTCF_BE2C_hg19	17/2174	0.598928	0.999997	0.134488	0.38105	-0.486517	0.249396	BATF2;CD274;APOBEC3F;C5ORF56;UBA6;TREX1;IFI6;ISG15;UBE2L6;IFI35;ZC3HAV1;CX3CL1;BTC;TCHP;ISG20;MAP2;IRF9
CTCF_epithelial cell of proximal tubule_hg19	16/2051	0.601677	0.999997	0.145712	0.402852	-0.485123	0.246459	BATF2;CD274;APOBEC3F;UBA6;IFI6;UBE2L6;ISG15;IFI35;PARP14;CX3CL1;IFIH1;BTC;TCHP;FAM111A;MAP2;IRF9
POLR2AphosphoS5_endothelial cell of umbilical vein_hg19	10/1276	0.589267	0.999997	0.214463	0.490992	-0.45647	0.241416	CSRNP1;C5ORF56;IFI16;IFI27;DTX3L;UBA6;STAT2;DHX58;ISG15;SP140L
CTCF_GM12864_hg19	14/1804	0.607172	0.999997	0.170835	0.454989	-0.470618	0.234812	BATF2;CD274;PXK;POLR2J2;UBA6;UBE2L6;ZC3HAV1;IFI35;IFIH1;BTC;TCHP;FAM111A;MAP2;IRF9
SRF_HCT116_hg19	3/413	0.653431	0.999997	0.435161	0.69818	-0.541508	0.230422	BATF2;ISG15;SP140L
RCOR1_MEL cell line_mm9	12/1567	0.62304	0.999997	0.206832	0.476249	-0.477973	0.226151	PXK;SMCHD1;NUB1;OAS3;TMEM132A;TRIM25;SNHG9;LGALS9;NMI;TPGS1;PSMB8;PML
TAF1_K562_hg19	12/1543	0.601298	0.999997	0.192865	0.457269	-0.426322	0.216855	TCHP;SP100;SEMA7A;NUB1;SLC25A28;XRN1;STAT2;EIF2AK2;SERPINB9;ISG15;SP140L;PML
CTCF_SK-N-SH_hg19	29/3657	0.58258	0.999997	0.0526145	0.221258	-0.387629	0.209432	CD274;PXK;UBA6;UBE2L6;PPM1K;DDX60;TPGS1;CX3CL1;IFIH1;TCHP;HERC5;NUB1;TRIM5;MAP2;APOL2;HERC6;BATF2;C5ORF56;DDX58;TREX1;MIF;PARP14;PML;BTC;FAM111A;ZNFX1;IRF1;CMPK2;IRF9
JUND_SK-N-SH_hg19	12/1565	0.621249	0.999997	0.205651	0.476249	-0.438656	0.20881	ISG20;CSRNP1;MT2A;SMCHD1;STAT1;TRIM5;TRIM25;DDX60L;LAP3;SP140L;ARNTL2;RASGRP3
MAX_ECC-1_hg19	12/1558	0.614952	0.999997	0.201542	0.472234	-0.423683	0.205999	HERC5;CXCL10;PXK;NUB1;STAT1;STAT2;RFX5;TMEM132A;TRIM25;ADAR;LAP3;IRF9
REST_HCT116_hg19	3/410	0.648562	0.999997	0.430564	0.695502	-0.468115	0.202693	RNF213;OAS3;FBXL15
RAD21_GM12878_hg19	21/2690	0.607293	0.999997	0.104745	0.341597	-0.398032	0.198516	BATF2;CSRNP1;CD274;PXK;C5ORF56;TREX1;UBE2L6;IFI35;TPGS1;PARP14;TNFSF13B;ICAM1;ISG20;FAM111A;TRIM5;MAP2;IRF1;IRF9;TLR3;APOL2;HERC6
RUNX3_GM12878_hg19	13/1674	0.604692	0.999997	0.181721	0.457269	-0.386309	0.194328	BATF2;SEMA7A;IFITM1;STAT2;IFI6;USP18;IFI44L;ETV7;IFI16;RFX5;EPSTI1;APOL1;TRIM56
MAX_HepG2_hg19	25/3158	0.583276	0.999997	0.0711717	0.271816	-0.355261	0.191519	CD274;PXK;CNP;UBA6;UBE2L6;HERC5;NUB1;SMCHD1;BATF2;PNPT1;C5ORF56;STAT1;MX1;TMEM132A;SNHG9;SERPINB9;ISG15;PARP9;ISG20;FAM111A;IRF1;RFX5;CMPK2;LAP3;SP140L
CEBPD_HepG2_hg19	9/1181	0.62288	0.999997	0.255032	0.535464	-0.392074	0.185608	ISG20;SEMA7A;CNP;XRN1;STAT1;TRIM25;SERPINB9;LAP3;ZC3HAV1
PBX3_GM12878_hg19	10/1334	0.645857	0.999997	0.254584	0.535464	-0.403166	0.176255	PARP10;SLFN5;SEMA7A;APOBEC3F;STARD5;STAT1;IFI6;TMEM160;PPM1K;LGALS9
CBX2_K562_hg19	15/2000	0.66226	0.999997	0.192473	0.457269	-0.419503	0.172876	ZBP1;STARD5;NOS2;NLRC5;ADAR;UBE2L6;USP18;ARNTL2;OASL;OAS1;OAS2;OAS3;EPSTI1;SLC15A3;HERC6
POLR2A_MCF-7_hg19	33/4137	0.570798	0.999997	0.0365415	0.188366	-0.278223	0.156005	SLFN5;PXK;SEMA7A;CNP;UBA6;DDX60L;PPM1K;USP18;OASL;IFIH1;HERC5;PCSK1N;NUB1;MT2A;MAP2;DHX58;TRIM21;SP110;STAT2;TMEM132A;MX1;SERPINB9;C4ORF48;PLEKHA4;PML;FAM111A;HSH2D;ZNFX1;OAS1;XRN1;IRF1;OAS3;RFX5
PBX3_SK-N-SH_hg19	16/2063	0.611321	0.999997	0.150788	0.412602	-0.315371	0.155205	IFITM3;SLFN5;PXK;STARD5;C5ORF56;CNP;DDX58;STAT2;IFI6;SNHG9;TMEM160;PPM1K;ISG20;XRN1;IRF7;IRF9
POLR3A_HeLa-S3_hg19	4/556	0.662909	0.999997	0.409311	0.667428	-0.367462	0.15107	MLKL;PHF11;ZC3HAV1;FSTL1
CTCF_HGPS cell_hg19	15/2000	0.66226	0.999997	0.192473	0.457269	-0.357857	0.147472	BATF2;IL15RA;CD274;POLR2J2;DDX58;UBE2L6;IFI35;PPM1K;PARP14;BTC;ISG20;TCHP;MAP2;APOL1;IRF9
MYB_MEL cell line_mm9	5/692	0.6639	0.999997	0.38007	0.640031	-0.355755	0.145726	TCHP;RFX5;SNHG9;PSMB8;TRIM56
CTCF_GM12801_hg19	15/2000	0.66226	0.999997	0.192473	0.457269	-0.352443	0.145241	CD274;SLFN5;UBA6;IFI6;UBE2L6;MIF;TPGS1;TCHP;ISG20;PARP10;FAM111A;TRIM5;IRF9;APOL2;HERC6
EP300_SK-N-SH_hg19	20/2603	0.635465	0.999997	0.125186	0.36733	-0.311314	0.141149	CD274;DTX3L;STAT1;TREX1;STAT2;TMEM132A;MX1;ADAR;PPM1K;PARP9;REC8;PML;RASGRP3;HERC5;MT2A;IFI16;RFX5;GBP4;RBM43;IRF9
BACH1_K562_hg19	15/2000	0.66226	0.999997	0.192473	0.457269	-0.339851	0.140052	IFITM1;CNP;STAT1;TREX1;GMPR;IFI35;NMI;RASGRP3;ICAM1;ISG20;SMCHD1;OAS3;TRIM25;LAP3;TRIM21
FOXP2_SK-N-MC_hg19	3/423	0.669314	0.999997	0.450382	0.719711	-0.345437	0.138693	ISG20;TRIM25;PPM1K
USF1_SK-N-SH_hg19	21/2726	0.632722	0.999997	0.115671	0.363864	-0.294023	0.134581	BATF2;PXK;PNPT1;STAT1;TMEM132A;EIF2AK2;ADAR;FBXL15;IFI35;IFIT3;HERC5;ISG20;ZNFX1;RNF213;APOL6;DHX58;TRIM25;LAP3;C19ORF66;IRF9;RBM43
REST_K562_hg19	22/2834	0.619825	0.999997	0.102585	0.338252	-0.27902	0.13346	BATF2;CSRNP1;CNP;DTX3L;STAT1;MX2;SNHG9;SERPINB9;FBXL15;ZC3HAV1;PARP9;PARP14;IFIH1;PLSCR1;SMCHD1;RNF213;ZNFX1;OAS3;LAP3;IRF9;MYD88;TRIM56
FOSL1_C2C12_mm9	2/293	0.689168	0.999997	0.512341	0.744474	-0.356904	0.132865	TMEM160;IFI44L
EZH2_HeLa-S3_hg19	15/2000	0.66226	0.999997	0.192473	0.457269	-0.32131	0.132411	BATF2;PXK;STARD5;NOS2;MX2;FBXL15;PPM1K;PARP14;OASL;TCHP;CXCL10;MT2A;OAS1;TRIM5;TRIM21
MAX_SK-N-SH_hg19	12/1609	0.659668	0.999997	0.23231	0.524337	-0.311615	0.129638	HERC5;ISG20;FAM111A;PXK;NUB1;C5ORF56;TMEM132A;RFX5;SNHG9;LAP3;PPM1K;IRF9
MAFK_H1-hESC_hg19	15/2000	0.66226	0.999997	0.192473	0.457269	-0.298835	0.123149	BATF2;IL15RA;TREX1;STAT2;DDX60L;PARP14;DDX60;GTPBP1;TNFSF13B;ISG20;MT2A;XRN1;EPSTI1;APOBEC3A;APOL2
CTCF_bone marrow macrophage_mm9	15/2000	0.66226	0.999997	0.192473	0.457269	-0.293261	0.120852	CNP;STAT1;TREX1;TAP2;SERPINB9;FSTL1;CX3CL1;IFIT2;TCHP;BTC;IFIH1;MAP2;TRIM69;IRF9;TLR3
CTCF_heart_mm9	15/2000	0.66226	0.999997	0.192473	0.457269	-0.288604	0.118933	STAT1;TREX1;TAP2;SERPINB9;USP18;IFIT3;RASGRP3;TCHP;BTC;IFIH1;NUB1;TRIM69;LAP3;IRF9;TLR3
EZH2_astrocyte_hg19	15/2000	0.66226	0.999997	0.192473	0.457269	-0.283541	0.116846	IL15RA;IFITM1;MLKL;SP110;SERPINB9;UBE2L6;USP18;REC8;ICAM1;ETV7;ST20-MTHFS;CMPK2;SLC15A3;DUOX2;HERC6
MYC_GM12878_hg19	15/2000	0.66226	0.999997	0.192473	0.457269	-0.282124	0.116263	PXK;PNPT1;TMEM132A;DAPP1;ISG15;ADAR;TMEM160;MIF;TCHP;HERC5;IFIH1;ZNFX1;DHX58;TRIM25;RBM43
CTCF_GM12871_hg19	15/1993	0.656855	0.999997	0.188964	0.457269	-0.27333	0.114878	BATF2;CD274;IL15RA;APOBEC3F;POLR2J2;SERPINB9;UBE2L6;IFI35;ZC3HAV1;PARP14;BTC;TCHP;SMCHD1;IRF1;IRF9
SRF_GM12878_hg19	15/1986	0.651407	0.999997	0.185486	0.457269	-0.266714	0.114319	BATF2;SP100;STAT1;STAT2;FBXL15;ADAR;ISG15;NMI;DDX60;ZNFX1;XRN1;IRF7;ODF3B;SP140L;GBP1
CTCF_GM10266_hg19	15/2000	0.66226	0.999997	0.192473	0.457269	-0.272031	0.112103	IFITM3;BATF2;IL15RA;CD274;PXK;POLR2J2;APOBEC3F;EIF2AK2;IFI35;TCHP;ZNFX1;IRF1;OAS3;IRF9;APOL2
BHLHE40_CH12.LX_mm9	15/2000	0.66226	0.999997	0.192473	0.457269	-0.267682	0.110311	ZBP1;IL15RA;NOS2;MX2;MX1;TAP1;SNHG9;SERPINB9;IFI35;TNFSF13B;RASGRP3;TRIM25;CMPK2;GBP4;TRIM56
CTCF_brain microvascular endothelial cell_hg19	13/1747	0.666589	0.999997	0.222442	0.504166	-0.260659	0.105718	BATF2;CD274;APOBEC3F;POLR2J2;UBA6;SERPINB9;UBE2L6;IFI35;ZC3HAV1;BTC;TCHP;IRF1;IRF9
TAL1_megakaryocyte_mm9	6/869	0.710997	0.999997	0.397962	0.654007	-0.307845	0.105002	UBA7;DHX58;TAP1;PLEKHA4;RBM43;PSMB9
SIN3A_Panc1_hg19	7/976	0.681896	0.999997	0.345321	0.627072	-0.273993	0.104906	SLFN5;CNP;UBA6;DDX58;STAT1;LAP3;ICAM1
E2F6_H1-hESC_hg19	15/1994	0.65763	0.999997	0.189463	0.457269	-0.248379	0.104099	PNPT1;CNP;STAT1;EIF2AK2;GMPR;MIF;PARP9;REC8;ARNTL2;ISG20;FAM111A;SMCHD1;IRF1;RFX5;TRIM56
GTF3C2_HeLa-S3_hg19	9/1236	0.676637	0.999997	0.297836	0.557309	-0.261617	0.102193	IFI16;MLKL;DDX58;STAT2;PHF11;HRASLS2;TRIM25;ZC3HAV1;FSTL1
MAFF_K562_hg19	15/2000	0.66226	0.999997	0.192473	0.457269	-0.243351	0.100284	IFITM3;SAMD9L;CNP;TREX1;STAT2;IFI6;SNHG9;TMEM160;IFI35;NMI;IFIT3;ISG20;PLSCR1;EPSTI1;APOBEC3A
CHD2_CH12.LX_mm9	15/2000	0.66226	0.999997	0.192473	0.457269	-0.231971	0.0955946	ZBP1;DTX3L;MX2;TAP2;SNHG9;TAP1;ADAR;SERPINB9;PLEKHA4;TPGS1;PSMB8;TCHP;BST2;ZCCHC2;TRIM56
KDM4A_H1-hESC_hg19	15/2000	0.66226	0.999997	0.192473	0.457269	-0.230882	0.095146	BATF2;CSRNP1;STAT1;SP110;EIF2AK2;SNHG9;FAM111A;SMCHD1;MAP2;DNAJC6;RFX5;EPSTI1;TRIM25;CMPK2;IRF9
NANOG_H1-hESC_hg19	1/113	0.602126	0.999997	0.485696	0.743409	-0.186255	0.0944851	PPM1K
ZZZ3_GM12878_hg19	2/293	0.689168	0.999997	0.512341	0.744474	-0.253469	0.0943591	BST2;GBP1
NR2C2_GM12878_hg19	4/593	0.711485	0.999997	0.457147	0.724723	-0.276385	0.0940817	BATF2;FBXL15;C19ORF66;NMI
CTCF_pancreas_hg19	15/2000	0.66226	0.999997	0.192473	0.457269	-0.22598	0.0931256	BATF2;PXK;POLR2J2;APOBEC3F;DDX58;STAT1;TMEM132A;UBE2L6;IFI35;PPM1K;CX3CL1;BTC;TCHP;LAP3;IRF9
SIN3A_SK-N-SH_hg19	7/970	0.675651	0.999997	0.339662	0.620565	-0.237179	0.0929928	TCHP;ISG20;MT2A;TRIM25;LAP3;ZC3HAV1;IRF9
ZMIZ1_K562_hg19	15/2000	0.66226	0.999997	0.192473	0.457269	-0.221364	0.0912237	CD274;SP100;PNPT1;STAT1;TREX1;ADAR;UBE2L6;C4ORF48;ICAM1;NUB1;IFI27;IRF1;OAS3;CMPK2;IRF9
NRF1_SK-N-SH_hg19	15/2000	0.66226	0.999997	0.192473	0.457269	-0.221337	0.0912126	CNP;STAT2;ISG15;FBXL15;MIF;C4ORF48;PPM1K;TPGS1;ARNTL2;FAM111A;PCSK1N;MAP2;IRF1;C19ORF66;LAP3
SAP30_K562_hg19	15/2000	0.66226	0.999997	0.192473	0.457269	-0.216388	0.0891729	IFITM3;MX1;IFIT5;IFI6;GMPR;DDX60L;TPGS1;IFIT3;OASL;IFIH1;MT2A;NUB1;IFI16;OAS1;TRIM25
MAX_A549_hg19	24/3133	0.650472	0.999997	0.101035	0.334967	-0.203338	0.0874469	CD274;PXK;POLR2J2;C5ORF56;STAT1;UBA6;DDX58;TMEM132A;IFIT5;SNHG9;DDX60L;SERPINB9;FBXL15;PPM1K;PARP9;PML;HERC5;FAM111A;NUB1;OAS3;RFX5;CMPK2;C19ORF66;IRF9
MAZ_K562_hg19	15/2000	0.66226	0.999997	0.192473	0.457269	-0.210476	0.0867367	POLR2J2;PNPT1;STAT1;MX1;IFI6;SNHG9;ADAR;ICAM1;PARP10;NUB1;RNF213;RFX5;DHX58;APOL1;TRIM56
eGFP-JUND_K562_hg19	15/2000	0.66226	0.999997	0.192473	0.457269	-0.208877	0.0860776	BATF2;PXK;PNPT1;DTX3L;UBA7;TREX1;MX1;TPGS1;TCHP;FAM111A;IRF7;LAP3;APOL1;IRF9;TRIM56
USF2_HeLa-S3_hg19	15/2000	0.66226	0.999997	0.192473	0.457269	-0.204405	0.0842346	IFITM3;BATF2;SAMD9;MX1;IFI35;IFIT1;ISG20;BTC;PLSCR1;OAS1;RFX5;DHX58;C19ORF66;IRF9;RBM43
ZKSCAN1_CH12.LX_mm9	9/1240	0.680366	0.999997	0.301022	0.561955	-0.215003	0.082803	RTP4;SLFN5;CSRNP1;SP110;MAP2;SERPINB9;PSMB8;ARNTL2;TRIM56
NR2F2_MCF-7_hg19	4/616	0.739027	0.999997	0.486249	0.743409	-0.257508	0.077876	C5ORF56;ZC3HAV1;TRIM56;LY6E
POLR2AphosphoS2_GM12878_hg19	15/2000	0.66226	0.999997	0.192473	0.457269	-0.184939	0.0762129	RTP4;PXK;PNPT1;UBA7;DTX3L;STAT2;ADAR;TMEM160;PML;HERC5;SMCHD1;IFI16;RFX5;SP140L;TRIM56
POLR2A_GM10847_hg19	15/2000	0.66226	0.999997	0.192473	0.457269	-0.181608	0.0748403	SP100;SEMA7A;PNPT1;STAT2;IFI6;SNHG9;DAPP1;DDX60L;MIF;PML;HERC5;FAM111A;MT2A;LAP3;TRIM56
RXRA_H1-hESC_hg19	1/117	0.614934	0.999997	0.497582	0.743409	-0.15208	0.0739474	REC8
NFYB_HeLa-S3_hg19	15/2000	0.66226	0.999997	0.192473	0.457269	-0.172774	0.0711997	PNPT1;STARD5;SAMD9;STAT2;TREX1;IFI6;SNHG9;IFIT1;BST2;MT2A;PLSCR1;APOL6;TRIM5;IRF1;RFX5
MAZ_GM12878_hg19	15/2000	0.66226	0.999997	0.192473	0.457269	-0.160377	0.0660911	ZBP1;PXK;POLR2J2;TMEM132A;ADAR;ISG15;PPM1K;NMI;PML;HERC5;ETV7;IRF1;OAS3;CMPK2;LGALS9
POLR2AphosphoS2_myocyte_mm9	15/2000	0.66226	0.999997	0.192473	0.457269	-0.158826	0.0654518	SEMA7A;STARD5;CNP;UBA6;STAT2;SNHG9;ADAR;PML;CX3CL1;PARP10;SLC25A28;XRN1;LGALS9;MYD88;IRF9
CTCF_epithelial cell of esophagus_hg19	11/1548	0.717342	0.999997	0.29578	0.554761	-0.186588	0.0619847	BTC;TCHP;BATF2;CD274;FAM111A;UBA6;IFI6;UBE2L6;IFI35;PPM1K;IRF9
REST_HepG2_hg19	7/1002	0.708084	0.999997	0.369967	0.640031	-0.179485	0.0619567	PCSK1N;RNF213;XRN1;TRIM25;FBXL15;USP18;IRF9
GABPA_MEL cell line_mm9	1/125	0.639333	0.999997	0.520543	0.753467	-0.131941	0.0590212	TCHP
EP300_K562_hg19	38/4840	0.617737	0.999997	0.0308714	0.162278	-0.121148	0.0583564	CD274;SP100;SEMA7A;PXK;UBA7;SAMD9;IFI6;IFIT5;ADAR;UBE2L6;IFI35;PPM1K;ICAM1;OASL;TCHP;IFIH1;MT2A;TRIM5;BATF2;PNPT1;C5ORF56;MLKL;STAT1;STAT2;TREX1;SERPINB9;FBXL15;NMI;PARP14;GTPBP1;ISG20;BST2;XRN1;RFX5;ST20-MTHFS;IRF7;RBM43;IRF9
BCL11A_H1-hESC_hg19	1/117	0.614934	0.999997	0.497582	0.743409	-0.115399	0.0561117	RFX5
CTCF_GM12873_hg19	15/2055	0.703132	0.999997	0.221124	0.503357	-0.159054	0.0560205	BATF2;CD274;IL15RA;PXK;APOBEC3F;POLR2J2;UBA6;SERPINB9;UBE2L6;IFI35;BTC;TCHP;SMCHD1;IRF1;IRF9
ZNF143_HeLa-S3_hg19	15/2000	0.66226	0.999997	0.192473	0.457269	-0.127092	0.0523743	CD274;BATF2;SP100;CNP;STAT2;MX1;EIF2AK2;FBXL15;ADAR;TPGS1;BTC;BST2;FAM111A;TRIM21;IRF9
IRF3_GM12878_hg19	15/2000	0.66226	0.999997	0.192473	0.457269	-0.123401	0.0508534	RTP4;SLFN5;STARD5;STAT2;TMEM160;PPM1K;REC8;BST2;SLC25A28;TRIM5;IRF1;DHX58;RFX5;IRF7;IRF9
NR3C1_A549_hg19	13/1855	0.747686	0.999997	0.288933	0.545762	-0.172587	0.0501836	CSRNP1;MLKL;SP110;HRASLS2;UBE2L6;TYMP;ISG20;MT2A;RNF213;OAS3;ODF3B;APOL1;TRIM34
FOSL2_MCF-7_hg19	2/329	0.748705	0.999997	0.574547	0.807776	-0.167748	0.0485479	ISG20;SAMD9
SPI1_K562_hg19	11/1543	0.713368	0.999997	0.292235	0.549402	-0.140897	0.047589	BST2;PLSCR1;SEMA7A;SP100;MLKL;SP110;STAT2;IRF7;MYD88;PML;ICAM1
EGR1_HCT116_hg19	13/1772	0.68654	0.999997	0.237229	0.529133	-0.125553	0.0472192	CD274;STAT1;SNHG9;ADAR;SERPINB9;PLEKHA4;TPGS1;SMCHD1;NUB1;SLC25A28;TRIM5;LAP3;LY6E
ZNF263_K562_hg19	6/901	0.743002	0.999997	0.431116	0.695502	-0.148362	0.044072	CSRNP1;SEMA7A;APOBEC3F;ISG15;ZC3HAV1;TRIM21
TAF1_HeLa-S3_hg19	8/1173	0.740363	0.999997	0.37891	0.640031	-0.129668	0.0389801	CSRNP1;SLFN5;SP100;MT2A;XRN1;IRF1;DDX60L;TPGS1
CTCF_fibroblast of the aortic adventitia_hg19	17/2332	0.714465	0.999997	0.203374	0.473555	-0.0964997	0.0324453	BATF2;CD274;PXK;APOBEC3F;UBA6;DDX58;IFI6;GMPR;UBE2L6;IFI35;ZC3HAV1;PPM1K;CX3CL1;BTC;TCHP;ISG20;IRF9
POLR2AphosphoS5_HepG2_hg19	12/1668	0.707727	0.999997	0.270087	0.535464	-0.0921179	0.0318448	ISG20;BATF2;FAM111A;SP100;OAS1;ST20-MTHFS;IFI6;ADAR;ISG15;PLEKHA4;IFIT1;LY6E
CTCF_GM12872_hg19	13/1823	0.725068	0.999997	0.268562	0.535464	-0.0981034	0.0315392	BATF2;CD274;IL15RA;UBA6;SERPINB9;UBE2L6;IFI35;PARP10;BTC;TCHP;ISG20;IRF1;IRF9
SUZ12_H1-hESC_hg19	21/2827	0.699824	0.999997	0.149998	0.411851	-0.0787298	0.0281007	PXK;PNPT1;DTX3L;STAT1;TRANK1;SECTM1;DDX60L;USP18;HERC5;FAM111A;SMCHD1;MT2A;DNAJC6;TRIM5;MAP2;OAS3;EPSTI1;CMPK2;SLC15A3;RBM43;DUOX2
CTCF_GM12875_hg19	15/2082	0.72211	0.999997	0.235849	0.527853	-0.078981	0.0257144	BATF2;CD274;IL15RA;PXK;UBA6;ADAR;SERPINB9;UBE2L6;IFI35;PARP14;BTC;MAP2;IRF1;IRF9;HERC6
ESR1_ECC-1_hg19	4/637	0.762414	0.999997	0.512271	0.744474	-0.0894361	0.0242609	HERC5;MT2A;DDX58;LY6E
ZC3H11A_MEL cell line_mm9	5/779	0.760909	0.999997	0.479184	0.743409	-0.082545	0.0225547	IFITM3;SAMD9L;PCSK1N;DHX58;TRIM69
RAD21_HCT116_hg19	14/1973	0.73766	0.999997	0.263751	0.535464	-0.0677626	0.0206183	ZBP1;BATF2;CD274;DDX58;TREX1;ISG15;UBE2L6;PARP14;ICAM1;HERC5;MAP2;TRIM69;IRF9;TLR3
EGR1_GM12878_hg19	22/2910	0.670901	0.999997	0.125528	0.36733	-0.0452	0.0180408	BATF2;CD274;IFITM1;SP100;SEMA7A;PXK;POLR2J2;CNP;STAT1;DDX58;TMEM132A;IFI6;SNHG9;ADAR;SERPINB9;PLEKHA4;TYMP;NUB1;ODF3B;CMPK2;LAP3;MYD88
POLR2AphosphoS5_K562_hg19	10/1459	0.752137	0.999997	0.348281	0.631012	-0.056841	0.0161904	SP100;IFITM1;UBA6;STAT1;IRF1;ST20-MTHFS;GMPR;IFI35;IRF9;PML
TBL1XR1_K562_hg19	26/3414	0.667508	0.999997	0.0945475	0.318749	-0.0373421	0.0150938	IFITM3;CSRNP1;SEMA7A;PXK;IFITM1;UBA6;TMEM160;UBE2L6;PPM1K;TCHP;SMCHD1;TRIM21;DTX3L;STAT1;STAT2;TREX1;SNHG9;FBXL15;C4ORF48;PARP14;ISG20;BST2;FAM111A;XRN1;IRF9;TRIM56
CTCF_cardiac fibroblast_hg19	14/2000	0.75572	0.999997	0.28013	0.535464	-0.0427074	0.0119617	BATF2;CD274;APOBEC3F;SP110;UBA6;UBE2L6;SERPINB9;IFI35;ZC3HAV1;TCHP;BTC;ETV7;DHX58;IRF9
MYC_HeLa-S3_hg19	23/3080	0.697376	0.999997	0.130632	0.37545	-0.0206951	0.00745913	PXK;PNPT1;MLKL;DTX3L;TMEM132A;SNHG9;ADAR;DDX60L;TMEM160;PARP9;USP18;IFIT3;ISG20;TCHP;BST2;MT2A;SLC25A28;IFI16;RFX5;TRIM25;RBM43;IRF9;TRIM56
CTCF_lung_mm9	14/2000	0.75572	0.999997	0.28013	0.535464	-0.0219773	0.00615551	SAMD9L;STARD5;TREX1;TAP2;SERPINB9;ADAR;TPGS1;TCHP;BTC;IFIH1;HSH2D;SLC25A28;IRF9;TLR3
CTCFL_K562_hg19	17/2365	0.735942	0.999997	0.219615	0.50135	-0.0132878	0.00407409	BATF2;CSRNP1;POLR2J2;UBA6;SERPINB9;UBE2L6;MIF;TPGS1;IFIH1;TCHP;FAM111A;SMCHD1;ZNFX1;MAP2;IRF1;CMPK2;IRF9
EP300_ECC-1_hg19	4/635	0.760258	0.999997	0.509818	0.744474	-0.0117584	0.00322293	DDX58;STAT1;TMEM132A;EIF2AK2
CTCF_skeletal muscle myoblast_hg19	14/2000	0.75572	0.999997	0.28013	0.535464	-0.00744012	0.00208386	BATF2;CD274;UBA6;STAT1;UBE2L6;IFI35;ZC3HAV1;BTC;TCHP;ZNFX1;MAP2;IRF1;RBM43;IRF9
CTCF_ES-Bruce4_mm9	14/2000	0.75572	0.999997	0.28013	0.535464	-0.00307871	0.000862299	TREX1;TAP2;SERPINB9;ADAR;UBE2L6;TPGS1;REC8;IFIT2;TCHP;BTC;IFIH1;NUB1;XRN1;IRF9
FLI1_megakaryocyte_mm9	2119-03-01	0.999997	0.999997	0.999732	0.999752	1.78738	-4.51408e-06	ZNFX1;UBA6;TPGS1
YY1_ECC-1_hg19	2/1791	0.999996	0.999997	0.999752	0.999752	1.77159	-7.11628e-06	UBA6;STAT1
NRF1_HeLa-S3_hg19	2000-03-01	0.999993	0.999997	0.999494	0.999752	1.72232	-1.1329e-05	CNP;FBXL15;C4ORF48
HDAC6_H1-hESC_hg19	2000-03-01	0.999993	0.999997	0.999494	0.999752	1.7406	-1.14492e-05	HERC5;TRIM25;HERC6
SIX5_K562_hg19	2086-04-01	0.999978	0.999997	0.99849	0.999752	1.65862	-3.62778e-05	ZNFX1;POLR2J2;TMEM160;TPGS1
MYOG_myocyte_mm9	3623-12-01	0.999973	0.999997	0.991925	0.999752	1.87644	-4.97319e-05	ZBP1;PXK;NUB1;STARD5;PNPT1;XRN1;RSAD2;NOS2;STAT1;GMPR;MIF;USP18
NRF1_HepG2_hg19	2000-04-01	0.999958	0.999997	0.997709	0.999752	1.64067	-6.84999e-05	FBXL15;C4ORF48;PPM1K;TPGS1
YY1_NT2-D1_hg19	2000-04-01	0.999958	0.999997	0.997709	0.999752	1.76121	-7.35328e-05	PNPT1;SNHG9;TPGS1;GTPBP1
SP1_H1-hESC_hg19	3/1727	0.999944	0.999997	0.997904	0.999752	1.73542	-9.74933e-05	XRN1;STAT2;PPM1K
ATF3_GM12878_hg19	2/1394	0.999896	0.999997	0.997723	0.999752	1.60515	-0.000167158	ADAR;IRF9
YY1_HCT116_hg19	1/1076	0.999876	0.999997	0.998338	0.999752	1.61618	-0.000200245	CNP
SIX5_A549_hg19	4/1839	0.999863	0.999997	0.995084	0.999752	1.68695	-0.000230888	TCHP;ISG20;PNPT1;ADAR
SIX5_GM12878_hg19	2/1334	0.999832	0.999997	0.996843	0.999752	1.58381	-0.000266621	TMEM160;TPGS1
KAT2A_MEL cell line_mm9	2000-05-01	0.999802	0.999997	0.992205	0.999752	1.7246	-0.000341913	TCHP;NUB1;SNHG9;TMEM160;TPGS1
BCLAF1_K562_hg19	1/1007	0.999776	0.999997	0.997475	0.999752	1.54729	-0.000346594	ZNFX1
POLR2A_limb_mm9	2000-05-01	0.999802	0.999997	0.992205	0.999752	1.75603	-0.000348144	XRN1;MAP2;UBA6;STAT2;EIF2AK2
ATF3_A549_hg19	1991-05-01	0.999789	0.999997	0.991895	0.999752	1.80237	-0.000380386	TCHP;ISG20;PNPT1;TRIM25;SNHG9
GABPA_H1-hESC_hg19	3/1494	0.999671	0.999997	0.993271	0.999752	1.61757	-0.000532619	SEMA7A;C5ORF56;CMPK2
CREB1_HepG2_hg19	3/1423	0.999443	0.999997	0.990492	0.999752	1.65029	-0.000919655	TRIM5;UBA6;LAP3
YY1_A549_hg19	2/1173	0.9994	0.999997	0.992507	0.999752	1.58913	-0.000954301	TCHP;ISG20
MAX_myocyte_mm9	2/1160	0.999336	0.999997	0.991972	0.999752	1.52352	-0.0010127	SNHG9;IRF9
GABPA_HeLa-S3_hg19	2406-08-01	0.999391	0.999997	0.974276	0.999752	1.71802	-0.00104603	SLFN5;SMCHD1;NUB1;UBA6;STAT1;STAT2;TPGS1;SP140L
GABPA_CH12.LX_mm9	2000-06-01	0.999249	0.999997	0.978709	0.999752	1.63236	-0.00122702	HELZ2;TCHP;SMCHD1;TPGS1;ZCCHC2;ICAM1
CTCF_CH12.LX_mm9	28/3777	0.729292	0.999997	0.108059	0.345356	0.00402057	-0.00126922	IFITM3;SAMD9L;ADAR;UBE2L6;TPGS1;IFIT2;TCHP;SMCHD1;DHX58;TRIM69;TRIM25;TRIM21;ZBP1;IL15RA;DTX3L;NOS2;STAT1;TREX1;TAP2;SERPINB9;PARP9;PML;BST2;BTC;HSH2D;IRF7;RBM43;IRF9
TCF3_myocyte_mm9	1987-06-01	0.999183	0.999997	0.977614	0.999752	1.5619	-0.00127648	CSRNP1;PXK;NUB1;CMPK2;FBXL15;GTPBP1
GABPA_HL-60_hg19	2724-10-01	0.999247	0.999997	0.962116	0.999752	1.752	-0.00131974	SLFN5;PLSCR1;NUB1;MLKL;UBA6;STAT1;STAT2;IRF7;TPGS1;SP140L
RFX5_K562_hg19	2000-06-01	0.999249	0.999997	0.978709	0.999752	1.77282	-0.00133261	ISG20;TREX1;RFX5;DDX60L;ADAR;PPM1K
CREB1_A549_hg19	2/1103	0.998965	0.999997	0.989156	0.999752	1.50987	-0.00156331	ISG20;SLFN5
HA-E2F1_MCF-7_hg19	14/2000	0.75572	0.999997	0.28013	0.535464	0.00604295	-0.00169253	SLFN5;CD274;PHF11;PPM1K;GTPBP1;USP18;FAM111A;SMCHD1;MT2A;MAP2;OAS3;CMPK2;TRIM25;TRIM56
YY1_K562_hg19	2496-09-01	0.998968	0.999997	0.960325	0.999752	1.73554	-0.00179132	SMCHD1;SP100;PXK;PNPT1;UBA6;SNHG9;IFI35;TPGS1;GTPBP1
CTCF_C2C12_mm9	14/2000	0.75572	0.999997	0.28013	0.535464	0.00777646	-0.00217806	SEMA7A;STAT1;TREX1;TMEM132A;TAP2;SERPINB9;IFIT2;TCHP;BTC;IFIH1;SMCHD1;TRIM69;IRF9;RBM43
ELF1_A549_hg19	5/1699	0.998494	0.999997	0.972669	0.999752	1.63176	-0.00245969	SP100;PNPT1;POLR2J2;STAT2;ZC3HAV1
GATA2_G1E-ER4_mm9	3/1261	0.998195	0.999997	0.979477	0.999752	1.40275	-0.00253375	TCHP;TREX1;ADAR
SIX5_H1-hESC_hg19	3/1258	0.998156	0.999997	0.979188	0.999752	1.46389	-0.00270147	ZNFX1;TMEM160;TPGS1
TAF7_H1-hESC_hg19	4/1466	0.998119	0.999997	0.973925	0.999752	1.60372	-0.00301871	STARD5;XRN1;IRF1;ARNTL2
SREBF1_GM12878_hg19	3/1234	0.997813	0.999997	0.976735	0.999752	1.47199	-0.00322308	ISG20;TMEM160;TPGS1
TAL1_G1E-ER4_mm9	5/810	0.789961	0.999997	0.513367	0.744474	0.0139522	-0.00328953	UBA7;UBE2L6;PLEKHA4;GTPBP1;TRIM56
GABPA_GM12878_hg19	2556-10-01	0.99805	0.999997	0.936835	0.999752	1.71625	-0.00334914	SLFN5;SMCHD1;NUB1;UBA6;STAT1;IRF7;TMEM160;LAP3;TPGS1;SP140L
EP300_osteoblast_hg19	2000-07-01	0.99763	0.999997	0.951302	0.999752	1.44907	-0.00343794	ETV7;NUB1;MX1;TRIM25;ADAR;NMI;IRF9
EZH2_B cell_hg19	2000-07-01	0.99763	0.999997	0.951302	0.999752	1.46255	-0.0034699	SEMA7A;DNAJC6;TMEM132A;C4ORF48;FSTL1;DUOX2;ARNTL2
JUN_HepG2_hg19	2000-07-01	0.99763	0.999997	0.951302	0.999752	1.46856	-0.00348416	ISG20;CSRNP1;IFI16;ADAR;DDX60L;LAP3;FSTL1
HCFC1_HeLa-S3_hg19	14/2000	0.75572	0.999997	0.28013	0.535464	0.0127403	-0.00356836	IFITM3;PNPT1;CNP;DTX3L;STAT1;UBA6;SP110;ADAR;C4ORF48;TPGS1;HERC5;XRN1;LAP3;TRIM56
REST_neural cell_hg19	1/712	0.997251	0.999997	0.985106	0.999752	1.34386	-0.00369919	C4ORF48
NRF1_H1-hESC_hg19	2000-07-01	0.99763	0.999997	0.951302	0.999752	1.56474	-0.00371234	CD274;MAP2;TRIM25;ISG15;C4ORF48;ZC3HAV1;ARNTL2
HCFC1_ES-E14_mm9	2000-07-01	0.99763	0.999997	0.951302	0.999752	1.57739	-0.00374236	TCHP;UBA6;STAT2;TMEM132A;PLEKHA4;TPGS1;ICAM1
SP1_A549_hg19	6/1825	0.997737	0.999997	0.958906	0.999752	1.66544	-0.0037739	CD274;UBA6;IRF1;IFI6;ADAR;PPM1K
PHF8_H1-hESC_hg19	2000-07-01	0.99763	0.999997	0.951302	0.999752	1.59148	-0.00377579	IFIH1;FAM111A;C5ORF56;MAP2;STAT1;MX1;SLC15A3
MAZ_MEL cell line_mm9	2000-07-01	0.99763	0.999997	0.951302	0.999752	1.59602	-0.00378657	TCHP;HELZ2;PXK;XRN1;DDX58;IRF1;OAS3
HCFC1_MEL cell line_mm9	2000-07-01	0.99763	0.999997	0.951302	0.999752	1.60194	-0.0038006	PARP10;TCHP;SAMD9L;XRN1;SNHG9;TMEM160;PLEKHA4
MAX_C2C12_mm9	2000-07-01	0.99763	0.999997	0.951302	0.999752	1.62224	-0.00384877	CXCL10;PNPT1;TMEM132A;IFI35;LAP3;PLEKHA4;LGALS9
POLR2A_ES-Bruce4_mm9	2000-07-01	0.99763	0.999997	0.951302	0.999752	1.68082	-0.00398775	BST2;CSRNP1;PNPT1;UBA6;STAT2;TRIM25;ADAR
ELF1_HCT116_hg19	3/1194	0.997098	0.999997	0.972031	0.999752	1.41274	-0.0041058	PNPT1;PHF11;PML
CTCF_Caco-2_hg19	2152-08-01	0.997258	0.999997	0.939807	0.999752	1.64508	-0.00451645	BTC;TCHP;BATF2;STAT1;DDX58;UBE2L6;IFI35;IRF9
CHD4_K562_hg19	14/2000	0.75572	0.999997	0.28013	0.535464	0.0166975	-0.00467671	BATF2;IL15RA;STAT2;GMPR;ZC3HAV1;PLEKHA4;C4ORF48;ICAM1;MT2A;RNF213;IRF1;C19ORF66;MYD88;LY6E
ATF3_H1-hESC_hg19	4/1386	0.99679	0.999997	0.963495	0.999752	1.45468	-0.00467764	ISG20;XRN1;ADAR;IRF9
CTCF_spleen_mm9	14/2000	0.75572	0.999997	0.28013	0.535464	0.0177052	-0.00495895	PXK;TREX1;TAP2;DAPP1;SERPINB9;TCHP;BTC;IFIH1;HSH2D;NUB1;TRIM69;LAP3;IRF9;RBM43
USF2_MEL cell line_mm9	2106-08-01	0.996441	0.999997	0.930414	0.999752	1.49988	-0.00534774	DTX3L;OAS2;TRIM25;TAP1;ADAR;LAP3;IRF9;PSMB9
CTCF_myotube_hg19	14/2000	0.75572	0.999997	0.28013	0.535464	0.0203454	-0.00569843	BATF2;CD274;UBA6;RARRES3;UBE2L6;IFI35;PPM1K;GTPBP1;CX3CL1;BTC;TCHP;HERC5;IRF1;IRF9
ATF2_H1-hESC_hg19	1906-07-01	0.995892	0.999997	0.933299	0.999752	1.53201	-0.00630615	ISG20;XRN1;STAT1;TREX1;ADAR;PPM1K;IRF9
NCOR1_K562_hg19	14/2000	0.75572	0.999997	0.28013	0.535464	0.0235548	-0.00659731	CSRNP1;IL15RA;SEMA7A;UBA6;SNHG9;GMPR;UBE2L6;ADAR;ZC3HAV1;PML;MT2A;RNF213;ST20-MTHFS;MYD88
BHLHE40_HepG2_hg19	2249-09-01	0.995848	0.999997	0.915231	0.993573	1.59455	-0.00663417	IFIH1;BATF2;CD274;SEMA7A;RFX5;TRIM25;ADAR;LAP3;MIF
POLR2A_ECC-1_hg19	4/1329	0.995332	0.999997	0.95385	0.999752	1.4452	-0.00676234	SLFN5;PXK;C4ORF48;PML
TRIM28_K562_hg19	2061-08-01	0.995423	0.999997	0.920033	0.996079	1.47805	-0.00678105	TCHP;ZNFX1;IFI16;ST20-MTHFS;SECTM1;ADAR;TPGS1;GTPBP1
FOXP2_PFSK-1_hg19	1/163	0.735813	0.999997	0.616144	0.824285	0.0227916	-0.00699201	LAP3
SP2_K562_hg19	2237-09-01	0.995569	0.999997	0.912226	0.99302	1.58312	-0.00702969	SLFN5;STARD5;SLC25A28;XRN1;STAT2;TMEM160;PPM1K;GTPBP1;PML
SP2_HepG2_hg19	5/1507	0.994907	0.999997	0.942656	0.999752	1.48097	-0.00756135	SLC25A28;XRN1;TMEM160;PPM1K;GTPBP1
ETS1_K562_hg19	5/1502	0.994748	0.999997	0.94158	0.999752	1.47724	-0.00777916	PXK;XRN1;STAT1;SERPINB9;TPGS1
ELF1_SK-N-SH_hg19	2030-08-01	0.994568	0.999997	0.912141	0.99302	1.49582	-0.0081473	SP100;PNPT1;SP110;STAT2;PHF11;TMEM160;MIF;SP140L
CHD2_HeLa-S3_hg19	14/2000	0.75572	0.999997	0.28013	0.535464	0.0305443	-0.00855498	IFITM3;BATF2;PNPT1;STAT2;TMEM132A;USP18;PML;ICAM1;FAM111A;NUB1;OAS3;IRF7;IRF9;TRIM56
CREBBP_K562_hg19	2000-08-01	0.9936	0.999997	0.903889	0.99302	1.35752	-0.00871545	BATF2;CSRNP1;SMCHD1;TMEM132A;NLRC5;EIF2AK2;TRIM25;MYD88
BRCA1_H1-hESC_hg19	2000-08-01	0.9936	0.999997	0.903889	0.99302	1.39569	-0.00896051	SMCHD1;STAT2;EIF2AK2;TRIM25;SNHG9;ZC3HAV1;PPM1K;IRF9
MXI1_SK-N-SH_hg19	2000-08-01	0.9936	0.999997	0.903889	0.99302	1.44861	-0.00930028	HERC5;SMCHD1;PNPT1;OAS1;XRN1;RFX5;MX1;C4ORF48
MYC_MEL cell line_mm9	2000-08-01	0.9936	0.999997	0.903889	0.99302	1.4524	-0.00932459	CD274;SNHG9;IFI35;MIF;LAP3;LGALS9;PSMB8;IRF9
KAT2A_CH12.LX_mm9	2000-08-01	0.9936	0.999997	0.903889	0.99302	1.45674	-0.00935244	TCHP;PLSCR1;NUB1;SMCHD1;TAP1;SNHG9;TMEM160;ZCCHC2
KDM5A_H1-hESC_hg19	2000-08-01	0.9936	0.999997	0.903889	0.99302	1.45978	-0.00937196	PARP10;IFI16;RSAD2;DAPP1;UBE2L6;TPGS1;TRIM21;GBP4
CHD1_IMR-90_hg19	2000-08-01	0.9936	0.999997	0.903889	0.99302	1.46267	-0.00939053	IFITM3;SMCHD1;MT2A;PXK;TREX1;SNHG9;UBE2L6;GTPBP1
JUN_H1-hESC_hg19	2000-08-01	0.9936	0.999997	0.903889	0.99302	1.46648	-0.00941501	ISG20;PXK;XRN1;ISG15;PPM1K;C4ORF48;MIF;LAP3
POLR2A_brain_mm9	2000-08-01	0.9936	0.999997	0.903889	0.99302	1.47614	-0.00947699	SEMA7A;STARD5;UBA6;MAP2;TREX1;STAT2;PPM1K;PARP12
ELK4_HEK293_hg19	2000-08-01	0.9936	0.999997	0.903889	0.99302	1.51061	-0.00969832	STAT1;UBA6;STAT2;IRF7;ST20-MTHFS;DDX60;TRIM21;MYD88
ATF3_HepG2_hg19	2/825	0.991514	0.999997	0.955003	0.999752	1.2279	-0.0104639	ADAR;IRF9
BRCA1_HepG2_hg19	2000-08-01	0.9936	0.999997	0.903889	0.99302	1.65524	-0.0106269	FAM111A;PNPT1;CNP;EIF2AK2;ADAR;PPM1K;IRF9;RBM43
FOS_GM12878_hg19	4/1244	0.991931	0.999997	0.935112	0.999752	1.3354	-0.0108187	SLC25A28;TMEM160;PPM1K;GTPBP1
SIN3A_A549_hg19	6/1628	0.99265	0.999997	0.918031	0.99526	1.47669	-0.0108939	TCHP;ISG20;PNPT1;TMEM160;UBE2L6;IRF9
SUZ12_NT2-D1_hg19	1/563	0.990388	0.999997	0.963778	0.999752	1.14146	-0.0110252	DUOX2
GABPA_SK-N-SH_hg19	2142-09-01	0.992659	0.999997	0.885169	0.99302	1.52138	-0.0112098	FAM111A;SMCHD1;NUB1;PNPT1;STAT1;SP110;LAP3;SP140L;PML
GABPA_HepG2_hg19	2471-11-01	0.992769	0.999997	0.862853	0.980683	1.5778	-0.011451	SLFN5;NUB1;UBA6;SP110;STAT2;TMEM160;LAP3;TPGS1;SP140L;PML;TRIM56
JUND_A549_hg19	4/657	0.783159	0.999997	0.536495	0.773753	0.047993	-0.0117304	XRN1;STAT1;IRF9;TYMP
YY1_H1-hESC_hg19	6/1595	0.991111	0.999997	0.9085	0.99302	1.3814	-0.012334	TCHP;DTX3L;XRN1;UBA6;STAT2;TRIM25
THAP1_K562_hg19	7/1775	0.991395	0.999997	0.898764	0.99302	1.43634	-0.0124129	ISG20;CSRNP1;SMCHD1;SNHG9;ISG15;TPGS1;ZCCHC2
CREB1_GM12878_hg19	2/800	0.989801	0.999997	0.949072	0.999752	1.22114	-0.0125186	UBA6;RFX5
MYBL2_HepG2_hg19	6/1595	0.991111	0.999997	0.9085	0.99302	1.45906	-0.0130274	TCHP;BATF2;PNPT1;CNP;IFI35;USP18
NR2F2_K562_hg19	5/1392	0.989775	0.999997	0.912897	0.99302	1.32372	-0.0136047	APOBEC3F;UBA6;SERPINB9;IRF9;TRIM56
GTF3C2_K562_hg19	2/773	0.987574	0.999997	0.941838	0.999752	1.13765	-0.0142253	CSRNP1;ZC3HAV1
CTCF_medulloblastoma_hg19	14/2000	0.75572	0.999997	0.28013	0.535464	0.0512385	-0.0143511	BATF2;CD274;PXK;POLR2J2;DDX58;UBA6;UBE2L6;IFI35;PML;BTC;TCHP;FAM111A;MAP2;IRF9
CREB1_ECC-1_hg19	7/1739	0.989518	0.999997	0.886983	0.99302	1.38787	-0.0146242	SMCHD1;STARD5;XRN1;UBA6;SNHG9;ADAR;LAP3
E2F4_MCF 10A_hg19	14/2000	0.75572	0.999997	0.28013	0.535464	0.0530985	-0.0148721	IFITM3;CD274;IFITM1;DTX3L;STAT1;ISG15;PARP14;IFIT1;USP18;BTC;CXCL10;IFI27;CMPK2;GBP1
SREBF1_HepG2_hg19	1/502	0.983997	0.999997	0.947961	0.999752	0.96485	-0.0155654	PCSK1N
REST_PFSK-1_hg19	2387-11-01	0.989097	0.999997	0.831974	0.962693	1.42422	-0.0156131	TCHP;BATF2;PNPT1;RNF213;CNP;OAS1;XRN1;STAT1;ADAR;FBXL15;IRF9
YY1_SK-N-SH_hg19	14/2871	0.98991	0.999997	0.797452	0.956703	1.55248	-0.0157437	PNPT1;DTX3L;UBA6;STAT1;TMEM132A;SNHG9;IFI44;TPGS1;MT2A;IFI16;XRN1;DNAJC6;IRF7;SP140L
POLR2A_A549_hg19	18/3474	0.989938	0.999997	0.740361	0.905894	1.56788	-0.0158564	SLFN5;CSRNP1;PXK;APOBEC3F;CNP;UBA6;SP110;STAT1;TMEM132A;TMEM160;C4ORF48;HERC5;FAM111A;PCSK1N;MAP2;OAS3;TRIM25;TRIM21
POLR2AphosphoS5_neural cell_hg19	7/1709	0.98767	0.999997	0.876318	0.988118	1.29417	-0.0160565	NUB1;PNPT1;DNAJC6;STAT2;IFIT5;SNHG9;LAP3
TAF1_neural cell_hg19	6/1546	0.988261	0.999997	0.892612	0.99302	1.37114	-0.0161916	TCHP;STARD5;STAT1;TMEM132A;LAP3;CX3CL1
GABPA_MCF-7_hg19	2048-09-01	0.988104	0.999997	0.852106	0.975405	1.36569	-0.0163441	FAM111A;SMCHD1;NUB1;SP110;STAT1;SNHG9;SP140L;PML;TRIM56
POLR2AphosphoS5_G1E_mm9	2517-12-01	0.987605	0.999997	0.806878	0.962693	1.36042	-0.0169681	TTC36;PLSCR1;PNPT1;XRN1;STAT2;TREX1;DAPP1;ZC3HAV1;IFI35;RBM43;IRF9;ICAM1
GABPA_A549_hg19	2041-09-01	0.987677	0.999997	0.849372	0.975405	1.36842	-0.0169682	ISG20;FAM111A;SMCHD1;POLR2J2;STAT1;SNHG9;TMEM160;ZC3HAV1;SP140L
TAF1_A549_hg19	1/512	0.985278	0.999997	0.950959	0.999752	1.1497	-0.0170514	IRF1
TAF1_ECC-1_hg19	5/1346	0.986589	0.999997	0.897659	0.99302	1.27567	-0.017224	STARD5;UBA6;STAT1;STAT2;IRF1
CREB1_H1-hESC_hg19	8/1863	0.986768	0.999997	0.857638	0.977901	1.33777	-0.0178194	TCHP;XRN1;TRIM5;UBA6;STAT2;SNHG9;LAP3;IRF9
CTCF_GM10248_hg19	14/2000	0.75572	0.999997	0.28013	0.535464	0.064254	-0.0179965	BATF2;IL15RA;CD274;PXK;POLR2J2;APOBEC3F;UBA6;IFI35;PML;TCHP;SMCHD1;MAP2;IRF1;IRF9
SRF_myocyte_mm9	7/1668	0.984653	0.999997	0.860429	0.97932	1.17314	-0.0181443	IFITM3;SMCHD1;SLC25A28;TMEM132A;PLEKHA4;GTPBP1;ZCCHC2
CTCF_brain_mm9	2000-09-01	0.984881	0.999997	0.832566	0.962693	1.19659	-0.0182297	TCHP;BTC;IL15RA;HSH2D;STAT1;TREX1;TAP2;LAP3;IRF9
TCF7L2_MCF-7_hg19	2000-09-01	0.984881	0.999997	0.832566	0.962693	1.20086	-0.0182948	ISG20;CD274;SLC25A28;OAS1;LAMP3;ST20-MTHFS;DAPP1;PPM1K;NMI
GATA2_SH-SY5Y_hg19	2000-09-01	0.984881	0.999997	0.832566	0.962693	1.20559	-0.0183668	STARD5;STAT1;MAP2;DDX58;IFI6;TRIM25;CMPK2;TRIM69;IRF9
PHF8_K562_hg19	2000-09-01	0.984881	0.999997	0.832566	0.962693	1.22093	-0.0186005	CD274;CNP;UBA7;STAT1;SP110;DHX58;IFIT5;DAPP1;CMPK2
TAF1_HepG2_hg19	8/1849	0.985779	0.999997	0.852049	0.975405	1.30763	-0.0187294	CSRNP1;SP100;PXK;APOBEC3F;CNP;TMEM132A;SP140L;PML
POLR2A_MEL cell line_mm9	28/4890	0.989155	0.999997	0.577582	0.80821	1.72502	-0.01881	SP100;PXK;UBA6;UBE2L6;ADAR;IFI35;IFIT2;HELZ2;STARD5;PNPT1;RSAD2;STAT1;STAT2;TAP1;EIF2AK2;PSMB8;PARP10;ISG20;BTC;FAM111A;THEMIS2;DNAJC6;IRF1;OAS3;IRF7;XAF1;RBM43;TRIM56
CHD2_H1-hESC_hg19	2000-09-01	0.984881	0.999997	0.832566	0.962693	1.23504	-0.0188154	TCHP;BATF2;PNPT1;DTX3L;UBA6;STAT2;UBE2L6;LAP3;REC8
EGR1_ECC-1_hg19	2345-11-01	0.98668	0.999997	0.814705	0.962693	1.40318	-0.0188165	SMCHD1;STAT1;MAP2;SNHG9;GMPR;ADAR;SERPINB9;LAP3;PLEKHA4;TPGS1;CX3CL1
MYC_endothelial cell of umbilical vein_hg19	2000-09-01	0.984881	0.999997	0.832566	0.962693	1.24935	-0.0190335	SP100;SEMA7A;TMEM132A;ADAR;UBE2L6;IFI35;GTPBP1;FSTL1;RBM43
FOS_K562_hg19	2000-09-01	0.984881	0.999997	0.832566	0.962693	1.26526	-0.0192759	ISG20;STARD5;SLC25A28;STAT2;RFX5;SNHG9;TMEM160;PPM1K;GTPBP1
TCF7L2_HEK293_hg19	2000-09-01	0.984881	0.999997	0.832566	0.962693	1.27356	-0.0194023	HERC5;TCHP;SLFN5;SLC25A28;DNAJC6;MAP2;LAMP3;PPM1K;FSTL1
YY1_GM12892_hg19	3/929	0.982375	0.999997	0.910395	0.99302	1.09742	-0.0195144	IFI16;IFI44;GTPBP1
CHD2_GM12878_hg19	2000-09-01	0.984881	0.999997	0.832566	0.962693	1.29503	-0.0197294	FAM111A;STARD5;PNPT1;DTX3L;OAS3;STAT2;ADAR;PARP14;TRIM56
POLR2AphosphoS2_CH12.LX_mm9	2000-09-01	0.984881	0.999997	0.832566	0.962693	1.29931	-0.0197946	HELZ2;SEMA7A;SMCHD1;STAT2;TRIM25;EIF2AK2;PLEKHA4;ZCCHC2;ICAM1
E2F6_K562_hg19	13/2645	0.986	0.999997	0.780577	0.939279	1.404	-0.0197949	CD274;SEMA7A;PXK;CNP;STAT2;SERPINB9;MT2A;NUB1;RNF213;OAS3;RFX5;CMPK2;TRIM56
ELK4_HeLa-S3_hg19	2000-09-01	0.984881	0.999997	0.832566	0.962693	1.30662	-0.019906	ISG20;BATF2;SP110;TREX1;STAT2;SNHG9;PARP9;SP140L;TRIM56
TAF1_PFSK-1_hg19	6/1503	0.985078	0.999997	0.876816	0.988118	1.33343	-0.0200481	SEMA7A;PNPT1;CNP;STAT1;DDX60L;LY6E
GATA3_T47D_hg19	4/1102	0.980516	0.999997	0.888295	0.99302	1.02311	-0.0201309	BST2;CNP;STAT1;CMPK2
YY1_HepG2_hg19	3/920	0.981307	0.999997	0.906961	0.99302	1.0699	-0.0201893	SMCHD1;CNP;UBA6
CTCF_small intestine_mm9	2000-09-01	0.984881	0.999997	0.832566	0.962693	1.33489	-0.0203367	TCHP;BTC;ZNFX1;STAT1;TMEM132A;TAP2;TAP1;TPGS1;IRF9
POLR2A_HCT116_hg19	2000-09-01	0.984881	0.999997	0.832566	0.962693	1.34785	-0.020534	SEMA7A;PNPT1;C5ORF56;MLKL;IFI6;ISG15;SERPINB9;C4ORF48;TRIM56
UBTF_MEL cell line_mm9	2000-09-01	0.984881	0.999997	0.832566	0.962693	1.35265	-0.0206072	SMCHD1;PXK;OAS2;IRF1;TAP1;ZC3HAV1;GTPBP1;PARP12;PSMB9
ZC3H11A_K562_hg19	2000-09-01	0.984881	0.999997	0.832566	0.962693	1.35361	-0.0206218	BST2;SEMA7A;XRN1;CNP;DDX58;STAT2;CMPK2;SERPINB9;IRF9
MYC_MCF-7_hg19	29/5003	0.988038	0.999997	0.549353	0.783809	1.71642	-0.0206563	CSRNP1;PXK;DAPP1;UBE2L6;ADAR;IFI35;TCHP;NUB1;SMCHD1;MT2A;APOL1;PNPT1;C5ORF56;SP110;STAT1;STAT2;TMEM132A;EIF2AK2;ISG15;MIF;PML;BTC;FAM111A;ZNFX1;OAS3;C19ORF66;ZCCHC2;RBM43;TRIM56
POLR2A_cerebellum_mm9	14/2000	0.75572	0.999997	0.28013	0.535464	0.0740541	-0.0207414	CNP;TRANK1;EIF2AK2;SNHG9;UBE2L6;TMEM160;NMI;FSTL1;REC8;DNAJC6;IRF1;CMPK2;IRF9;RBM43
CHD1_MEL cell line_mm9	2/691	0.977536	0.999997	0.913479	0.99302	0.929727	-0.0211233	ZNFX1;LGALS9
SP4_H1-hESC_hg19	6/1478	0.982876	0.999997	0.866777	0.982998	1.23194	-0.021279	STARD5;CNP;STAT1;STAT2;LAP3;PML
TAL1_K562_hg19	2000-09-01	0.984881	0.999997	0.832566	0.962693	1.40877	-0.0214622	TCHP;CD274;PLSCR1;SEMA7A;PNPT1;IRF1;STAT2;FBXL15;ADAR
REST_myocyte_mm9	2000-09-01	0.984881	0.999997	0.832566	0.962693	1.40976	-0.0214773	SEMA7A;PNPT1;STARD5;XRN1;IRF1;TMEM132A;MIF;USP18;FSTL1
MXI1_CH12.LX_mm9	14/2000	0.75572	0.999997	0.28013	0.535464	0.0774845	-0.0217022	DTX3L;MLKL;NOS2;MX2;STAT2;SNHG9;PPM1K;USP18;GTPBP1;TNFSF13B;ICAM1;BST2;HELZ2;SLC25A28
NR2C2_K562_hg19	2/381	0.817352	0.999997	0.653924	0.846816	0.108361	-0.0218548	BATF2;FBXL15
POLR2AphosphoS2_K562_hg19	28/3782	0.731957	0.999997	0.10935	0.348038	0.0733327	-0.0228823	SEMA7A;SP100;IFITM1;UBA6;TRANK1;GMPR;IFI35;RASGRP3;TCHP;MT2A;PCSK1N;DHX58;TRIM21;TTC36;IL15RA;PNPT1;NOS2;DDX58;EIF2AK2;SERPINB9;C4ORF48;PLEKHA4;PARP14;PML;FAM111A;XRN1;ST20-MTHFS;MYD88
TCF12_ECC-1_hg19	5/1285	0.98092	0.999997	0.873979	0.987708	1.1913	-0.0229502	HERC5;STAT1;TREX1;SNHG9;PPM1K
YY1_GM12891_hg19	5/1281	0.980479	0.999997	0.872277	0.987181	1.17485	-0.0231611	TCHP;PXK;SMCHD1;STAT1;REC8
REST_MCF-7_hg19	2/681	0.975875	0.999997	0.909248	0.99302	0.961175	-0.0234727	RNF213;FBXL15
ARID3A_K562_hg19	14/2000	0.75572	0.999997	0.28013	0.535464	0.0848585	-0.0237675	IFITM1;SEMA7A;STAT1;SERPINB9;UBE2L6;ZC3HAV1;IFI35;BST2;TCHP;MT2A;SMCHD1;CMPK2;TRIM21;IRF9
E2F4_MEL cell line_mm9	3/549	0.825428	0.999997	0.624188	0.824285	0.124508	-0.0238873	FAM111A;SMCHD1;PML
CTCF_kidney_hg19	14/2000	0.75572	0.999997	0.28013	0.535464	0.0862457	-0.0241561	APOBEC3F;DDX58;STAT1;SP110;SERPINB9;UBE2L6;IFI35;PLEKHA4;PPM1K;CX3CL1;BTC;NUB1;IRF1;IRF7
ATF3_K562_hg19	6/1433	0.978139	0.999997	0.847027	0.975405	1.10604	-0.0244475	ISG20;CSRNP1;XRN1;SNHG9;ADAR;ZC3HAV1
CEBPD_K562_hg19	4/691	0.815123	0.999997	0.576261	0.807776	0.120644	-0.0246615	BST2;ISG20;XRN1;TRIM25
ETS1_A549_hg19	6/1449	0.979946	0.999997	0.854304	0.976522	1.22226	-0.0247598	TCHP;ISG20;PNPT1;SNHG9;TRIM25;TPGS1
ZNF384_MEL cell line_mm9	14/2000	0.75572	0.999997	0.28013	0.535464	0.0893198	-0.0250171	SLFN5;CSRNP1;SAMD9L;UBA7;CNP;DAPP1;SERPINB9;PPM1K;PLEKHA4;HELZ2;FAM111A;NUB1;THEMIS2;DHX58
SIN3A_K562_hg19	4/698	0.821206	0.999997	0.584209	0.814934	0.128197	-0.0252522	BATF2;PXK;SNHG9;ISG15
PML_K562_hg19	6/1438	0.978719	0.999997	0.849331	0.975405	1.20004	-0.0258133	TCHP;PNPT1;CNP;UBA6;STAT1;SNHG9
SP1_K562_hg19	5/1249	0.9766	0.999997	0.857959	0.977901	1.09287	-0.0258773	SLC25A28;STAT2;SNHG9;TMEM160;GTPBP1
TCF7L2_HepG2_hg19	3/548	0.824487	0.999997	0.622963	0.824285	0.135114	-0.0260762	IFIH1;FAM111A;SLC25A28
POLR2A_GM15510_hg19	14/2000	0.75572	0.999997	0.28013	0.535464	0.0935839	-0.0262114	SP100;PXK;UBA7;UBA6;STAT2;IFI6;DAPP1;C4ORF48;NUB1;RNF213;TRIM25;APOL1;SP140L;TRIM56
CTCF_H1-hESC_hg19	22/3890	0.980619	0.999997	0.59843	0.824285	1.35596	-0.0265385	BATF2;CD274;C5ORF56;POLR2J2;UBA6;DDX58;TREX1;GMPR;UBE2L6;ISG15;IFI35;MIF;CX3CL1;HERC5;ISG20;BTC;IFIH1;MAP2;APOL1;IRF9;APOL2;HERC6
NR2C2_HeLa-S3_hg19	4/1055	0.974172	0.999997	0.867351	0.982998	1.02442	-0.0268061	BATF2;STAT2;FBXL15;SP140L
SMC3_SK-N-SH_hg19	14/2000	0.75572	0.999997	0.28013	0.535464	0.0962792	-0.0269663	ZBP1;BATF2;CD274;POLR2J2;TREX1;UBE2L6;TPGS1;PARP14;ICAM1;HERC5;MAP2;IRF9;TLR3;HERC6
JUND_HepG2_hg19	17/3153	0.979401	0.999997	0.672828	0.864291	1.29749	-0.0270058	CSRNP1;BATF2;APOBEC3F;POLR2J2;STAT1;STAT2;TREX1;SNHG9;SERPINB9;ADAR;ZC3HAV1;ISG20;MT2A;ZNFX1;XRN1;SP140L;IRF9
PBX3_A549_hg19	2098-10-01	0.979698	0.999997	0.789176	0.948198	1.31759	-0.0270253	ISG20;SLFN5;SLC25A28;STARD5;CNP;STAT2;IRF7;TMEM160;PPM1K;GTPBP1
CTCF_testis_mm9	14/2000	0.75572	0.999997	0.28013	0.535464	0.0989951	-0.027727	STAT1;TREX1;TAP2;EIF2AK2;SNHG9;REC8;IFIT2;TNFSF13B;TCHP;BTC;SMCHD1;NUB1;XRN1;LGALS9
SIN3A_HCT116_hg19	4/689	0.813354	0.999997	0.573974	0.807776	0.142259	-0.0293891	BST2;MT2A;PNPT1;STAT1
ZMIZ1_MEL cell line_mm9	6/1392	0.972803	0.999997	0.827046	0.962693	1.0697	-0.0294956	SLC25A28;ZNFX1;UBA6;SNHG9;LGALS9;IFI35
HDAC1_K562_hg19	14/2000	0.75572	0.999997	0.28013	0.535464	0.107971	-0.0302409	IFITM3;BATF2;CD274;DTX3L;DDX58;STAT1;DAPP1;TPGS1;ICAM1;FAM111A;OAS2;LAMP3;CMPK2;SP140L
E2F1_HeLa-S3_hg19	14/2000	0.75572	0.999997	0.28013	0.535464	0.110334	-0.0309027	C5ORF56;DTX3L;CNP;EIF2AK2;PARP9;USP18;TCHP;FAM111A;MT2A;SMCHD1;PLSCR1;ZNFX1;IRF1;C19ORF66
ESRRA_GM12878_hg19	4/1023	0.968805	0.999997	0.851254	0.975405	0.9791	-0.0310301	SNHG9;TMEM160;FBXL15;CX3CL1
FOSL2_A549_hg19	6/1375	0.970261	0.999997	0.818181	0.962693	1.06189	-0.0320592	TCHP;ISG20;CNP;TRIM5;SNHG9;TMEM160
POLR2A_GM19099_hg19	14/2000	0.75572	0.999997	0.28013	0.535464	0.116063	-0.0325074	SEMA7A;POLR2J2;UBA7;SP110;STAT2;GTPBP1;REC8;IFI44L;ARNTL2;IFIT2;ICAM1;RNF213;APOL1;TRIM56
NFYA_HeLa-S3_hg19	14/2000	0.75572	0.999997	0.28013	0.535464	0.11814	-0.0330892	BATF2;STARD5;SAMD9;MLKL;STAT2;IFI6;SNHG9;PPM1K;PML;ISG20;MT2A;PLSCR1;RFX5;LAP3
CREB1_K562_hg19	9/1865	0.971087	0.999997	0.76721	0.930014	1.13323	-0.0332476	ISG20;XRN1;UBA6;RFX5;SNHG9;ADAR;PPM1K;LAP3;MIF
BHLHE40_MEL cell line_mm9	2000-10-01	0.968227	0.999997	0.737796	0.90414	1.03486	-0.0334138	RTP4;BATF2;MX2;RFX5;TRIM25;UBE2L6;LAP3;PLEKHA4;GTPBP1;PSMB8
ZBTB7A_K562_hg19	5/864	0.833967	0.999997	0.570598	0.807776	0.186252	-0.0338162	ZNFX1;DTX3L;MIF;PARP9;TRIM56
POLR2AphosphoS5_H1-hESC_hg19	6/1347	0.965598	0.999997	0.802817	0.961695	0.975938	-0.0341658	HERC5;SLFN5;APOBEC3F;EIF2AK2;ADAR;TRIM21
POLR2A_embryonic fibroblast_mm9	14/2000	0.75572	0.999997	0.28013	0.535464	0.123654	-0.0346336	SEMA7A;PNPT1;STARD5;MLKL;UBA6;STAT2;MX2;TMEM132A;ISG15;PARP14;IFIT2;BST2;IRF7;TRIM21
USF1_myocyte_mm9	2000-10-01	0.968227	0.999997	0.737796	0.90414	1.07376	-0.0346698	BST2;ZNFX1;DTX3L;UBA6;TMEM132A;TRIM25;ADAR;LAP3;LGALS9;IRF9
SMARCC1_HeLa-S3_hg19	2000-10-01	0.968227	0.999997	0.737796	0.90414	1.07461	-0.0346974	ISG20;TCHP;SLC25A28;OAS3;TMEM132A;ADAR;ZC3HAV1;PARP14;ARNTL2;PSMB8
NRF1_K562_hg19	2000-10-01	0.968227	0.999997	0.737796	0.90414	1.08158	-0.0349225	CD274;CSRNP1;MT2A;POLR2J2;STAT2;GMPR;FBXL15;ISG15;C4ORF48;MIF
BHLHE40_A549_hg19	2000-10-01	0.968227	0.999997	0.737796	0.90414	1.0887	-0.0351524	HERC5;ISG20;TCHP;ZNFX1;SLC25A28;STAT2;RFX5;TRANK1;TRIM25;HERC6
CTCF_GM12865_hg19	11/1640	0.784224	0.999997	0.362837	0.640031	0.145365	-0.0353325	PARP10;TCHP;BATF2;CD274;UBA6;DDX58;UBE2L6;IFI35;PARP14;IRF9;APOL2
HMGN3_K562_hg19	2000-10-01	0.968227	0.999997	0.737796	0.90414	1.10126	-0.0355579	CD274;FAM111A;NUB1;SMCHD1;ZNFX1;XRN1;STAT2;FBXL15;ISG15;TRIM56
TAF1_MCF-7_hg19	8/1695	0.969436	0.999997	0.778754	0.938634	1.14571	-0.0355644	PLSCR1;STARD5;ZNFX1;STAT1;IRF1;TRIM25;SNHG9;LAP3
CTCF_astrocyte of the cerebellum_hg19	8/1663	0.964409	0.999997	0.760678	0.925086	0.984676	-0.0356843	BATF2;CD274;FAM111A;UBA6;MAP2;UBE2L6;IRF9;CX3CL1
USF1_C2C12_mm9	2000-10-01	0.968227	0.999997	0.737796	0.90414	1.11667	-0.0360555	BST2;PLSCR1;ZNFX1;UBA6;TMEM132A;TRIM25;ADAR;LAP3;LGALS9;IRF9
USF1_ECC-1_hg19	2318-12-01	0.969946	0.999997	0.709095	0.900742	1.19036	-0.0363234	HERC5;ISG20;BATF2;PNPT1;STAT2;TMEM132A;TRIM25;ADAR;IFI35;LAP3;C19ORF66;IRF9
CTCF_liver_mm9	2000-10-01	0.968227	0.999997	0.737796	0.90414	1.13381	-0.0366087	TCHP;BTC;TREX1;TAP2;TRIM69;SERPINB9;LAP3;IRF9;TLR3;IFIT2
ELK1_HeLa-S3_hg19	14/2000	0.75572	0.999997	0.28013	0.535464	0.13164	-0.0368702	CSRNP1;BATF2;PXK;PNPT1;SNHG9;ADAR;ZC3HAV1;ISG20;TCHP;XRN1;IRF1;RFX5;SP140L;IRF9
ZNF274_K562_hg19	4/974	0.958558	0.999997	0.82346	0.962693	0.881734	-0.0373194	ZNFX1;STAT1;SNHG9;ZC3HAV1
MXI1_MEL cell line_mm9	2000-10-01	0.968227	0.999997	0.737796	0.90414	1.15685	-0.0373526	PARP10;IL15RA;NUB1;PNPT1;UBA6;OAS3;ZC3HAV1;LAP3;XAF1;ICAM1
ZNF143_H1-hESC_hg19	2000-10-01	0.968227	0.999997	0.737796	0.90414	1.16648	-0.0376635	DTX3L;CNP;STAT1;MAP2;IRF1;UBE2L6;ISG15;RBM43;PML;IRF9
SIRT6_H1-hESC_hg19	2000-10-01	0.968227	0.999997	0.737796	0.90414	1.18105	-0.0381341	HERC5;BATF2;CD274;DDX58;STAT2;ST20-MTHFS;UBE2L6;C19ORF66;RBM43;ARNTL2
ZBTB33_SK-N-SH_hg19	8/1234	0.789035	0.999997	0.43302	0.696143	0.161099	-0.0381716	PLSCR1;SLC25A28;CNP;XRN1;STAT1;TRIM25;EIF2AK2;SNHG9
TCF7L2_Panc1_hg19	14/2000	0.75572	0.999997	0.28013	0.535464	0.137482	-0.0385065	SP100;PNPT1;DTX3L;STAT1;TREX1;IFI6;UBE2L6;IFI35;MIF;ARNTL2;TCHP;IFIH1;MT2A;IRF7
TAF7_K562_hg19	3/793	0.957966	0.999997	0.84439	0.974954	0.912425	-0.0391819	BST2;ZNFX1;SNHG9
TAF1_SK-N-SH_hg19	8/1241	0.794168	0.999997	0.439219	0.703279	0.170223	-0.0392298	CSRNP1;SLFN5;PNPT1;CNP;UBA6;STAT1;IFI44;ADAR
MAZ_HeLa-S3_hg19	14/2000	0.75572	0.999997	0.28013	0.535464	0.146249	-0.0409619	IFITM3;SP100;PNPT1;STAT2;IFIT5;SNHG9;PML;OASL;BST2;APOL6;IRF1;C19ORF66;SP140L;TRIM56
CTCF_HEK293_hg19	11/1654	0.793352	0.999997	0.373268	0.640031	0.178575	-0.041338	BTC;BATF2;CD274;APOBEC3F;UBA6;DDX58;UBE2L6;IFI35;ZC3HAV1;CX3CL1;IRF9
SIN3A_MCF-7_hg19	8/1259	0.806945	0.999997	0.455123	0.723253	0.194411	-0.0417012	UBA6;STAT1;OAS3;STAT2;RFX5;LAP3;C4ORF48;TRIM56
POLR2A_liver_mm9	14/2000	0.75572	0.999997	0.28013	0.535464	0.149317	-0.0418214	TTC36;SLFN5;SP100;STARD5;STAT2;MIF;PPM1K;PARP14;GTPBP1;PSMB9;BST2;XRN1;IRF7;TRIM56
REST_H1-hESC_hg19	11/1680	0.80957	0.999997	0.392735	0.64968	0.19871	-0.0419779	IFIH1;BATF2;PCSK1N;ZNFX1;RNF213;OAS3;MX2;SNHG9;FBXL15;LAP3;IRF9
POLR2A_testis_mm9	14/2000	0.75572	0.999997	0.28013	0.535464	0.155093	-0.0434392	SEMA7A;PNPT1;NOS2;MX2;STAT2;ADAR;PARP14;PSMB9;IFIT2;ISG20;THEMIS2;OAS3;IRF7;RBM43
IRF3_HeLa-S3_hg19	9/1809	0.96261	0.999997	0.73544	0.90414	1.14048	-0.0434606	SLFN5;SLC25A28;TRIM5;STAT2;RFX5;TMEM160;PPM1K;DDX60;GTPBP1
POLR2AphosphoS5_G1E-ER4_mm9	1944-10-01	0.959346	0.999997	0.70503	0.897075	1.05232	-0.0436749	ZNFX1;STAT2;TREX1;DAPP1;TRIM25;GMPR;SNHG9;ZC3HAV1;PLEKHA4;TRIM56
YY1_GM12878_hg19	14/2000	0.75572	0.999997	0.28013	0.535464	0.157808	-0.0441996	CD274;SEMA7A;SP100;C5ORF56;STAT1;IFI44;SERPINB9;TPGS1;SMCHD1;ZNFX1;IFI16;OAS3;DHX58;XAF1
ZC3H11A_ES-E14_mm9	5/949	0.887868	0.999997	0.653168	0.846816	0.381524	-0.0453755	IFITM3;SAMD9L;DHX58;TRIM69;SERPINB9
MAX_H1-hESC_hg19	18/3145	0.963	0.999997	0.572666	0.807776	1.20578	-0.0454595	BATF2;PXK;C5ORF56;UBA6;STAT1;STAT2;EIF2AK2;SNHG9;ADAR;DDX60L;UBE2L6;MIF;PARP9;MT2A;XRN1;DNAJC6;RFX5;IRF9
POLR2AphosphoS5_SK-N-MC_hg19	7/1154	0.832122	0.999997	0.513398	0.744474	0.249545	-0.0458604	NUB1;PNPT1;IFI16;STAT1;DHX58;EIF2AK2;IFI44
TCF12_myocyte_mm9	6/1223	0.936014	0.999997	0.722856	0.90414	0.696317	-0.0460439	IFITM3;ISG20;FAM111A;PXK;SEMA7A;NUB1
ZBTB7A_HepG2_hg19	13/1881	0.765155	0.999997	0.305833	0.568281	0.17214	-0.046078	IFITM3;UBA7;DTX3L;STAT1;IFIT5;EIF2AK2;SERPINB9;C4ORF48;MIF;CX3CL1;ICAM1;ZNFX1;IRF9
REST_A549_hg19	10/1527	0.799991	0.999997	0.401623	0.657576	0.206704	-0.046127	TCHP;ISG20;SLFN5;PNPT1;XRN1;IRF1;ADAR;MIF;TPGS1;IRF9
GATA1_K562_hg19	4/727	0.844688	0.999997	0.616216	0.824285	0.274373	-0.046311	IFI16;CMPK2;ADAR;PML
HCFC1_CH12.LX_mm9	14/2000	0.75572	0.999997	0.28013	0.535464	0.166458	-0.0466223	SAMD9L;SP100;STARD5;PNPT1;DTX3L;STAT2;TAP2;EIF2AK2;TAP1;SNHG9;SERPINB9;PLEKHA4;IFI35;HELZ2
MYOD1_C2C12_mm9	6/1026	0.843693	0.999997	0.556193	0.790745	0.274707	-0.046691	BST2;IFITM3;FAM111A;CSRNP1;RSAD2;TMEM160
CTCF_cortical plate_mm9	13/2000	0.834617	0.999997	0.386101	0.640031	0.258889	-0.0468026	TREX1;TAP2;SERPINB9;ADAR;UBE2L6;TPGS1;IFIT2;TCHP;BTC;IFIH1;TRIM69;IRF9;RBM43
TRIM28_U2OS_hg19	14/2000	0.75572	0.999997	0.28013	0.535464	0.167292	-0.0468557	PNPT1;SP110;STAT2;TMEM132A;UBE2L6;IFI35;IFIT1;IFI44L;IFIH1;ISG20;HERC5;DNAJC6;IRF7;IRF9
JUND_H1-hESC_hg19	13/2394	0.959325	0.999997	0.648373	0.84373	1.14566	-0.0475744	SEMA7A;STAT2;ADAR;ISG15;ZC3HAV1;PPM1K;NMI;REC8;NUB1;RNF213;IRF1;RFX5;IRF9
ZBTB33_A549_hg19	2245-12-01	0.959241	0.999997	0.666738	0.860197	1.14642	-0.0477061	TCHP;ISG20;PNPT1;CNP;XRN1;STAT1;TRIM25;EIF2AK2;SNHG9;TMEM160;RBM43;IRF9
USF2_GM12878_hg19	14/2000	0.75572	0.999997	0.28013	0.535464	0.171646	-0.0480754	BATF2;PXK;PNPT1;MLKL;TMEM132A;TRANK1;ADAR;FBXL15;IFI35;HERC5;SMCHD1;RNF213;OAS3;C19ORF66
ESR1_T47D_hg19	2/425	0.861862	0.999997	0.711551	0.900998	0.323529	-0.048096	SLFN5;LY6E
GATA1_megakaryocyte_mm9	4/715	0.835301	0.999997	0.603156	0.824285	0.268323	-0.0482882	CD274;UBA7;PLEKHA4;IRF9
CTCF_cerebellum_mm9	13/2000	0.834617	0.999997	0.386101	0.640031	0.272194	-0.0492079	TREX1;TAP2;SERPINB9;ADAR;UBE2L6;TPGS1;PML;IFIT2;TCHP;SLC25A28;TRIM69;IRF9;RBM43
CTCF_fibroblast of mammary gland_hg19	13/1929	0.79524	0.999997	0.337725	0.618904	0.216333	-0.0495643	BATF2;CD274;POLR2J2;UBA6;IFI6;UBE2L6;ZC3HAV1;BTC;TCHP;ISG20;FAM111A;MAP2;IRF9
SRF_ECC-1_hg19	8/1602	0.952747	0.999997	0.72344	0.90414	1.0273	-0.0497275	HERC5;BATF2;STAT2;IRF7;SNHG9;ADAR;ISG15;TPGS1
CTCF_ECC-1_hg19	6/1220	0.93508	0.999997	0.720676	0.90414	0.743614	-0.0499139	ZBP1;MAP2;UBE2L6;PARP14;TPGS1;ICAM1
ZBTB33_K562_hg19	5/1048	0.931181	0.999997	0.735821	0.90414	0.701018	-0.0499839	IFITM3;POLR2J2;SLC25A28;CNP;SNHG9
SRF_K562_hg19	4/897	0.93611	0.999997	0.771374	0.932417	0.759268	-0.0501289	BATF2;ODF3B;FBXL15;NMI
REST_Panc1_hg19	3/688	0.920496	0.999997	0.768088	0.930014	0.610641	-0.0505872	PCSK1N;RNF213;FBXL15
SMARCC2_HeLa-S3_hg19	4/779	0.880343	0.999997	0.669676	0.861628	0.404044	-0.0514929	ISG20;OAS3;TPGS1;LY6E
FOXA1_ECC-1_hg19	2/435	0.870494	0.999997	0.723481	0.90414	0.373118	-0.0517493	RNF213;TRIM34
POLR2A_bone marrow macrophage_mm9	14/2000	0.75572	0.999997	0.28013	0.535464	0.185091	-0.0518411	STARD5;UBA6;STAT2;TAP1;DAPP1;GMPR;UBE2L6;ZC3HAV1;PARP14;ICAM1;FAM111A;THEMIS2;IRF1;TRIM56
GATA3_MCF-7_hg19	14/2095	0.812669	0.999997	0.340185	0.620565	0.253204	-0.0525223	STARD5;STAT1;DDX58;ADAR;ISG20;BST2;MT2A;SLC25A28;RNF213;TRIM25;CMPK2;TRIM34;LY6E;TRIM56
REST_ECC-1_hg19	5/1057	0.934268	0.999997	0.74258	0.907219	0.774577	-0.0526647	BATF2;PCSK1N;RNF213;DHX58;FBXL15
POLR2AphosphoS5_U-87 MG_hg19	10/1532	0.803229	0.999997	0.405572	0.662683	0.241024	-0.0528122	CD274;SP100;UBA7;XRN1;SAMD9;MX1;EIF2AK2;ISG15;C4ORF48;PARP14
REST_U-87 MG_hg19	2/458	0.888509	0.999997	0.749355	0.914099	0.456024	-0.0539068	RNF213;FBXL15
GATA1_erythroblast_mm9	13/1971	0.819264	0.999997	0.366208	0.640031	0.272642	-0.0543507	CD274;SP100;UBA7;DAPP1;ISG15;UBE2L6;PLEKHA4;GTPBP1;REC8;PML;ISG20;IRF9;TRIM56
TCF7L2_HCT116_hg19	14/2000	0.75572	0.999997	0.28013	0.535464	0.19712	-0.0552103	PXK;STAT1;DDX58;STAT2;TMEM132A;SERPINB9;ISG15;TCHP;SMCHD1;MAP2;LAP3;C19ORF66;TRIM21;IRF9
ZNF217_MCF-7_hg19	8/1562	0.94338	0.999997	0.697058	0.889695	0.950755	-0.0554159	ISG20;CD274;MT2A;PNPT1;CMPK2;TRIM56;TRIM34;LY6E
eGFP-NR4A1_K562_hg19	6/1199	0.9282	0.999997	0.705086	0.897075	0.744155	-0.0554452	PARP10;RNF213;MLKL;RARRES3;ZC3HAV1;RBM43
USF1_GM12878_hg19	15/2162	0.773887	0.999997	0.281725	0.535948	0.217195	-0.0556734	PNPT1;STAT1;TREX1;ADAR;MIF;HERC5;ISG20;OAS2;DHX58;TRIM25;ODF3B;LAP3;SLC15A3;MYD88;IRF9
POLR2AphosphoS5_Panc1_hg19	11/1656	0.794633	0.999997	0.374762	0.640031	0.244177	-0.0561302	TCHP;FAM111A;SP100;POLR2J2;DTX3L;DDX58;STAT1;IFI6;C4ORF48;ARNTL2;PML
NR3C1_HepG2_hg19	1/211	0.821857	0.999997	0.710285	0.900822	0.287232	-0.0563517	TPGS1
POLR2AphosphoS2_HeLa-S3_hg19	14/2000	0.75572	0.999997	0.28013	0.535464	0.201426	-0.0564161	SP110;UBA6;STAT2;MX1;FBXL15;PML;ISG20;IFIH1;BST2;SMCHD1;IRF1;RFX5;LAP3;TRIM56
SETDB1_U2OS_hg19	2000-11-01	0.939804	0.999997	0.625178	0.824285	0.912832	-0.0566721	ISG20;HERC5;FAM111A;PNPT1;IFI16;STAT1;STAT2;IFI6;LAP3;IFIT3;IFIT2
EZH2_fibroblast of dermis_hg19	2000-11-01	0.939804	0.999997	0.625178	0.824285	0.913469	-0.0567116	ISG20;IL15RA;SP110;OAS3;ADAR;MIF;C4ORF48;PARP14;PARP9;DUOX2;ICAM1
E2F6_HeLa-S3_hg19	5/1024	0.922313	0.999997	0.717181	0.90383	0.704568	-0.056979	HERC5;TCHP;FAM111A;SLC25A28;ZNFX1
ZBTB33_HepG2_hg19	7/1336	0.921832	0.999997	0.667487	0.860197	0.702853	-0.057207	SLC25A28;POLR2J2;CNP;STAT1;TRIM25;EIF2AK2;SNHG9
BACH1_H1-hESC_hg19	13/2000	0.834617	0.999997	0.386101	0.640031	0.318578	-0.0575934	BATF2;PXK;STAT2;BTC;TCHP;ISG20;FAM111A;NUB1;MAP2;OAS3;TRIM25;IRF9;APOBEC3A
MXI1_IMR-90_hg19	2000-11-01	0.939804	0.999997	0.625178	0.824285	0.929085	-0.0576811	HERC5;PARP10;IFITM3;NUB1;DTX3L;UBA7;DDX58;RFX5;GMPR;SP140L;USP18
IRF3_HepG2_hg19	4/755	0.864863	0.999997	0.645646	0.842927	0.397402	-0.0576966	SLC25A28;TMEM160;PPM1K;GTPBP1
USF1_HCT116_hg19	7/1402	0.942169	0.999997	0.715442	0.90383	0.972443	-0.0579288	HERC5;SLFN5;SP100;PNPT1;SECTM1;ADAR;IRF9
POLR2AphosphoS2_A549_hg19	2000-11-01	0.939804	0.999997	0.625178	0.824285	0.954842	-0.0592802	TTC36;ISG20;HSH2D;MT2A;CNP;IRF1;TREX1;IRF7;IRF9;REC8;TYMP
POLR2A_HEK293_hg19	2000-11-01	0.939804	0.999997	0.625178	0.824285	0.957064	-0.0594182	SLFN5;SMCHD1;SEMA7A;C5ORF56;CNP;STAT2;TRIM25;SERPINB9;LAP3;C4ORF48;TRIM56
POLR2AphosphoS2_MEL cell line_mm9	2000-11-01	0.939804	0.999997	0.625178	0.824285	0.957746	-0.0594605	TTC36;HELZ2;SMCHD1;CNP;TMEM132A;DHX58;EIF2AK2;FBXL15;IRF9;PSMB8;LY6E
CTCF_osteoblast_hg19	13/2000	0.834617	0.999997	0.386101	0.640031	0.329197	-0.0595132	IL15RA;BATF2;UBA6;SERPINB9;PPM1K;NMI;IFI35;PML;IFIT2;TCHP;BTC;BST2;IRF1
BCL3_A549_hg19	11/1712	0.828236	0.999997	0.4168	0.678256	0.316622	-0.0596695	PNPT1;XRN1;STAT1;TREX1;RFX5;TMEM132A;SNHG9;ADAR;IFI35;IRF9;TRIM56
POU2F2_GM12891_hg19	11/1684	0.811981	0.999997	0.395739	0.651949	0.286655	-0.0597042	CD274;SLFN5;SP100;POLR2J2;XRN1;IRF1;STAT2;EPSTI1;TRIM25;DAPP1;REC8
CTCF_GM12869_hg19	10/1832	0.934869	0.999997	0.63247	0.831157	0.887109	-0.059746	CD274;IL15RA;SMCHD1;PXK;UBA6;SERPINB9;UBE2L6;ZC3HAV1;PARP14;IRF9
ZNF384_GM12878_hg19	14/2000	0.75572	0.999997	0.28013	0.535464	0.213931	-0.0599187	ZBP1;PXK;CNP;IFIT5;ADAR;SERPINB9;ZC3HAV1;NMI;USP18;IFIT2;ISG20;GBP1;TLR3;HERC6
SRF_H1-hESC_hg19	6/1073	0.872245	0.999997	0.599995	0.824285	0.438768	-0.0599729	BATF2;XRN1;ODF3B;FBXL15;ADAR;ISG15
NFYA_K562_hg19	14/2000	0.75572	0.999997	0.28013	0.535464	0.214725	-0.0601412	SLFN5;IFITM1;PNPT1;STARD5;SAMD9;STAT1;STAT2;IFI6;SNHG9;PPM1K;CXCL10;SLC25A28;TRIM5;IRF1
GTF2F1_K562_hg19	2000-11-01	0.939804	0.999997	0.625178	0.824285	0.968776	-0.0601453	SEMA7A;CNP;UBA6;IRF1;ISG15;SERPINB9;UBE2L6;C4ORF48;MIF;MYD88;ICAM1
E2F6_A549_hg19	8/1503	0.926626	0.999997	0.655396	0.847348	0.797627	-0.0607838	HERC5;OAS3;IRF1;RFX5;TMEM132A;CMPK2;PARP9;TRIM56
SIRT6_K562_hg19	2000-11-01	0.939804	0.999997	0.625178	0.824285	0.982765	-0.0610137	BST2;BATF2;MT2A;XRN1;ST20-MTHFS;CMPK2;TRIM25;NMI;MIF;TPGS1;ICAM1
ELF1_HepG2_hg19	2019-11-01	0.944227	0.999997	0.637704	0.835288	1.06387	-0.0610544	TCHP;ISG20;BATF2;SP100;NUB1;PNPT1;UBA7;XRN1;ISG15;C4ORF48;TRIM56
ZZZ3_HeLa-S3_hg19	1/216	0.829031	0.999997	0.718662	0.90414	0.326241	-0.0611693	BST2
E2F4_K562_hg19	2000-11-01	0.939804	0.999997	0.625178	0.824285	0.988997	-0.0614007	NUB1;CNP;XRN1;STAT1;STAT2;SNHG9;LAP3;PPM1K;TPGS1;MYD88;TRIM56
PML_MCF-7_hg19	5/887	0.850307	0.999997	0.593917	0.824285	0.379174	-0.0614859	CNP;STAT1;TRIM25;SNHG9;MIF
HA-E2F1_HeLa-S3_hg19	2000-11-01	0.939804	0.999997	0.625178	0.824285	0.996385	-0.0618594	HERC5;FAM111A;PXK;MT2A;C5ORF56;ZNFX1;OAS3;EIF2AK2;C19ORF66;PARP9;USP18
TEAD4_K562_hg19	7/1358	0.929207	0.999997	0.683994	0.877105	0.843072	-0.0619013	ISG20;FAM111A;PNPT1;IFI16;STAT1;STAT2;IRF9
ZBTB33_GM12878_hg19	9/1493	0.861984	0.999997	0.509586	0.744474	0.418337	-0.0621306	IFITM3;ZNFX1;POLR2J2;SLC25A28;CNP;STAT1;EIF2AK2;SNHG9;TMEM160
CTCF_olfactory bulb_mm9	13/2000	0.834617	0.999997	0.386101	0.640031	0.344595	-0.0622968	IL15RA;TREX1;TAP2;SERPINB9;PML;IFIT2;TCHP;BTC;NUB1;TRIM69;LAP3;IRF9;TLR3
REST_SK-N-SH_hg19	11/1645	0.787516	0.999997	0.366557	0.640031	0.260956	-0.0623349	TCHP;CD274;SP100;PXK;MT2A;CNP;STAT1;IRF1;LAP3;TPGS1;RBM43
CCNT2_K562_hg19	2000-11-01	0.939804	0.999997	0.625178	0.824285	1.0082	-0.0625928	FAM111A;CD274;NUB1;MT2A;STARD5;STAT1;STAT2;IFIT5;ISG15;PARP14;PML
NR2C2_HepG2_hg19	8/1481	0.919371	0.999997	0.639059	0.835693	0.746704	-0.0627721	BATF2;NUB1;UBA6;ODF3B;FBXL15;C19ORF66;SP140L;TYMP
NFE2_K562_hg19	1/287	0.904734	0.999997	0.814633	0.962693	0.627271	-0.0627985	TREX1
eGFP-JUNB_K562_hg19	2000-11-01	0.939804	0.999997	0.625178	0.824285	1.01688	-0.0631319	TCHP;PNPT1;XRN1;IFI16;TRIM5;UBA6;SNHG9;TRIM25;PPM1K;SP140L;IRF9
EP300_H1-hESC_hg19	15/2611	0.945893	0.999997	0.565622	0.802721	1.13759	-0.0632788	BATF2;PXK;STAT1;TREX1;STAT2;EIF2AK2;DDX60;GTPBP1;FAM111A;MT2A;XRN1;RFX5;ZCCHC2;RBM43;IRF9
KDM5B_H1-hESC_hg19	2000-11-01	0.939804	0.999997	0.625178	0.824285	1.02118	-0.0633987	ETV7;IL15RA;MT2A;RSAD2;CNP;TREX1;IFIT5;PPM1K;ZC3HAV1;ZCCHC2;PML
TCF12_A549_hg19	6/1098	0.885591	0.999997	0.622346	0.824285	0.523889	-0.0636527	TCHP;XRN1;STAT1;STAT2;IRF9;TRIM56
MAFK_ES-E14_mm9	8/1433	0.901413	0.999997	0.602009	0.824285	0.616399	-0.063977	BTC;CXCL10;HSH2D;TREX1;TRIM25;GTPBP1;MYD88;RASGRP3
E2F4_HeLa-S3_hg19	6/1173	0.91881	0.999997	0.684998	0.877105	0.757276	-0.0641231	FAM111A;PLSCR1;ZNFX1;CNP;OAS3;GTPBP1
TBP_H1-hESC_hg19	2000-11-01	0.939804	0.999997	0.625178	0.824285	1.03323	-0.0641471	IFITM3;SLFN5;SMCHD1;MT2A;C5ORF56;UBA6;STAT2;TRIM25;DDX60L;IFIT1;PML
TAF1_H1-hESC_hg19	8/1411	0.89213	0.999997	0.584427	0.814934	0.562049	-0.0641542	CSRNP1;SEMA7A;C5ORF56;IRF1;STAT2;EIF2AK2;DDX60L;LAP3
SP2_H1-hESC_hg19	6/1184	0.922905	0.999997	0.693602	0.886701	0.801882	-0.0643339	SLFN5;SLC25A28;XRN1;TMEM160;PPM1K;GTPBP1
POLR2A_thymus_mm9	14/2000	0.75572	0.999997	0.28013	0.535464	0.230395	-0.06453	ZBP1;CD274;SEMA7A;STARD5;STAT2;DAPP1;PML;PARP12;BST2;SMCHD1;THEMIS2;XRN1;IRF7;XAF1
MAZ_HepG2_hg19	2000-11-01	0.939804	0.999997	0.625178	0.824285	1.04241	-0.0647166	BATF2;SP100;NUB1;UBA6;STAT2;OAS3;TMEM132A;CMPK2;EIF2AK2;ADAR;UBE2L6
MYOD1_myocyte_mm9	19/3164	0.943035	0.999997	0.48475	0.743409	1.10671	-0.0649104	ZBP1;IFITM3;PXK;STARD5;RSAD2;STAT1;UBA6;TMEM132A;SERPINB9;FBXL15;BST2;FAM111A;SLC25A28;ZNFX1;IRF1;TRIM25;CMPK2;LAP3;DUOX2
CEBPB_K562_hg19	16/2716	0.937987	0.999997	0.523711	0.756682	1.0162	-0.065056	CD274;BATF2;PXK;PNPT1;STAT1;STAT2;UBE2L6;ZC3HAV1;IFIT1;TNFSF13B;ISG20;BST2;IFI16;XRN1;TRIM5;TRIM56
CTCF_H54_hg19	13/2000	0.834617	0.999997	0.386101	0.640031	0.361457	-0.0653452	BATF2;CD274;PXK;POLR2J2;DDX58;UBE2L6;IFI35;PPM1K;BTC;TCHP;MAP2;APOL1;IRF9
CTCF_kidney epithelial cell_hg19	13/2227	0.923048	0.999997	0.542046	0.777549	0.81634	-0.0653673	BATF2;CD274;UBA6;UBE2L6;IFI35;ZC3HAV1;PARP14;CX3CL1;ICAM1;PARP10;BTC;TCHP;IRF9
CTCF_GM13977_hg19	13/2000	0.834617	0.999997	0.386101	0.640031	0.363062	-0.0656353	BATF2;IL15RA;CD274;PXK;POLR2J2;APOBEC3F;IFI35;PARP14;TCHP;ZNFX1;MAP2;CMPK2;IRF9
EGR1_H1-hESC_hg19	6/1046	0.856416	0.999997	0.575102	0.807776	0.423494	-0.065641	PXK;STAT1;ADAR;SERPINB9;LAP3;PLEKHA4
E2F4_myocyte_mm9	2000-11-01	0.939804	0.999997	0.625178	0.824285	1.06757	-0.0662789	CXCL10;PXK;XRN1;STAT1;STAT2;IRF1;EIF2AK2;PLEKHA4;PML;ZCCHC2;IFIT2
SUPT20H_GM12878_hg19	6/1132	0.901852	0.999997	0.651594	0.846542	0.643985	-0.0665267	SP100;STAT1;OAS2;DNAJC6;TRIM69;ICAM1
ZNF384_K562_hg19	2000-11-01	0.939804	0.999997	0.625178	0.824285	1.07217	-0.0665643	TCHP;CD274;FAM111A;SEMA7A;STAT1;ST20-MTHFS;SNHG9;ADAR;SERPINB9;USP18;IRF9
SMC3_GM12878_hg19	2000-11-01	0.939804	0.999997	0.625178	0.824285	1.07439	-0.0667024	IFITM1;RARRES3;IRF1;IRF7;IFI6;UBE2L6;IFI35;PARP14;IRF9;ICAM1;IFIT2
RAD21_SK-N-SH_hg19	20/3228	0.927088	0.999997	0.424555	0.688072	0.883721	-0.0669041	BATF2;CD274;PXK;DDX58;TREX1;UBE2L6;IFI35;TPGS1;CX3CL1;ICAM1;TCHP;ISG20;HERC5;MT2A;DNAJC6;MAP2;CMPK2;IRF9;TLR3;HERC6
ETS1_GM12878_hg19	1/215	0.82762	0.999997	0.717006	0.90383	0.353861	-0.0669509	SNHG9
SMARCB1_HeLa-S3_hg19	2000-11-01	0.939804	0.999997	0.625178	0.824285	1.08073	-0.0670956	IFIH1;HERC5;NUB1;SMCHD1;MLKL;DTX3L;OAS3;FBXL15;ARNTL2;TRIM56;ICAM1
POLR2A_olfactory bulb_mm9	14/2000	0.75572	0.999997	0.28013	0.535464	0.239632	-0.0671171	IL15RA;SEMA7A;PNPT1;STARD5;STAT2;TAP2;EIF2AK2;PML;SMCHD1;MAP2;IRF1;TRIM25;IRF9;HERC6
NFIC_HepG2_hg19	8/1493	0.9234	0.999997	0.648022	0.84373	0.843605	-0.0672291	ISG20;BATF2;PNPT1;TRIM25;SNHG9;ADAR;SERPINB9;SP140L
EP300_A549_hg19	8/1363	0.869371	0.999997	0.544904	0.780248	0.482934	-0.0676039	ISG20;STAT1;STAT2;RFX5;TRIM25;ADAR;IRF9;RBM43
POLR2AphosphoS2_HepG2_hg19	2000-11-01	0.939804	0.999997	0.625178	0.824285	1.09648	-0.0680738	BATF2;SLFN5;FAM111A;SEMA7A;STAT1;IRF1;MX2;MX1;ADAR;SERPINB9;IFI35
NR3C1_ECC-1_hg19	1/237	0.856156	0.999997	0.751294	0.915067	0.440001	-0.0683333	MT2A
JUND_MEL cell line_mm9	1/257	0.877999	0.999997	0.778867	0.938634	0.525702	-0.068399	OAS3
CTCF_bone marrow_mm9	2000-12-01	0.896015	0.999997	0.50429	0.743409	0.625457	-0.0686738	BST2;IFIH1;HSH2D;NUB1;STARD5;SLC25A28;DAPP1;FBXL15;ADAR;UBE2L6;TPGS1;REC8
CTCF_fibroblast of pedal digit skin_hg19	2060-12-01	0.916264	0.999997	0.546338	0.780901	0.785728	-0.0687124	TCHP;ISG20;BATF2;CD274;PXK;UBA6;DDX58;MAP2;IFI6;UBE2L6;PPM1K;IRF9
CTCF_WERI-Rb-1_hg19	11/1833	0.886572	0.999997	0.507362	0.744474	0.572888	-0.0689717	BTC;TCHP;BATF2;CD274;APOBEC3F;POLR2J2;UBA6;CMPK2;UBE2L6;IFI35;IRF9
BRCA1_HeLa-S3_hg19	2000-12-01	0.896015	0.999997	0.50429	0.743409	0.62829	-0.0689849	IFITM3;BST2;BATF2;MT2A;MLKL;RFX5;IFIT5;TRIM25;FBXL15;ZC3HAV1;PML;IRF9
KAT2A_HeLa-S3_hg19	6/1112	0.892542	0.999997	0.634554	0.832527	0.607125	-0.0690193	BST2;SLFN5;MT2A;ZNFX1;TREX1;SNHG9
POLR2A_H1-hESC_hg19	20/2809	0.766152	0.999997	0.206251	0.476249	0.261715	-0.0697142	CD274;SLFN5;SEMA7A;STARD5;C5ORF56;SERPINB9;DDX60L;IFI35;PARP14;CX3CL1;ETV7;ISG20;TCHP;HERC5;TRIM5;TRIM25;LAP3;C19ORF66;HERC6;TRIM56
MBD4_HepG2_hg19	10/1809	0.928516	0.999997	0.616502	0.824285	0.940588	-0.0697614	ISG20;PNPT1;SP110;STAT1;TRIM25;SNHG9;ADAR;MIF;SP140L;IRF9
GATA1_G1E-ER4_mm9	25/3942	0.933242	0.999997	0.360175	0.640031	1.01088	-0.0698422	CD274;IFITM1;UBA7;DAPP1;UBE2L6;TMEM160;TPGS1;USP18;NUB1;SLC25A28;TREX1;SNHG9;FBXL15;SERPINB9;PLEKHA4;GTPBP1;REC8;PML;BST2;ZNFX1;THEMIS2;IRF9;RBM43;ZCCHC2;TRIM56
SRF_MCF-7_hg19	9/1640	0.92236	0.999997	0.62345	0.824285	0.864465	-0.0698658	BATF2;OAS3;STAT2;RFX5;IRF7;SNHG9;ADAR;ISG15;SP140L
PAX5_GM12878_hg19	15/2247	0.821395	0.999997	0.333469	0.61392	0.356297	-0.0701018	SP100;SEMA7A;APOBEC3F;POLR2J2;STAT1;DAPP1;GMPR;PARP10;HERC5;OAS1;IRF1;DHX58;EPSTI1;TRIM25;LGALS9
CTCF_retinal pigment epithelial cell_hg19	14/2356	0.919115	0.999997	0.513309	0.744474	0.836913	-0.0705887	BATF2;CD274;PXK;RARRES3;TREX1;UBE2L6;IFI35;CX3CL1;BTC;TCHP;ISG20;FAM111A;MAP2;IRF9
HSF1_HepG2_hg19	1/249	0.869688	0.999997	0.768222	0.930014	0.507972	-0.0709232	BST2
TEAD4_ECC-1_hg19	2051-12-01	0.913452	0.999997	0.5401	0.776151	0.783901	-0.0709622	IFITM3;HERC5;SLC25A28;TRIM5;DDX58;STAT1;STAT2;TRANK1;PPM1K;MIF;IFIT3;APOL2
ATF1_K562_hg19	2000-12-01	0.896015	0.999997	0.50429	0.743409	0.651343	-0.0715161	ISG20;TCHP;IFITM1;PNPT1;XRN1;IFI27;SAMD9;STAT2;SNHG9;ADAR;PPM1K;ZC3HAV1
FOXM1_GM12878_hg19	9/1648	0.924879	0.999997	0.629259	0.8283	0.917525	-0.0716521	FAM111A;UBA6;STAT2;MX2;TMEM160;UBE2L6;PPM1K;SP140L;REC8
CTCF_keratinocyte_hg19	24/3361	0.781383	0.999997	0.173936	0.457269	0.290878	-0.0717567	BATF2;CD274;IL15RA;POLR2J2;UBA7;UBA6;DDX58;SNHG9;DAPP1;DDX60L;UBE2L6;IFI35;MIF;PPM1K;ZC3HAV1;PARP14;HERC5;BTC;TCHP;FAM111A;IRF1;XAF1;APOL1;IRF9
POLR2A_cortical plate_mm9	14/2000	0.75572	0.999997	0.28013	0.535464	0.256674	-0.0718904	PNPT1;DTX3L;STAT2;MX2;TMEM132A;TRANK1;ISG15;PPM1K;USP18;PML;MAP2;DNAJC6;RBM43;HERC6
CTCF_LNCaP clone FGC_hg19	16/2661	0.92498	0.999997	0.489634	0.743409	0.925939	-0.0722081	BATF2;CD274;IL15RA;PXK;POLR2J2;DDX58;TMEM132A;UBE2L6;IFI35;MIF;BTC;TCHP;FAM111A;MAP2;IRF1;IRF9
NELFE_MEL cell line_mm9	13/2000	0.834617	0.999997	0.386101	0.640031	0.40269	-0.0727994	CD274;SNHG9;EIF2AK2;MIF;PLEKHA4;PARP14;HELZ2;BST2;PARP10;TCHP;XRN1;LGALS9;XAF1
TEAD4_H1-hESC_hg19	10/1752	0.910481	0.999997	0.57556	0.807776	0.77894	-0.073051	IFITM3;CD274;FAM111A;PNPT1;DNAJC6;STAT1;PPM1K;LAP3;IRF9;APOL2
CTCF_GM12868_hg19	9/1468	0.848715	0.999997	0.489177	0.743409	0.445805	-0.0731262	BTC;BATF2;CD274;POLR2J2;IRF1;SERPINB9;UBE2L6;IFI35;IRF9
CEBPB_H1-hESC_hg19	13/2000	0.834617	0.999997	0.386101	0.640031	0.405334	-0.0732774	IFITM3;CD274;BATF2;CNP;ZC3HAV1;MIF;TNFSF13B;ISG20;TCHP;APOL6;TRIM5;OAS3;TRIM56
POLR2AphosphoS5_MEL cell line_mm9	16/2661	0.92498	0.999997	0.489634	0.743409	0.943288	-0.073561	CD274;DAPP1;SNHG9;FBXL15;PLEKHA4;MIF;IFI35;ZC3HAV1;ICAM1;ISG20;IFIH1;NUB1;IRF1;TRIM25;ZCCHC2;TRIM56
RAD21_MCF-7_hg19	16/2508	0.876723	0.999997	0.393823	0.650133	0.559739	-0.0736415	ZBP1;BATF2;CD274;DDX58;TREX1;GMPR;UBE2L6;IFI35;PARP14;ICAM1;HERC5;ISG20;MAP2;CMPK2;IRF9;TLR3
KDM5B_K562_hg19	2000-12-01	0.896015	0.999997	0.50429	0.743409	0.672362	-0.0738239	NUB1;UBA7;DDX58;DHX58;CMPK2;DDX60L;C4ORF48;SP140L;TPGS1;APOL1;ICAM1;TRIM56
GTF2F1_H1-hESC_hg19	13/2000	0.834617	0.999997	0.386101	0.640031	0.414938	-0.0750136	CSRNP1;BATF2;SEMA7A;DTX3L;STAT1;TREX1;EIF2AK2;UBE2L6;PARP14;PSMB8;HERC5;IRF1;ST20-MTHFS
CTCF_thymus_mm9	2000-12-01	0.896015	0.999997	0.50429	0.743409	0.685086	-0.075221	TCHP;BTC;CXCL10;CXCL11;THEMIS2;MLKL;TAP2;IRF7;TRIM25;SNHG9;USP18;PSMB9
CTCF_GM20000_hg19	2000-12-01	0.896015	0.999997	0.50429	0.743409	0.685218	-0.0752355	TCHP;BATF2;CD274;IL15RA;FAM111A;SMCHD1;PXK;POLR2J2;MAP2;UBA6;UBE2L6;IRF9
CTCF_limb_mm9	13/2000	0.834617	0.999997	0.386101	0.640031	0.416206	-0.0752428	STAT1;TREX1;TAP2;ADAR;PLEKHA4;TCHP;BTC;IFIH1;HSH2D;PLSCR1;TRIM69;IRF9;RBM43
ZBTB33_HCT116_hg19	6/1074	0.872803	0.999997	0.600902	0.824285	0.553118	-0.0752494	SLC25A28;CNP;STAT1;TRIM25;SNHG9;EIF2AK2
CTCF_K562_hg19	30/4670	0.942869	0.999997	0.312739	0.579764	1.28343	-0.0755013	CD274;UBA6;IFI6;DDX60L;UBE2L6;IFI35;ZC3HAV1;TCHP;SMCHD1;SLC25A28;MAP2;APOL1;BATF2;IL15RA;STARD5;POLR2J2;APOBEC3F;STAT1;DDX58;RARRES3;STAT2;TREX1;SERPINB9;PML;BTC;ISG20;PLSCR1;IRF1;OAS3;IRF9
WHSC1_K562_hg19	2000-12-01	0.896015	0.999997	0.50429	0.743409	0.68793	-0.0755333	MT2A;PNPT1;MLKL;STAT2;DDX60L;TMEM160;PLEKHA4;IFI35;PML;RBM43;IRF9;ICAM1
ZBTB7A_ECC-1_hg19	11/1896	0.909968	0.999997	0.553208	0.787902	0.80129	-0.0755987	IFITM3;STARD5;UBA6;STAT1;MAP2;IRF1;LAMP3;IRF7;SERPINB9;FSTL1;CX3CL1
MAX_CH12.LX_mm9	2000-12-01	0.896015	0.999997	0.50429	0.743409	0.690799	-0.0758483	BST2;CD274;SMCHD1;UBA6;TAP2;SNHG9;TAP1;LGALS9;XAF1;PARP14;ZCCHC2;TNFSF13B
CTCF_NB4_hg19	2000-12-01	0.896015	0.999997	0.50429	0.743409	0.695554	-0.0763704	TCHP;ISG20;BATF2;CD274;ZNFX1;UBA6;MAP2;IFI6;UBE2L6;IFI35;ZC3HAV1;IRF9
CHD2_K562_hg19	13/2000	0.834617	0.999997	0.386101	0.640031	0.423778	-0.0766117	SEMA7A;PNPT1;DTX3L;UBA6;STAT1;EIF2AK2;ISG15;SERPINB9;ADAR;PPM1K;PARP14;NUB1;ST20-MTHFS
GATA3_SH-SY5Y_hg19	2000-12-01	0.896015	0.999997	0.50429	0.743409	0.701303	-0.0770016	MT2A;XRN1;STAT1;DDX58;MAP2;RFX5;IFIT5;TRIM69;CMPK2;DDX60L;ADAR;XAF1
eGFP-HDAC8_K562_hg19	2000-12-01	0.896015	0.999997	0.50429	0.743409	0.70255	-0.0771386	IFITM1;SP100;PNPT1;TRIM5;IRF1;TREX1;IFI6;SNHG9;NMI;APOL1;TPGS1;ICAM1
CTCF_MEL cell line_mm9	32/4882	0.932969	0.999997	0.263189	0.535464	1.11219	-0.0771682	SAMD9L;PXK;CNP;ADAR;UBE2L6;TPGS1;IFIT2;TCHP;IFIH1;SLC25A28;TRIM69;TRIM25;TRIM21;ZBP1;MLKL;DTX3L;STAT1;TREX1;TAP2;SERPINB9;PLEKHA4;NMI;PARP9;PML;BTC;BST2;HSH2D;XRN1;IRF1;IRF9;TLR3;MYD88
MAX_MEL cell line_mm9	2000-12-01	0.896015	0.999997	0.50429	0.743409	0.709862	-0.0779413	BATF2;CXCL10;SMCHD1;UBA6;SNHG9;EIF2AK2;TRIM25;MIF;GTPBP1;PSMB8;PARP12;IRF9
USF1_K562_hg19	1928-12-01	0.8667	0.999997	0.452783	0.722103	0.545935	-0.078103	ISG20;BATF2;PNPT1;ZNFX1;XRN1;DHX58;TRIM25;ADAR;LAP3;GTPBP1;IRF9;RBM43
KAT2B_K562_hg19	2000-12-01	0.896015	0.999997	0.50429	0.743409	0.716267	-0.0786446	ISG20;BATF2;IFITM1;ZNFX1;XRN1;STAT2;IFI6;SERPINB9;ZC3HAV1;IRF9;TRIM56;ICAM1
E2F4_CH12.LX_mm9	13/2000	0.834617	0.999997	0.386101	0.640031	0.435052	-0.0786498	STAT1;EIF2AK2;SNHG9;TAP1;ZC3HAV1;IFIT2;PSMB9;FAM111A;CXCL10;SMCHD1;IRF1;TRIM25;ZCCHC2
GTF2B_K562_hg19	13/2000	0.834617	0.999997	0.386101	0.640031	0.435565	-0.0787426	CSRNP1;SEMA7A;IFITM1;PNPT1;DTX3L;STAT2;GMPR;ISG15;PARP14;PML;TCHP;IRF1;RBM43
ZNF384_ES-E14_mm9	2000-12-01	0.896015	0.999997	0.50429	0.743409	0.717356	-0.0787642	HELZ2;FAM111A;CSRNP1;SLFN5;SAMD9L;THEMIS2;DNAJC6;DHX58;SERPINB9;PPM1K;PLEKHA4;ZC3HAV1
POLR2A_GM18505_hg19	13/2000	0.834617	0.999997	0.386101	0.640031	0.438406	-0.0792561	SEMA7A;IFITM1;SAMD9;UBA7;CNP;SP110;STAT2;IFI6;PARP14;DHX58;CMPK2;SP140L;TRIM56
SIN3A_MEL cell line_mm9	2000-12-01	0.896015	0.999997	0.50429	0.743409	0.725	-0.0796035	HELZ2;PARP10;BST2;PNPT1;CNP;STAT1;UBA6;STAT2;DHX58;LAP3;XAF1;ICAM1
SP1_GM12878_hg19	8/1356	0.865749	0.999997	0.53902	0.775994	0.552254	-0.0796129	BST2;ISG20;SLFN5;SP100;APOBEC3F;STAT2;TRIM21;PML
RAD21_K562_hg19	13/2100	0.880146	0.999997	0.455314	0.723253	0.626581	-0.0799943	BATF2;CSRNP1;CD274;UBA6;STAT1;UBE2L6;IFI35;PARP14;ICAM1;TCHP;ISG20;MAP2;IRF9
HDAC6_K562_hg19	2000-12-01	0.896015	0.999997	0.50429	0.743409	0.729199	-0.0800645	BST2;ETV7;BATF2;SLC25A28;XRN1;DNAJC6;UBA6;CMPK2;DDX60L;SERPINB9;TMEM160;ARNTL2
TRIM28_HEK293_hg19	2000-12-01	0.896015	0.999997	0.50429	0.743409	0.729208	-0.0800655	IFIH1;ISG20;HERC5;PNPT1;XRN1;STAT1;DNAJC6;TRIM25;ISG15;NMI;PARP9;IRF9
USF2_K562_hg19	2000-12-01	0.896015	0.999997	0.50429	0.743409	0.729355	-0.0800817	ISG20;TCHP;DHX58;TRIM25;ADAR;SERPINB9;LAP3;ZC3HAV1;PPM1K;IRF9;RBM43;ICAM1
CTCF_GM12866_hg19	11/1812	0.877766	0.999997	0.491813	0.743409	0.614955	-0.0801747	ISG20;CD274;IL15RA;PXK;POLR2J2;MAP2;IRF1;SERPINB9;UBE2L6;IFI35;IRF9
MAZ_IMR-90_hg19	2000-12-01	0.896015	0.999997	0.50429	0.743409	0.733551	-0.0805424	PARP10;NUB1;SMCHD1;SEMA7A;DTX3L;MAP2;EIF2AK2;PLEKHA4;TPGS1;PML;CX3CL1;TRIM56
CTCF_kidney_mm9	2000-12-01	0.896015	0.999997	0.50429	0.743409	0.736722	-0.0808905	TCHP;BTC;IFIH1;NUB1;TREX1;TAP2;TRIM69;SERPINB9;LAP3;IRF9;MYD88;IFIT2
CTCF_GM13976_hg19	13/2000	0.834617	0.999997	0.386101	0.640031	0.447552	-0.0809096	BATF2;CD274;IL15RA;PXK;POLR2J2;APOBEC3F;UBA6;STAT2;IFI35;TCHP;ZNFX1;TRIM25;IRF9
CHD7_K562_hg19	2000-12-01	0.896015	0.999997	0.50429	0.743409	0.738789	-0.0811175	ISG20;BATF2;SMCHD1;MT2A;XRN1;RARRES3;TRIM5;SERPINB9;UBE2L6;USP18;RBM43;TRIM56
ELK1_K562_hg19	13/2000	0.834617	0.999997	0.386101	0.640031	0.450128	-0.0813753	BATF2;STAT2;UBE2L6;ADAR;IFI35;PARP14;FAM111A;SMCHD1;IRF1;CMPK2;TRIM25;LAP3;TRIM56
CHD1_GM12878_hg19	2000-12-01	0.896015	0.999997	0.50429	0.743409	0.743316	-0.0816146	BST2;IFITM1;PXK;STARD5;UBA7;DTX3L;IFI16;ISG15;NMI;PARP14;GBP4;ICAM1
TAF1_GM12891_hg19	13/1993	0.831002	0.999997	0.381286	0.640031	0.443123	-0.0820322	CD274;SLFN5;SP100;STAT1;DAPP1;IFI44;ADAR;TPGS1;PARP9;IFI16;IRF1;EPSTI1;TRIM25
RBBP5_H1-hESC_hg19	13/2000	0.834617	0.999997	0.386101	0.640031	0.455862	-0.0824119	IFITM3;SLFN5;SEMA7A;DTX3L;DDX60L;FSTL1;IFIH1;PARP10;NUB1;DNAJC6;MAP2;OAS3;TRIM25
CBX3_K562_hg19	17/2682	0.889772	0.999997	0.398625	0.654007	0.710422	-0.0829706	BATF2;POLR2J2;MLKL;UBA6;TMEM132A;ADAR;UBE2L6;NMI;ZC3HAV1;ICAM1;ISG20;FAM111A;DNAJC6;C19ORF66;RBM43;IRF9;TRIM56
SMC3_K562_hg19	2000-12-01	0.896015	0.999997	0.50429	0.743409	0.756634	-0.0830768	TCHP;BTC;CSRNP1;SEMA7A;ZNFX1;STAT1;IRF1;PPM1K;IFI35;TPGS1;IRF9;TRIM56
MAFK_HepG2_hg19	22/3120	0.791634	0.999997	0.203884	0.473555	0.355747	-0.0831226	BATF2;SLFN5;CNP;RARRES3;STAT2;TREX1;UBE2L6;ISG15;IFI35;NMI;DDX60;IFIT1;PML;ISG20;TCHP;FAM111A;MT2A;OAS1;EPSTI1;APOL1;IRF9;APOBEC3A
USF2_HepG2_hg19	2000-12-01	0.896015	0.999997	0.50429	0.743409	0.759251	-0.0833642	HERC5;ISG20;BATF2;PNPT1;MLKL;TRIM5;TMEM132A;DHX58;EPSTI1;TRIM25;ADAR;IRF9
SETDB1_K562_hg19	21/3067	0.828691	0.999997	0.251943	0.535464	0.443904	-0.0834133	SEMA7A;STAT1;TRANK1;SECTM1;FBXL15;ADAR;ISG15;ZC3HAV1;NMI;PARP12;FAM111A;MT2A;SLC25A28;XRN1;TRIM5;OAS3;ST20-MTHFS;TRIM25;CMPK2;TRIM21;RBM43
POLR2A_CH12.LX_mm9	2000-12-01	0.896015	0.999997	0.50429	0.743409	0.763249	-0.0838032	HELZ2;BST2;CD274;SP100;THEMIS2;MX2;ISG15;PPM1K;LGALS9;PARP14;TRIM21;GBP4
CTCF_fibroblast of skin of abdomen_hg19	15/2317	0.854775	0.999997	0.377699	0.640031	0.540686	-0.0848432	BATF2;CD274;UBA6;DDX58;STAT1;UBE2L6;IFI35;ZC3HAV1;PPM1K;IFIT3;TCHP;ISG20;FAM111A;MAP2;IRF9
RFX5_GM12878_hg19	13/2000	0.834617	0.999997	0.386101	0.640031	0.470124	-0.0849902	RTP4;CSRNP1;PNPT1;SAMD9;STAT2;PML;ICAM1;TCHP;BST2;OAS2;RFX5;IRF7;LAP3
SUZ12_K562_hg19	13/2000	0.834617	0.999997	0.386101	0.640031	0.47386	-0.0856656	ZBP1;IL15RA;IFITM1;NOS2;GMPR;FSTL1;USP18;ARNTL2;BTC;ETV7;TCHP;EPSTI1;MYD88
SIN3A_PFSK-1_hg19	10/1632	0.860153	0.999997	0.484341	0.743409	0.572638	-0.0862649	IFITM3;TCHP;HERC5;PNPT1;IFI16;UBA6;STAT2;ADAR;IFI35;ZC3HAV1
eGFP-GATA2_K562_hg19	13/2000	0.834617	0.999997	0.386101	0.640031	0.48008	-0.08679	MLKL;UBE2L6;ZC3HAV1;IFI35;IFIT3;BST2;ISG20;FAM111A;IFI16;TRIM5;TRIM69;APOL1;IRF9
MAX_endothelial cell of umbilical vein_hg19	2000-12-01	0.896015	0.999997	0.50429	0.743409	0.79669	-0.0874749	HERC5;ISG20;PNPT1;UBA6;STAT1;TREX1;DHX58;TRIM25;SNHG9;ADAR;LAP3;IRF9
MAX_HCT116_hg19	13/2066	0.865915	0.999997	0.431751	0.695502	0.607684	-0.0874877	PXK;PNPT1;UBA6;STAT1;ADAR;TCHP;HERC5;ISG20;SMCHD1;NUB1;LAP3;SP140L;RBM43
HDAC2_H1-hESC_hg19	17/2723	0.903077	0.999997	0.423549	0.687837	0.86017	-0.0876926	SLFN5;PXK;IFITM1;TREX1;TRANK1;PARP14;PARP9;FSTL1;ICAM1;IFIH1;FAM111A;NUB1;MT2A;MAP2;DNAJC6;OAS3;CMPK2
POLR2A_kidney_mm9	2000-12-01	0.896015	0.999997	0.50429	0.743409	0.810618	-0.0890041	SLFN5;SEMA7A;SMCHD1;STARD5;RSAD2;STAT2;IRF7;ISG15;LGALS9;PARP14;PML;HERC6
MYC_HepG2_hg19	13/2000	0.834617	0.999997	0.386101	0.640031	0.498259	-0.0900765	CD274;BATF2;PXK;TMEM132A;FBXL15;PML;TYMP;BTC;OAS1;OAS3;C19ORF66;MYD88;IRF9
CHD1_H1-hESC_hg19	24/3635	0.890269	0.999997	0.290858	0.548103	0.776178	-0.0902161	SEMA7A;DTX3L;DDX58;TREX1;TMEM132A;MIF;ZC3HAV1;PARP14;IFIT1;TPGS1;DDX60;ICAM1;ISG20;TCHP;IFIH1;BST2;XRN1;RFX5;ST20-MTHFS;EPSTI1;CMPK2;SLC15A3;RBM43;APOL2
CTCF_BJ_hg19	14/2158	0.844803	0.999997	0.381515	0.640031	0.539069	-0.0909153	BATF2;CD274;APOBEC3F;UBA6;STAT1;UBE2L6;IFI35;PPM1K;PARP14;CX3CL1;BTC;TCHP;IRF1;IRF9
NFYA_GM12878_hg19	13/2000	0.834617	0.999997	0.386101	0.640031	0.517768	-0.0936035	SLFN5;STARD5;STAT1;STAT2;SNHG9;TMEM160;PPM1K;GTPBP1;REC8;BST2;SLC25A28;TRIM5;RFX5
MYC_H1-hESC_hg19	20/2971	0.844776	0.999997	0.284315	0.53959	0.563641	-0.0950772	BATF2;PXK;C5ORF56;PNPT1;DTX3L;UBA7;AQP12A;PHF11;TRANK1;ADAR;TMEM160;ARNTL2;TCHP;FAM111A;MT2A;IRF1;CMPK2;LAP3;RBM43;IRF9
MAFK_HeLa-S3_hg19	13/2000	0.834617	0.999997	0.386101	0.640031	0.529261	-0.0956812	IFITM3;PNPT1;IFI35;BTC;TCHP;ISG20;PLSCR1;XRN1;RFX5;TRIM25;GBP1;APOBEC3A;IRF9
MAX_HeLa-S3_hg19	25/3575	0.819824	0.999997	0.194968	0.460886	0.483618	-0.0960783	CD274;UBA6;IFIT5;IFI6;ADAR;IFIT3;HERC5;IFIH1;NUB1;MT2A;TRIM21;BATF2;PNPT1;MLKL;STAT1;SNHG9;FBXL15;GTPBP1;PML;ISG20;OAS1;RFX5;C19ORF66;IRF9;TRIM56
RAD21_HepG2_hg19	18/2685	0.837234	0.999997	0.304628	0.56736	0.543376	-0.0965315	BATF2;CD274;CSRNP1;PXK;UBA7;DDX58;UBE2L6;ISG15;ZC3HAV1;IFI35;PARP14;CX3CL1;BTC;TCHP;ISG20;MAP2;OAS3;IRF9
SIN3A_H1-hESC_hg19	19/2874	0.860026	0.999997	0.319104	0.590195	0.640935	-0.0966485	IFITM3;CSRNP1;BATF2;C5ORF56;STAT1;TREX1;STAT2;TRANK1;DDX60L;PARP10;NUB1;MAP2;DNAJC6;IRF1;EPSTI1;TRIM25;SLC15A3;IRF9;TRIM56
MYC_A549_hg19	13/2000	0.834617	0.999997	0.386101	0.640031	0.534824	-0.0966869	PXK;PNPT1;MLKL;DTX3L;UBA6;TMEM132A;SNHG9;UBE2L6;PARP9;ISG20;RFX5;LAP3;RBM43
USF1_A549_hg19	18/2753	0.865718	0.999997	0.342992	0.624261	0.673451	-0.0971088	BATF2;PNPT1;STAT1;STAT2;TMEM132A;ADAR;IFI35;GTPBP1;TCHP;HERC5;ISG20;IRF1;DHX58;TRIM25;LAP3;C19ORF66;IRF9;RBM43
POLR2A_Raji_hg19	13/2000	0.834617	0.999997	0.386101	0.640031	0.54899	-0.0992479	SLFN5;SEMA7A;POLR2J2;STAT1;STAT2;IFI6;ADAR;C4ORF48;TRIM5;DHX58;IRF7;SP140L;TRIM56
POLR2A_bone marrow_mm9	13/2000	0.834617	0.999997	0.386101	0.640031	0.553621	-0.100085	IFITM3;CD274;SEMA7A;PNPT1;STAT2;TAP2;EIF2AK2;GTPBP1;ISG20;SMCHD1;THEMIS2;LGALS9;HERC6
JUN_K562_hg19	28/4156	0.886468	0.999997	0.233911	0.526464	0.832358	-0.100308	CSRNP1;SP100;IFITM1;PXK;CNP;SAMD9;UBA6;ADAR;TPGS1;MT2A;SLC25A28;IFI16;TRIM5;TRIM25;LGALS9;DTX3L;STAT1;SP110;MX1;SNHG9;NMI;MIF;ISG20;PLSCR1;XRN1;LAP3;SP140L;IRF9
USF2_H1-hESC_hg19	13/2000	0.834617	0.999997	0.386101	0.640031	0.55727	-0.100745	IL15RA;BATF2;TMEM132A;FBXL15;ADAR;C4ORF48;HERC5;FAM111A;SMCHD1;XRN1;TRIM25;RBM43;IRF9
CTCF_MCF-7_hg19	38/5540	0.904902	0.999997	0.154542	0.417159	1.02884	-0.102811	CD274;SLFN5;PXK;UBA6;IFI6;UBE2L6;IFI35;PPM1K;ZC3HAV1;TPGS1;ICAM1;HERC5;TCHP;IFIH1;MT2A;MAP2;TRIM5;APOL1;HERC6;BATF2;IL15RA;POLR2J2;C5ORF56;DDX58;STAT1;TREX1;ISG15;MIF;PARP14;BTC;ISG20;ZNFX1;IRF1;OAS3;CMPK2;IRF9;RBM43;TLR3
CTCF_A549_hg19	37/5283	0.870811	0.999997	0.129036	0.372202	0.765343	-0.10587	CD274;SLFN5;SAMD9L;UBA6;IFI6;UBE2L6;ADAR;DDX60L;IFI35;PPM1K;TPGS1;DDX60;HERC5;TCHP;IFIH1;TRIM5;MAP2;APOL1;HERC6;APOL2;BATF2;IL15RA;C5ORF56;POLR2J2;DDX58;TREX1;SERPINB9;MIF;PARP14;BTC;ISG20;FAM111A;PLSCR1;OAS3;CMPK2;IRF9;TLR3
RFX5_H1-hESC_hg19	13/2000	0.834617	0.999997	0.386101	0.640031	0.606266	-0.109602	CD274;C5ORF56;DDX60L;MIF;PARP14;FSTL1;REC8;TCHP;FAM111A;APOL6;IRF1;RFX5;LAP3
POLR2A_K562_hg19	50/6920	0.861773	0.999997	0.0505134	0.214682	0.954876	-0.142051	CSRNP1;IFITM1;IFIT5;SECTM1;ICAM1;TCHP;NUB1;SMCHD1;MT2A;LAMP3;DHX58;TRIM25;BATF2;STARD5;C5ORF56;SP110;SERPINB9;C4ORF48;GTPBP1;XRN1;IFI27;IRF1;OAS3;IRF7;ODF3B;LAP3;TRIM56;CD274;SEMA7A;SP100;PXK;CNP;SAMD9;UBA6;IFI6;GMPR;RNF213;PNPT1;STAT1;STAT2;TREX1;MX1;EIF2AK2;ISG15;PML;ISG20;PARP10;SP140L;MYD88;RBM43
MYC_K562_hg19	50/6800	0.823309	0.999997	0.0382488	0.194655	0.731944	-0.142307	IFIT5;ADAR;UBE2L6;ICAM1;TCHP;SMCHD1;NUB1;MT2A;DHX58;TRIM25;BATF2;DTX3L;DDX58;SERPINB9;MIF;PARP9;PLSCR1;IFI27;OAS3;IRF1;RFX5;IRF7;CMPK2;LAP3;IRF9;TRIM56;CD274;SEMA7A;CNP;UBA6;GMPR;ZC3HAV1;USP18;IFI16;APOL1;PNPT1;STAT1;STAT2;TMEM132A;MX1;SNHG9;EIF2AK2;ISG15;FBXL15;PLEKHA4;PML;ISG20;ZNFX1;SP140L;RBM43

## Sheet: TI006-Organoid-2-Virus-UV-TF
Term	Overlap	P-value	Adjusted P-value	Old P-value	Old Adjusted P-value	Z-score	Combined Score	Genes
STAT2_K562_hg19	78/271	0.0000000000000000000000000000000000000000000000000000000000000000000000000000000000000000000000000000000000000102658574431989048496260969497583829738649990937150435728014708571002518497146284181185740998107441803306987100147597187770889364828275068166659330062949650950070191688491457809464569938697269036580373959475976891609376649498704999181229478105298470346744582362856815747897964996582231833…	0.0000000000000000000000000000000000000000000000000000000000000000000000000000000000000000000000000000000000081202932375703332973030987700807166306628244492790744995198394708808473050639707936626486707915112762586543729378159586353303468262771310147174291780507118488723001163388582251113411980675309715641087013978189810456810451645573536227057876503061767593905870840989558168132589344168081879615…	0.0000000000000000000000000000000000000000000000000000000000000000000000000000000000000000000000000000000000000007985328585777867750669672874249350290135202025130923636659930879138474765500641385310537941846482395343427878041105812288133824282957209190640149431258958079463955561020269037991571976580639867622357079326475001008351879649026750112354176651905939147043226516632306833613080820910568036…	0.0000000000000000000000000000000000000000000000000000000000000000000000000000000000000000000000000000000000006316394911350293029770247288108967051822751988252373176717208871188912967011896621424501072008804397486590492116817599967972193064908765455884864897301583385805911933631639100595174432893176714816441517067271735661826300409242590275953339652283089220931075238852324404970062232678174041211…	-1.88341	476.988	IFITM3;RTP4;IFITM1;SAMD9L;IFITM2;IFIT5;DDX60L;UBE2L6;IFI35;TMEM140;IFIT1;IFIT3;IFI44L;OASL;IFIT2;IFIH1;HERC5;MT2A;TRIM5;DHX58;EPSTI1;TNFSF10;LGALS9;TRIM21;TRIM22;HERC6;BATF2;C5ORF56;STARD5;RSAD2;DTX3L;SP110;DDX58;PARP9;PLSCR1;OAS1;IFI27;OAS2;OAS3;IRF7;CMPK2;C19ORF66;LAP3;IRF9;CD274;SLFN5;SP100;SAMD9;UBA7;CNP;IFI6;GMPR;ZC3HAV1;DDX60;USP18;APOL6;IFI16;APOL1;APOL2;GSDMB;PNPT1;STAT1;MX2;MX1;PHF11;EIF…
STAT1_K562_hg19	71/345	0.0000000000000000000000000000000000000000000000000000000000000000000000000000000000000004462798972737166180955768839338266958399836549830651135877404651373361248296170205004841427323234153875017682406900721733415681501966366619232781865389266204055814700061759643598626288784729796640723448035382577513650870226769029613933525979518890380859375	0.0000000000000000000000000000000000000000000000000000000000000000000000000000000000001765036993717549278982689510539246870152065023314830896583861437676206106354831465832433339636697544554924049723361311029231819736160389717390345902899188296784701475338791706444436723663732191370451226743805601959724782545890775509178638458251953125	0.000000000000000000000000000000000000000000000000000000000000000000000000000000000000000000137775665859264722398592077359869321962775943418970085422302924788477223118523795057140435299925683409470480074762032909960164281028508947642934242135974233840220533638031762890835522370231546391680753355558407168640229207949576828440285680699162185192108154296875	0.000000000000000000000000000000000000000000000000000000000000000000000000000000000000000054490275847339194588410195837855469286190522356174744789414719850975264585499453640050652456380002318770546474161246268328273630551526289453391025966264945277210784661779322455980140088786230417275390847383040416143130946213801735211745835840702056884765625	-1.855	373.098	IFITM3;IFITM1;SAMD9L;IFIT5;DDX60L;UBE2L6;IFI35;IFIT1;TMEM140;IFI44L;IFIT3;OASL;IFIH1;TRIM5;DHX58;TNFSF10;EPSTI1;TRIM21;TRIM22;HERC6;BATF2;C5ORF56;DTX3L;RSAD2;DDX58;SP110;PARP9;ETV7;PLSCR1;OAS1;IFI27;OAS2;OAS3;IRF7;CMPK2;C19ORF66;LAP3;IRF9;SLFN5;SP100;SAMD9;IFI6;GMPR;ZC3HAV1;DDX60;USP18;APOL6;IFI16;APOL1;APOL2;GSDMB;PNPT1;STAT1;RARRES3;MX2;MX1;PHF11;EIF2AK2;ISG15;NMI;PARP14;PML;PARP12;PSMB8;PARP10…
IRF1_K562_hg19	83/4551	4.52345e-20	1.19268e-17	3.45695e-29	9.11483e-27	-1.57571	70.186	IFITM3;RTP4;IFITM1;SAMD9L;IFITM2;IFIT5;SECTM1;ADAR;UBE2L6;DDX60L;IFI35;TMEM140;IFIT1;IFIT3;IFIT2;IFIH1;MT2A;NUB1;TRIM5;DHX58;TNFSF10;LGALS9;TRIM21;HERC6;ZBP1;BATF2;IL15RA;C5ORF56;STARD5;ACOT7;DTX3L;RSAD2;DDX58;SP110;PARP9;ETV7;MOB3C;PLSCR1;OAS1;OAS3;CMPK2;PSME2;LAP3;C19ORF66;LY6E;SLFN5;CD274;PXK;SP100;UBA7;SAMD9;IFI6;GMPR;PPM1K;ZC3HAV1;DDX60;USP18;DDO;PSMB10;APOL6;IFI16;APOL1;GBP1;APOL2;GSDMB;PNP…
STAT1_HeLa-S3_hg19	36/945	5.15749e-17	1.01989e-14	7.94309e-21	1.57075e-18	-1.80542	67.7097	IFITM3;SLFN5;IFITM1;SP100;SECTM1;UBE2L6;IFI35;ZC3HAV1;TMEM140;DDX60;MT2A;APOL6;IFI16;APOL1;TRIM21;BATF2;DTX3L;MLKL;SP110;DDX58;STAT1;MX1;ISG15;NMI;PARP9;PARP14;PML;PSMB8;BST2;PLSCR1;IFI27;NEURL3;OAS3;IRF7;IRF9;LY6E
IKZF1_GM12878_hg19	45/2000	8.5589e-13	1.35402e-10	2.10695e-17	3.3332e-15	-1.70473	47.3688	RTP4;CD274;IFITM1;DDX60L;IFIT1;USP18;IFIT3;OASL;TNFSF13B;IFIH1;MT2A;APOL6;RNF213;SLC25A28;IFI16;TRIM5;LAMP3;EPSTI1;TRIM69;SLC15A3;GBP4;TRIM22;HERC6;ZBP1;IL15RA;DTX3L;MLKL;SP110;DDX58;MX2;HRASLS2;NMI;PARP9;PARP14;PSMB8;PARP8;ISG20;BST2;PLSCR1;HSH2D;OAS1;OAS2;PRKD2;LAP3;XAF1
IRF4_GM12878_hg19	39/1912	8.39495e-10	1.10673e-07	1.17837e-13	1.55348e-11	-1.81539	37.9385	SP100;IFITM1;IFITM2;CCL4L2;IFI6;TMEM140;DDX60;OASL;TNFSF13B;IFIH1;TCHP;TRIM5;DHX58;EPSTI1;TRIM69;LGALS9;SLC15A3;TRIM21;GBP4;APOL2;HERC6;PNPT1;APOBEC3F;DTX3L;TREX1;MX2;PHF11;PARP9;PSMB8;PARP8;PARP10;ISG20;PLSCR1;ZNFX1;OAS1;OAS3;IRF7;CMPK2;IRF9
EP300_CH12.LX_mm9	38/2000	1.05454e-08	1.04268e-06	2.24209e-12	2.21686e-10	-1.7602	32.3305	CD274;SLFN5;SAMD9L;CNP;UBA7;UBE2L6;IFI35;IFIT1;TNFSF13B;IFIH1;EPSTI1;CASP1;GBP4;HERC6;ZBP1;STARD5;NOS2;DTX3L;STAT1;MX2;MX1;TAP2;TAP1;PARP9;PSMB8;PML;PSMB9;BST2;BTC;ISG20;CXCL10;PLSCR1;NEURL3;IRF7;CMPK2;PSME2;XAF1;RBM43
STAT3_HeLa-S3_hg19	38/1974	7.37786e-09	8.33698e-07	1.51845e-12	1.71585e-10	-1.6819	31.4931	IFITM3;SLFN5;SP100;CNP;SAMD9;IFI6;DDX60L;UBE2L6;ZC3HAV1;IFI35;TMEM140;IFIT1;IFIT3;TCHP;HERC5;MT2A;APOL6;SLC25A28;IFI16;GBP1;APOL2;PNPT1;DTX3L;MLKL;SP110;STAT1;HRASLS2;NMI;PARP9;PARP14;PML;PSMB8;BST2;ISG20;PLSCR1;ZNFX1;OAS1;IRF9
ETS1_MEL cell line_mm9	36/1902	3.19725e-08	2.52902e-06	1.11299e-11	9.78197e-10	-1.71885	29.6645	CD274;SLFN5;SAMD9L;IFITM2;UBA7;UBE2L6;PPM1K;IFI35;ZC3HAV1;TMEM140;NUB1;LGALS9;HERC6;RSAD2;STAT1;MX2;TREX1;TAP2;TAP1;ISG15;NMI;PLEKHA4;PSMB8;PARP12;REC8;PML;PSMB9;PARP10;ISG20;MOB3C;OAS3;PSME2;PRKD2;XAF1;RBM43;IRF9
PRDM1_HeLa-S3_hg19	33/1625	2.63934e-08	2.31969e-06	1.6196e-11	1.16464e-09	-1.67705	29.2647	SP100;UBA7;SECTM1;ZC3HAV1;TMEM140;IFIT1;DDX60;PSMB10;IFIT2;HERC5;IFIH1;NUB1;MT2A;APOL6;TRIM5;APOL1;GBP1;TRIM21;APOL2;BATF2;IL15RA;C5ORF56;RARRES3;STAT1;SP110;DDX58;MX1;ISG15;NMI;PARP14;PSMB8;ZNFX1;PSME2
BATF_GM12878_hg19	18/760	7.54474e-06	0.000497324	1.27925e-07	7.78372e-06	-1.9082	22.5066	CD274;SP100;RARRES3;CCL4L2;MX2;PHF11;ISG15;TMEM140;IFIT3;PARP8;IFIT2;TNFSF13B;ISG20;NUB1;ZNFX1;TRIM69;GBP1;GBP4
STAT3_MCF 10A_hg19	52/3788	5.47315e-07	3.9357e-05	1.37051e-11	1.08408e-09	-1.55483	22.4179	IFITM3;IFITM1;IFITM2;ADAR;UBE2L6;TMEM140;IFIT1;TNFSF13B;TCHP;TRIM5;CASP1;TRIM21;ZBP1;BATF2;RSAD2;SP110;SHISA5;BTC;ETV7;MOB3C;PLSCR1;IFI27;OAS1;OAS3;CMPK2;IRF9;CD274;SP100;SAMD9;ZC3HAV1;PPM1K;DDX60;DDO;TYMP;APOL6;IFI16;APOL1;GBP1;STAT1;RARRES3;TREX1;MX1;ISG15;PLEKHA4;NMI;PARP14;PML;ISG20;CXCL11;MYD88;RBM43;APOBEC3A
ETS1_CH12.LX_mm9	31/2000	2.30167e-05	0.00140048	4.29885e-08	2.83366e-06	-1.75458	18.7377	SP100;SAMD9L;CNP;UBA7;IFI35;DDX60;IFIT1;TMEM140;TNFSF13B;HELZ2;IFIH1;EPSTI1;SLC15A3;GBP4;STARD5;DTX3L;RSAD2;MX1;EIF2AK2;TAP1;PLEKHA4;PARP14;PSMB8;PSMB9;BST2;PARP10;MOB3C;CMPK2;PSME2;PRKD2;XAF1
SPI1_GM12891_hg19	20/1074	7.27762e-05	0.00411185	1.02429e-06	5.06382e-05	-1.71881	16.3771	SP100;IFITM1;SAMD9L;MLKL;SAMD9;SP110;CCL4L2;PSMB8;PSMB10;PML;TNFSF13B;PLSCR1;OAS1;OAS3;TNFSF10;IRF7;CMPK2;LGALS9;MYD88;IRF9
CUX1_GM12878_hg19	29/2000	0.00014662	0.00773177	5.09943e-07	2.6891e-05	-1.577	13.9213	RTP4;SP100;PXK;IFITM1;SAMD9L;SAMD9;ZC3HAV1;DDX60;TMEM140;IFI44L;IFIT2;TNFSF13B;HERC5;IFI16;TRIM5;LAMP3;ZBP1;RARRES3;SP110;MX1;PARP10;ISG20;MOB3C;OAS2;OAS3;IRF7;ODF3B;PSME2;RBM43
EBF1_GM12878_hg19	37/2924	0.00025008	0.0123633	2.75303e-07	1.55546e-05	-1.60916	13.3459	CD274;SAMD9L;UBA7;CNP;UBE2L6;PPM1K;IFI35;IFI44L;OASL;TCHP;APOL6;LAMP3;DHX58;EPSTI1;LGALS9;APOL1;BATF2;APOBEC3F;ACOT7;PNPT1;STARD5;SP110;STAT1;MX2;EIF2AK2;IFI44;ISG15;REC8;PML;PARP8;ETV7;BST2;OAS2;PSME2;CMPK2;LAP3;MYD88
BCL11A_GM12878_hg19	18/1186	0.00187029	0.0821889	5.49282e-05	0.00206896	-1.86504	11.7155	ZBP1;SP100;APOBEC3F;STAT1;CCL4L2;MX2;PHF11;TYMP;PARP8;ISG20;HSH2D;NUB1;RNF213;LAMP3;SAA1;IRF7;ODF3B;HERC6
MAFK_CH12.LX_mm9	26/2000	0.00173122	0.0805524	1.52654e-05	0.000710288	-1.75716	11.1736	PPM1K;IFIT1;TMEM140;SLC25A28;TNFSF10;CASP1;GBP1;IL15RA;RMI2;DTX3L;MLKL;NOS2;STAT1;SP110;MX1;TAP2;TAP1;PARP9;PSMB8;PSMB9;CXCL10;PLSCR1;THEMIS2;IRF7;PSME2;RBM43
SPI1_GM12878_hg19	26/2068	0.00275693	0.114775	2.69805e-05	0.00112324	-1.68971	9.95855	CD274;SP100;CCL4L2;TNFSF13B;IFIH1;LAMP3;TNFSF10;LGALS9;SLC15A3;MLKL;SP110;TREX1;MX2;MX1;PSMB8;PML;PARP8;ISG20;PLSCR1;HSH2D;OAS1;OAS3;IRF7;PRKD2;MYD88;IRF9
STAT3_GM12878_hg19	25/2000	0.00361906	0.143134	4.34564e-05	0.0017187	-1.64321	9.23739	RTP4;IFITM2;PPM1K;TMEM140;IFIT1;DDX60;IFI44L;IFIT2;TNFSF13B;APOL6;IFI16;TRIM5;TNFSF10;TRIM22;MLKL;SP110;MX2;BST2;ISG20;OAS3;IRF7;PRKD2;RBM43;IRF9;MYD88
NFIC_ECC-1_hg19	11/643	0.00622032	0.234299	0.000642032	0.0176958	-1.77574	9.02064	HERC5;PXK;MT2A;C5ORF56;DDX58;TREX1;IFI44;SECTM1;PPM1K;IFI44L;IRF9
EP300_MEL cell line_mm9	24/2000	0.00723881	0.238579	0.000118239	0.00374107	-1.72838	8.51799	SLFN5;ACOT7;UBA7;TAP2;AKAP7;TAP1;UBE2L6;ISG15;PLEKHA4;PPM1K;USP18;PSMB8;REC8;PML;PSMB9;ISG20;BTC;MOB3C;NEURL3;OAS3;DHX58;LGALS9;XAF1;IRF9
MYC_MCF 10A_hg19	36/3382	0.00677852	0.238579	2.17955e-05	0.000957793	-1.53621	7.67183	IFITM1;PXK;SAMD9;CNP;UBE2L6;PPM1K;IFI35;DDX60;IFI44L;MT2A;APOL6;RNF213;CASP1;GBP1;TRIM21;BATF2;RSAD2;DDX58;MX1;IFI44;NMI;PARP9;PARP14;PML;BTC;ISG20;MOB3C;PLSCR1;DNAJC6;NEURL3;OAS3;IRF7;PSME2;CMPK2;LAP3;IRF9
ZNF143_GM12878_hg19	24/2000	0.00723881	0.238579	0.000118239	0.00374107	-1.55502	7.66361	RTP4;SLFN5;ACOT7;PNPT1;STARD5;CNP;SP110;SHISA5;IFI44;AKAP7;GMPR;DDX60L;TMEM140;IFIT1;PSMB10;IFI44L;PML;TCHP;DHX58;TNFSF10;ODF3B;LAP3;APOL1;LY6E
RCOR1_CH12.LX_mm9	23/2000	0.013842	0.421116	0.000307123	0.00934363	-1.67441	7.16654	CD274;SAMD9L;ACOT7;CNP;DTX3L;DDX58;MX2;TREX1;SHISA5;FANCA;EIF2AK2;TAP1;IFI35;IFIT1;PARP14;TNFSF13B;PSMB9;HELZ2;PARP10;PLSCR1;PSME2;MYD88;RBM43
NFIC_SK-N-SH_hg19	10/663	0.0200034	0.550538	0.00280039	0.0481545	-1.78112	6.9675	HERC5;MT2A;C5ORF56;APOL6;SLC25A28;DDX58;SECTM1;PPM1K;IFI44L;IRF9
POLR2A_MCF 10A_hg19	33/3155	0.0125816	0.39808	7.49629e-05	0.00257807	-1.50643	6.59143	CD274;IFITM1;SAMD9;UBA7;IFI6;AKAP7;ADAR;UBE2L6;IFIT1;USP18;IFI44L;SLC25A28;TRIM21;RMI2;ACOT7;C5ORF56;RSAD2;STAT1;TREX1;MX1;SHISA5;IFI44;ISG15;PARP14;PML;PARP10;ISG20;MOB3C;OAS1;OAS2;OAS3;SAA1;CMPK2
WRNIP1_GM12878_hg19	22/2000	0.025283	0.550538	0.00076063	0.0176958	-1.69363	6.22853	SLFN5;IFITM1;UBA7;MX2;IFI6;UBE2L6;PPM1K;ZC3HAV1;PARP14;TMEM140;IFIT1;PARP9;REC8;IFI44L;IFIT3;OASL;PARP8;DHX58;IRF7;XAF1;SLC15A3;GBP4
FOXA1_T47D_hg19	12/889	0.024629	0.550538	0.00267738	0.0470623	-1.67879	6.21794	BTC;TCHP;SLFN5;MOB3C;PXK;NUB1;ACOT7;CNP;ADAR;PPM1K;IFI35;TMEM140
JUN_CH12.LX_mm9	19/1659	0.0257521	0.550538	0.00113131	0.0255675	-1.68953	6.18239	ZBP1;IL15RA;CD274;STARD5;NOS2;MX1;IFI44;TMEM140;PSMB8;PML;TNFSF13B;ISG20;HELZ2;PARP10;CXCL10;PLSCR1;CASP1;IRF7;TRIM69
RELA_GM12878_hg19	11/785	0.024336	0.550538	0.00303731	0.0511173	-1.65991	6.1679	IFIH1;ZBP1;GSDMB;ZNFX1;RNF213;STAT1;OAS3;NMI;USP18;GBP4;PARP8
GATA2_endothelial cell of umbilical vein_hg19	22/2000	0.025283	0.550538	0.00076063	0.0176958	-1.58271	5.82062	CD274;SLFN5;MLKL;DDX58;RARRES3;GMPR;ADAR;DDX60L;PLEKHA4;PARP14;USP18;IFIT3;ISG20;CXCL11;MT2A;IFI16;TRIM5;CASP1;CMPK2;GBP1;TRIM22;TRIM34
RCOR1_GM12878_hg19	22/2000	0.025283	0.550538	0.00076063	0.0176958	-1.56708	5.76314	RTP4;ZBP1;SP100;PNPT1;STAT1;RARRES3;PPM1K;ZC3HAV1;IFIT1;TMEM140;PML;PARP8;BST2;TCHP;IFIH1;ISG20;APOL6;OAS2;EPSTI1;GBP4;MYD88;RBM43
FOSL1_HCT116_hg19	6/360	0.0436992	0.757936	0.0124562	0.12316	-1.82686	5.71885	ZBP1;ISG20;MT2A;PXK;SAMD9;DDX60L
FOS_MCF 10A_hg19	39/4017	0.0207469	0.550538	7.05816e-05	0.00253773	-1.45999	5.65797	IFITM3;SLFN5;SP100;IFITM1;IFITM2;SAMD9;UBE2L6;ZC3HAV1;PPM1K;IFI35;TMEM140;IFIT1;TCHP;APOL6;IFI16;TRIM5;CASP1;APOL1;GBP1;BATF2;PNPT1;STARD5;RSAD2;DDX58;SP110;TREX1;MX1;ISG15;PML;BTC;ISG20;PLSCR1;CXCL11;OAS1;IFI27;OAS3;IRF7;IRF9;APOBEC3A
RELA_GM19193_hg19	22/2000	0.025283	0.550538	0.00076063	0.0176958	-1.53695	5.65233	ZBP1;IL15RA;SP100;MLKL;STAT1;TREX1;PSMB8;CX3CL1;TNFSF13B;HERC5;PARP10;ISG20;PLSCR1;RNF213;TRIM5;OAS3;IRF7;LAP3;GBP4;IRF9;MYD88;HERC6
RAD21_IMR-90_hg19	22/2000	0.025283	0.550538	0.00076063	0.0176958	-1.51568	5.57409	SLFN5;BATF2;PXK;C5ORF56;IFITM2;UBA7;SP110;DDX58;TREX1;MX1;DDX60L;ISG15;IFI35;NMI;USP18;PSMB10;PARP10;TCHP;ISG20;NEURL3;EPSTI1;IRF9
POLR2A_small intestine_mm9	22/2000	0.025283	0.550538	0.00076063	0.0176958	-1.47946	5.44088	ZBP1;SLFN5;BATF2;PNPT1;STARD5;NOS2;RSAD2;SHISA5;ISG15;PARP14;IFIT2;PSMB9;BST2;HSH2D;CXCL11;THEMIS2;OAS2;NEURL3;OAS3;DHX58;IRF7;EPSTI1
RELA_GM18951_hg19	21/2000	0.0440772	0.757936	0.00179379	0.0329975	-1.64529	5.1363	ZBP1;CD274;IFITM1;MLKL;STAT1;DDX58;MX2;IFI6;ISG15;DDX60L;ZC3HAV1;NMI;PPM1K;TMEM140;OASL;TYMP;HERC5;OAS2;OAS3;IRF7;GBP4
RAD21_HeLa-S3_hg19	21/2000	0.0440772	0.757936	0.00179379	0.0329975	-1.56448	4.88403	IFITM3;CD274;BATF2;SP100;IFITM2;DTX3L;SP110;DDX58;IFIT5;FANCA;UBE2L6;ZC3HAV1;TMEM140;PARP14;BTC;TCHP;ISG20;PLSCR1;OAS1;NEURL3;IRF9
TBP_CH12.LX_mm9	21/2000	0.0440772	0.757936	0.00179379	0.0329975	-1.54642	4.82764	ZBP1;CD274;RMI2;SAMD9L;ACOT7;PNPT1;MX2;MX1;TAP2;NMI;PLEKHA4;DDX60;PSMB9;BST2;HELZ2;THEMIS2;DHX58;LGALS9;LAP3;XAF1;TRIM21
UBTF_K562_hg19	32/3293	0.0364606	0.757936	0.000378368	0.0110848	-1.45718	4.8255	IFITM3;CD274;PXK;SP100;UBA7;IFIT5;AKAP7;DDX60L;IFI35;TMEM140;MT2A;SLC25A28;TRIM21;STARD5;C5ORF56;PNPT1;DTX3L;MLKL;DDX58;STAT1;SHISA5;EIF2AK2;ISG15;PARP14;PML;PARP10;ISG20;MOB3C;NEURL3;OAS3;PSME2;IRF9
EZH2_T-cell acute lymphoblastic leukemia_hg19	21/2000	0.0440772	0.757936	0.00179379	0.0329975	-1.53844	4.80273	CD274;PXK;SP110;STAT1;DDX58;TREX1;MX1;IFIT5;NMI;PARP9;PARP14;PSMB10;OASL;ISG20;PARP10;TRIM5;OAS2;EPSTI1;SAA1;C19ORF66;LY6E
CTCF_spleen_hg19	21/2000	0.0440772	0.757936	0.00179379	0.0329975	-1.52485	4.76031	RTP4;CD274;IFITM2;APOBEC3F;PNPT1;SAMD9;MX2;EIF2AK2;ISG15;IFI35;IFIT1;PARP14;PML;ETV7;NUB1;MT2A;APOL6;OAS2;CMPK2;LGALS9;APOL1
BCL3_GM12878_hg19	7/503	0.0677228	1	0.0175647	0.137561	-1.73965	4.68372	ISG20;CNP;STAT1;IRF7;PSMB10;REC8;IRF9
RELA_GM19099_hg19	21/2000	0.0440772	0.757936	0.00179379	0.0329975	-1.4703	4.59001	CD274;PNPT1;MLKL;DDX58;IFIT5;IFI6;ADAR;ISG15;UBE2L6;ZC3HAV1;PPM1K;TMEM140;PSMB10;IFIH1;ISG20;HERC5;CXCL10;DHX58;PSME2;LAP3;MYD88
STAT1_GM12878_hg19	21/2000	0.0440772	0.757936	0.00179379	0.0329975	-1.43911	4.49263	ZBP1;SLFN5;CD274;SP100;ACOT7;PNPT1;DTX3L;MLKL;CNP;STAT1;DDX60L;ISG15;PPM1K;PARP14;PML;OAS3;CMPK2;LAP3;TRIM21;MYD88;LY6E
SIN3A_HepG2_hg19	11/955	0.0778887	1	0.0123008	0.12316	-1.60705	4.10194	RMI2;MT2A;NUB1;APOBEC3F;ACOT7;SLC25A28;STAT1;OAS3;FANCA;TMEM140;APOL1
TCF12_SK-N-SH_hg19	10/857	0.084553	1	0.0154004	0.136811	-1.65864	4.09747	SLFN5;MT2A;PXK;APOL6;SP110;DDX60L;IFIT1;IFIT3;GBP4;OASL
FOXA2_A549_hg19	15/1410	0.0757171	1	0.00738962	0.0916152	-1.56891	4.04897	RMI2;PXK;ACOT7;C5ORF56;STAT1;FANCA;PPM1K;TMEM140;BTC;TCHP;ISG20;PLSCR1;MT2A;NUB1;TRIM5
MAFK_IMR-90_hg19	20/2000	0.0732891	1	0.00402269	0.0600223	-1.5276	3.99215	SLFN5;MLKL;STAT1;TREX1;IFI6;NMI;IFIT1;DDX60;PSMB10;IFIT3;IFIT2;ISG20;ZNFX1;SLC25A28;IFI16;TRIM5;EPSTI1;GBP1;APOBEC3A;APOL2
TCF3_GM12878_hg19	15/1413	0.0767898	1	0.00752732	0.0916152	-1.54339	3.9614	CD274;RMI2;PXK;SP100;C5ORF56;PPM1K;PARP14;USP18;PARP8;PARP10;NUB1;APOL6;DHX58;EPSTI1;LGALS9
TBL1XR1_GM12878_hg19	20/2000	0.0732891	1	0.00402269	0.0600223	-1.49706	3.91233	ZBP1;SLFN5;RMI2;IFITM1;PXK;PNPT1;ACOT7;MLKL;RARRES3;ISG15;ADAR;TMEM140;PSMB8;PARP8;TCHP;NUB1;IFI16;NEURL3;LAP3;GBP4
EP300_HeLa-S3_hg19	18/1770	0.0768687	1	0.00536698	0.0758085	-1.51794	3.89451	SLFN5;SP100;SAMD9L;SAMD9;MLKL;DDX60L;NMI;TMEM140;IFIT1;IFIT3;BST2;ISG20;MT2A;APOL6;ZNFX1;OAS1;IFI16;GBP1
RELA_GM12891_hg19	20/2000	0.0732891	1	0.00402269	0.0600223	-1.48529	3.88157	IL15RA;IFITM1;STAT1;MX2;NMI;PSMB8;TNFSF13B;BST2;IFIH1;CXCL10;ZNFX1;TRIM5;OAS3;DHX58;IRF7;EPSTI1;XAF1;SLC15A3;GBP4;HERC6
TAL1_G1E_mm9	11/983	0.0909403	1	0.0149329	0.136811	-1.61263	3.86637	ISG20;SLFN5;CD274;UBA7;NEURL3;UBE2L6;PLEKHA4;USP18;RBM43;REC8;PML
JUND_CH12.LX_mm9	15/1454	0.0924629	1	0.00962444	0.10017	-1.60158	3.81327	IL15RA;CD274;NOS2;MX1;TAP2;IFI44;TMEM140;PSMB8;DDO;HELZ2;CXCL10;PLSCR1;CASP1;SAA1;TRIM69
TBP_HepG2_hg19	20/2000	0.0732891	1	0.00402269	0.0600223	-1.43852	3.75934	BATF2;SLFN5;PNPT1;UBA7;CNP;SAMD9;MLKL;MX1;PPM1K;IFIT1;PARP14;PML;TCHP;OAS1;DHX58;TNFSF10;CMPK2;APOL1;TRIM21;IRF9
POLR2AphosphoS5_GM12878_hg19	15/1431	0.0834374	1	0.00839744	0.0916152	-1.49606	3.71569	RMI2;APOBEC3F;UBA7;CCL4L2;IFI6;IFI44;DDX60L;OASL;IFIT2;PARP10;HERC5;MT2A;OAS3;APOL1;TRIM21
TBP_HeLa-S3_hg19	20/2000	0.0732891	1	0.00402269	0.0600223	-1.41379	3.69472	IFITM3;BATF2;SAMD9L;IFITM1;IFITM2;PNPT1;SP110;DDX58;MX1;IFIT5;IFI44;PPM1K;PARP14;PML;ISG20;PARP10;IFI27;GBP1;TRIM21;RBM43
CTCF_HeLa-S3_hg19	30/3275	0.080737	1	0.00155029	0.0329975	-1.45488	3.6613	CD274;PXK;IFITM2;IFI6;UBE2L6;IFI35;PPM1K;ZC3HAV1;TMEM140;TCHP;HERC5;IFIH1;TRIM69;APOL1;BATF2;IL15RA;DTX3L;MLKL;DDX58;STAT1;RARRES3;FANCA;PARP14;BTC;PARP10;ISG20;NEURL3;OAS3;XAF1;IRF9
HDAC2_HepG2_hg19	4/255	0.108469	1	0.0466931	0.288549	-1.61026	3.57686	BATF2;PXK;RNF213;TMEM140
TAL1_MEL cell line_mm9	22/2290	0.0867409	1	0.0040976	0.0600223	-1.45323	3.5529	SLFN5;CD274;UBA7;MX2;AKAP7;TAP1;UBE2L6;ISG15;PLEKHA4;ZC3HAV1;USP18;REC8;PSMB8;PML;PSMB9;ISG20;BTC;SLC25A28;NEURL3;OAS3;ODF3B;RBM43
POLR2AphosphoS5_HCT116_hg19	16/1588	0.0981668	1	0.0093385	0.0984901	-1.44497	3.3539	CD274;SP100;PNPT1;CNP;SAMD9;DDX58;MX1;IFI6;EIF2AK2;GMPR;PPM1K;PLEKHA4;IFIT1;PML;MOB3C;TRIM21
CTCF_HepG2_hg19	28/3081	0.0974304	1	0.00256521	0.0461155	-1.42278	3.31311	CD274;IFITM2;IFI6;UBE2L6;IFI35;PPM1K;ZC3HAV1;TMEM140;CX3CL1;TCHP;HERC5;APOL1;HERC6;BATF2;IL15RA;APOBEC3F;DDX58;RARRES3;TREX1;FANCA;PARP14;BTC;PARP10;NEURL3;OAS3;PSME2;IRF9;MYD88
EP300_MCF-7_hg19	3/175	0.128502	1	0.066154	0.321029	-1.56761	3.21644	ISG20;STAT1;LY6E
SAP30_H1-hESC_hg19	19/2000	0.116156	1	0.00856615	0.0916152	-1.48455	3.19597	IFITM3;BATF2;SLFN5;IFITM2;DDX58;IFIT5;ISG15;ADAR;IFI35;DDX60;PARP14;PARP9;CX3CL1;PML;TCHP;BTC;ISG20;DNAJC6;RBM43
MTA3_GM12878_hg19	12/1150	0.116949	1	0.0183618	0.142394	-1.48389	3.18445	PARP10;TCHP;ZBP1;SP100;IFITM2;OAS3;MX2;IFI6;TMEM140;PARP9;XAF1;REC8
CTCF_T-cell acute lymphoblastic leukemia_hg19	19/2000	0.116156	1	0.00856615	0.0916152	-1.47406	3.17338	BATF2;APOBEC3F;IFITM2;RSAD2;DDX58;STAT1;SP110;MX2;MX1;DDX60L;ZC3HAV1;USP18;IFIT3;TCHP;OAS1;DHX58;TRIM21;RBM43;IRF9
SMC3_MEL cell line_mm9	19/2000	0.116156	1	0.00856615	0.0916152	-1.47169	3.16828	ZBP1;SAMD9L;MX2;TREX1;TAP2;FANCA;UBE2L6;ADAR;DDO;IFIT2;TCHP;BTC;HSH2D;OAS3;DHX58;IRF7;TRIM69;IRF9;LY6E
JUND_K562_hg19	19/2000	0.116156	1	0.00856615	0.0916152	-1.46849	3.1614	CD274;IFITM1;PNPT1;ACOT7;STARD5;CNP;TREX1;MX1;ADAR;PPM1K;IFI35;PML;PARP10;BST2;TCHP;OAS3;DHX58;LAP3;IRF9
BHLHE40_K562_hg19	19/2000	0.116156	1	0.00856615	0.0916152	-1.45018	3.12198	BATF2;CD274;IFITM2;CNP;DTX3L;STAT1;DDX58;IFIT5;ADAR;IFI35;PARP14;PSMB10;PARP10;NUB1;IFI27;LAP3;TRIM21;IRF9;MYD88
SMC3_HepG2_hg19	19/2000	0.116156	1	0.00856615	0.0916152	-1.44104	3.10231	CD274;BATF2;IFITM2;DDX58;FANCA;UBE2L6;IFI35;ZC3HAV1;TMEM140;IFIT1;ISG20;BST2;BTC;TCHP;PARP10;APOL6;NEURL3;OAS3;IRF9
RELA_GM10847_hg19	19/2000	0.116156	1	0.00856615	0.0916152	-1.40056	3.01516	ZBP1;IFITM1;MLKL;STAT1;MX2;UBE2L6;NMI;TMEM140;PSMB8;BST2;PLSCR1;ZNFX1;TRIM5;OAS2;OAS3;IRF7;EPSTI1;LAP3;GBP4
TBP_GM12878_hg19	19/2000	0.116156	1	0.00856615	0.0916152	-1.38665	2.98521	CD274;SLFN5;SAMD9;RARRES3;STAT1;DDX58;PPM1K;ZC3HAV1;NMI;PSMB10;PML;CX3CL1;PARP8;CXCL10;MT2A;LGALS9;LAP3;APOL1;TRIM21
RBBP5_K562_hg19	19/2000	0.116156	1	0.00856615	0.0916152	-1.38536	2.98244	CD274;SP100;DTX3L;SAMD9;CNP;DDX58;MX1;IFI6;IFIT5;AKAP7;DDX60L;PARP14;TMEM140;IFIT3;IFIH1;MOB3C;ZNFX1;OAS3;RBM43
JUN_HeLa-S3_hg19	6/506	0.151666	1	0.0516615	0.305897	-1.58101	2.9819	ISG20;SLFN5;MT2A;SAMD9;DDX60L;ZG16
CTCF_lung_hg19	19/2000	0.116156	1	0.00856615	0.0916152	-1.38437	2.98029	IL15RA;BATF2;PXK;PNPT1;APOBEC3F;UBA7;DDX58;SP110;PHF11;UBE2L6;ISG15;IFI35;PPM1K;PML;CX3CL1;BTC;DHX58;TRIM21;IRF9
ZKSCAN1_HeLa-S3_hg19	19/2000	0.116156	1	0.00856615	0.0916152	-1.33603	2.87623	BATF2;CD274;PNPT1;DTX3L;CNP;MX1;IFIT5;ADAR;DDX60L;PPM1K;DDX60;PML;TYMP;BTC;BST2;TCHP;ISG20;PSME2;IRF9
MAFK_GM12878_hg19	3/194	0.159795	1	0.0838085	0.382222	-1.55447	2.85069	SECTM1;UBE2L6;APOBEC3A
ZEB1_HepG2_hg19	3/188	0.149668	1	0.0780321	0.367858	-1.49665	2.84264	IFIH1;ETV7;SP100
CEBPB_HCT116_hg19	4/303	0.169301	1	0.0768403	0.366149	-1.55484	2.76152	ISG20;SLFN5;PXK;DDX60L
FOXA1_HepG2_hg19	21/2272	0.124882	1	0.00773673	0.0916152	-1.31946	2.74498	RMI2;PXK;IFITM2;ACOT7;STAT1;DDX58;IFIT5;AKAP7;TMEM140;CX3CL1;TYMP;ISG20;HERC5;MT2A;NUB1;PLSCR1;RNF213;OAS2;LAP3;APOL2;TRIM34
CEBPB_GM12878_hg19	7/639	0.1699	1	0.0524127	0.305897	-1.53724	2.72483	ISG20;SP100;ZNFX1;OAS2;STAT1;IRF9;TNFSF13B
RCOR1_IMR-90_hg19	18/1930	0.140223	1	0.012454	0.12316	-1.37071	2.6928	IFITM3;IL15RA;PXK;IFITM2;ACOT7;FANCA;NLRC5;UBE2L6;NMI;PARP14;USP18;ISG20;MOB3C;MT2A;RNF213;NEURL3;TRIM69;C19ORF66
POLR2AphosphoS5_SK-N-SH_hg19	13/1331	0.151201	1	0.0231994	0.174769	-1.41555	2.67419	SLFN5;SP100;PNPT1;IFITM2;SAMD9;STAT1;MX1;IFI44;ADAR;ISG15;USP18;TCHP;TRIM21
GATA2_G1E_mm9	5/424	0.184072	1	0.0739263	0.356559	-1.49956	2.5379	TREX1;SHISA5;PLEKHA4;IRF9;REC8
CTCF_foreskin fibroblast_hg19	24/2745	0.162619	1	0.00857082	0.0916152	-1.38294	2.5119	BATF2;CD274;PXK;IFITM2;APOBEC3F;DDX58;RARRES3;IFI6;FANCA;UBE2L6;IFI35;ZC3HAV1;PPM1K;TMEM140;PARP14;IFIT3;BTC;TCHP;ISG20;PARP10;NEURL3;OAS3;RBM43;IRF9
CTCF_fibroblast of gingiva_hg19	20/2237	0.165958	1	0.0130863	0.127794	-1.38475	2.48705	BATF2;CD274;APOBEC3F;IFITM2;DDX58;RARRES3;FANCA;IFI6;UBE2L6;IFI35;PPM1K;ZC3HAV1;PARP14;CX3CL1;BTC;TCHP;PLSCR1;NEURL3;OAS3;IRF9
CBX8_K562_hg19	18/2000	0.1754	1	0.017296	0.136811	-1.38638	2.41326	ZBP1;IL15RA;STARD5;NOS2;NLRC5;AKAP7;UBE2L6;PPM1K;TMEM140;USP18;OASL;BTC;CXCL10;CXCL11;OAS3;SLC15A3;APOBEC3A;HERC6
CTCF_astrocyte_hg19	18/2000	0.1754	1	0.017296	0.136811	-1.36222	2.37121	BATF2;CD274;IFITM2;DDX58;TREX1;IFI6;UBE2L6;IFI35;IFIT2;TCHP;BTC;HERC5;ISG20;NEURL3;TRIM5;IRF9;MYD88;HERC6
RCOR1_HeLa-S3_hg19	18/2000	0.1754	1	0.017296	0.136811	-1.3611	2.36925	IFITM3;CD274;SP100;PNPT1;ACOT7;CNP;SP110;MX1;IFIT5;ISG15;PPM1K;TMEM140;PSMB10;PML;BTC;OAS3;LAP3;IRF9
CHD1_K562_hg19	18/2000	0.1754	1	0.017296	0.136811	-1.3533	2.35567	IFITM3;ZBP1;SP100;SAMD9L;IFITM2;CNP;DTX3L;MLKL;DDX58;TREX1;DDX60L;PARP14;IFIH1;NEURL3;OAS3;C19ORF66;TRIM21;GBP4
EZH2_H1-hESC_hg19	18/2000	0.1754	1	0.017296	0.136811	-1.34376	2.33907	IFITM2;PNPT1;SP110;IFI6;SHISA5;FANCA;AKAP7;EIF2AK2;GMPR;UBE2L6;PARP9;CX3CL1;IFIH1;PARP10;ZNFX1;DNAJC6;OAS3;SLC15A3
CTCF_fibroblast of dermis_hg19	18/2000	0.1754	1	0.017296	0.136811	-1.33524	2.32423	CD274;BATF2;IFITM2;SP110;DDX60L;UBE2L6;PPM1K;IFI35;ZC3HAV1;IFIT1;BTC;TCHP;CXCL10;PLSCR1;NEURL3;EPSTI1;XAF1;IRF9
CEBPB_IMR-90_hg19	18/2000	0.1754	1	0.017296	0.136811	-1.32539	2.30708	IFITM3;BATF2;CD274;SP100;PNPT1;IFITM2;MX1;FANCA;ZC3HAV1;IFIT1;TNFSF13B;IFIT2;ISG20;BST2;PLSCR1;IFI16;GBP1;RBM43
EZH2_HepG2_hg19	18/2000	0.1754	1	0.017296	0.136811	-1.32029	2.29822	PNPT1;SAMD9;GMPR;AKAP7;UBE2L6;NMI;PARP9;IFIH1;HERC5;ISG20;NEURL3;EPSTI1;TRIM69;C19ORF66;TRIM21;RBM43;HERC6;LY6E
KDM1A_K562_hg19	18/2000	0.1754	1	0.017296	0.136811	-1.29646	2.25674	BATF2;DDX58;IFI6;GMPR;UBE2L6;NMI;PPM1K;IFI35;BST2;MOB3C;PLSCR1;MT2A;IFI16;TRIM5;C19ORF66;LAP3;MYD88;IRF9
TFAP2A_HeLa-S3_hg19	18/1995	0.172742	1	0.0169075	0.136811	-1.27535	2.23946	SLFN5;C5ORF56;SAMD9;DDX58;FANCA;ISG15;NMI;PPM1K;PARP12;HERC5;BST2;BTC;MOB3C;MT2A;ZNFX1;PSME2;ZG16;LY6E
eGFP-FOS_K562_hg19	18/2000	0.1754	1	0.017296	0.136811	-1.254	2.18281	IL15RA;PXK;SP100;MLKL;TREX1;DDX60L;ISG15;NMI;ZC3HAV1;ISG20;BST2;IFIH1;MT2A;SLC25A28;IFI16;TRIM5;NEURL3;IRF9
CEBPB_HeLa-S3_hg19	18/2000	0.1754	1	0.017296	0.136811	-1.25326	2.18153	IFITM3;CD274;BATF2;PNPT1;MLKL;CNP;TREX1;MX1;ADAR;DDX60L;NMI;PPM1K;TMEM140;BTC;NUB1;PSME2;TRIM21;GBP1
EZH2_GM12878_hg19	18/2000	0.1754	1	0.017296	0.136811	-1.2531	2.18126	ZBP1;PNPT1;GMPR;UBE2L6;NMI;IFIT1;DDX60;USP18;IFIT3;BTC;BST2;CXCL11;MT2A;NUB1;TRIM5;TNFSF10;TRIM22;APOL2
EZH2_mammary epithelial cell_hg19	18/2000	0.1754	1	0.017296	0.136811	-1.23483	2.14946	ZBP1;BATF2;IFITM2;RSAD2;SP110;IFI35;IFIT3;OASL;BTC;PLSCR1;APOL6;DNAJC6;TNFSF10;C19ORF66;IRF9;RBM43;HERC6;APOL2
MXI1_HepG2_hg19	18/2000	0.1754	1	0.017296	0.136811	-1.22768	2.137	CD274;BATF2;PXK;RMI2;ACOT7;PNPT1;STAT1;ISG15;DDX60L;TMEM140;PARP14;PML;PSMB10;ETV7;HERC5;TCHP;OAS3;APOL1
JUND_HCT116_hg19	4/348	0.234785	1	0.112059	0.406601	-1.47238	2.1336	ISG20;MT2A;SAMD9;DDX60L
GTF2F1_HeLa-S3_hg19	18/2000	0.1754	1	0.017296	0.136811	-1.20891	2.10433	IFITM3;CD274;BATF2;IFITM1;SP110;EIF2AK2;ISG15;PPM1K;PSMB10;PML;PARP10;BTC;BST2;IFI16;OAS3;LAP3;TRIM21;IRF9
MAFF_HepG2_hg19	18/2000	0.1754	1	0.017296	0.136811	-1.19743	2.08436	BATF2;RARRES3;TREX1;MX1;ISG15;UBE2L6;IFI35;PPM1K;NMI;IFIT1;MT2A;OAS1;TRIM5;EPSTI1;APOL1;RBM43;APOBEC3A;IRF9
REST_HeLa-S3_hg19	11/1183	0.219582	1	0.0475224	0.291397	-1.29324	1.96059	IFIH1;BATF2;MT2A;ZNFX1;RNF213;DTX3L;OAS1;STAT1;OAS3;PARP9;IRF9
JUND_MCF-7_hg19	3/241	0.244955	1	0.134758	0.469574	-1.39013	1.95548	ISG20;MT2A;STAT1
RELA_GM18526_hg19	8/838	0.245477	1	0.0749506	0.359309	-1.35885	1.90858	IFIH1;BST2;IFITM1;ZNFX1;STAT1;OAS3;PSMB8;PARP8
STAT5A_GM12878_hg19	12/1340	0.243264	1	0.049773	0.299509	-1.3103	1.85225	PARP10;HSH2D;IFI16;OAS2;STAT1;IFIT5;PSME2;UBE2L6;ZC3HAV1;PARP14;APOL1;GBP4
CTCF_CD14-positive monocyte_hg19	17/2000	0.252304	1	0.0330639	0.210916	-1.30945	1.80326	BATF2;CD274;IFITM2;CNP;STAT1;FANCA;UBE2L6;ISG15;PPM1K;IFI35;PSMB10;PML;REC8;TYMP;TCHP;NUB1;IFI16
CTCF_GM19240_hg19	17/2000	0.252304	1	0.0330639	0.210916	-1.26879	1.74727	BATF2;IL15RA;IFITM2;APOBEC3F;AKAP7;IFI35;PARP14;PARP10;BTC;TCHP;ZNFX1;NEURL3;OAS3;DHX58;XAF1;APOL1;IRF9
CTCF_GM12892_hg19	17/2000	0.252304	1	0.0330639	0.210916	-1.25802	1.73244	BATF2;APOBEC3F;SP110;MX2;IFI35;PPM1K;PARP14;PSMB8;TYMP;HERC5;BTC;TCHP;ZNFX1;OAS3;DHX58;APOL1;IRF9
EP300_GM12878_hg19	38/4724	0.214269	1	0.00350104	0.0576943	-1.12415	1.73178	SP100;PXK;GMPR;PPM1K;ZC3HAV1;DDX60;PSMB10;IFI44L;TCHP;HERC5;APOL6;DHX58;TNFSF10;GBP4;TRIM22;ZBP1;BATF2;PNPT1;STARD5;MLKL;RARRES3;SP110;STAT1;ISG15;NMI;PARP9;PARP8;PARP10;ETV7;ISG20;BST2;NEURL3;OAS2;IRF7;CMPK2;LAP3;RBM43;IRF9
TAL1_megakaryocyte_mm9	8/869	0.276618	1	0.0878725	0.382222	-1.30897	1.68218	UBA7;NEURL3;DHX58;SAA1;TAP1;PLEKHA4;RBM43;PSMB9
CTCF_GM19238_hg19	17/2000	0.252304	1	0.0330639	0.210916	-1.21487	1.67302	BATF2;IL15RA;IFITM2;AKAP7;IFI35;PPM1K;PARP14;HERC5;BTC;TCHP;ZNFX1;NEURL3;OAS3;DHX58;XAF1;APOL1;IRF9
CTCF_HL-60_hg19	17/2000	0.252304	1	0.0330639	0.210916	-1.21133	1.66814	CD274;BATF2;IFITM2;TREX1;IFI6;UBE2L6;IFI35;BTC;TCHP;ISG20;IFIH1;HERC5;NEURL3;PSME2;IRF9;APOL2;HERC6
RELA_GM18505_hg19	17/2000	0.252304	1	0.0330639	0.210916	-1.20352	1.65739	SLFN5;STAT1;MX2;PPM1K;PSMB8;TNFSF13B;IFIH1;BST2;CXCL10;MT2A;ZNFX1;OAS2;LAMP3;IRF7;LAP3;IRF9;MYD88
CTCF_choroid plexus epithelial cell_hg19	12/1381	0.275883	1	0.0597027	0.305897	-1.27719	1.64474	BTC;TCHP;BATF2;CD274;APOBEC3F;FANCA;DDX60L;UBE2L6;IFI35;PPM1K;PARP14;IRF9
NFE2_GM12878_hg19	17/2000	0.252304	1	0.0330639	0.210916	-1.18489	1.63174	BATF2;RMI2;STAT1;IFI6;ADAR;TMEM140;HERC5;ISG20;ZNFX1;APOL6;SLC25A28;TRIM5;DHX58;TNFSF10;C19ORF66;LAP3;IRF9
CTCF_GM12878_hg19	34/4238	0.238048	1	0.00630692	0.0875224	-1.13547	1.62973	CD274;PXK;IFITM2;UBE2L6;IFI35;ZC3HAV1;TMEM140;IFIT1;CX3CL1;TCHP;HERC5;IFIH1;DHX58;APOL1;BATF2;IL15RA;PNPT1;STARD5;MLKL;TREX1;MX1;FANCA;EIF2AK2;ISG15;PARP14;REC8;PML;BTC;PARP10;NEURL3;OAS3;CMPK2;C19ORF66;IRF9
ZNF384_CH12.LX_mm9	17/2000	0.252304	1	0.0330639	0.210916	-1.1834	1.62968	SAMD9L;NOS2;MLKL;STAT1;SP110;FANCA;PLEKHA4;NMI;ZC3HAV1;PPM1K;IFIT1;IFIT2;HELZ2;NUB1;THEMIS2;DHX58;CASP1
MAX_GM12878_hg19	17/2000	0.252304	1	0.0330639	0.210916	-1.1769	1.62073	ZBP1;RTP4;STARD5;CNP;SAMD9;IFI6;USP18;REC8;IFIT2;IFIH1;HERC5;CXCL10;NUB1;NEURL3;OAS3;CMPK2;APOL1
BCLAF1_GM12878_hg19	13/1490	0.259769	1	0.0498272	0.299509	-1.20012	1.61771	CD274;PXK;PNPT1;DDX58;MX2;ADAR;UBE2L6;PARP14;IFIT1;PSMB8;PSMB10;IFI16;GBP4
MYC_CH12.LX_mm9	17/2000	0.252304	1	0.0330639	0.210916	-1.16701	1.60711	CD274;RMI2;STARD5;DTX3L;TAP1;EIF2AK2;PPM1K;NMI;TNFSF13B;PSMB9;BST2;MOB3C;CASP1;PSME2;RBM43;MYD88;IRF9
[truncated: 665 more rows]

## Sheet: Organoid comparison-Mock
Genes	TI006-Virus-Mock		TI365-Virus-Mock		Distribution	Interferome 2.0
	LogFC	FDR	LogFC	FDR
FGF19	0.2027	#N/A	1.87402	5.50093e-13	Ti365	No
[truncated: 166 more rows]
